# Supplementary material for: Lipoprotein signatures of cholesteryl ester transfer protein and HMG-CoA reductase inhibition
Source: PLoS Biol. 2019 Dec 20;17(12):e3000572. doi: 10.1371/journal.pbio.3000572 (PMC6944381; doi:10.1371/journal.pbio.3000572)
Supplement: S1 Data — (XLSX) [file pbio.3000572.s020.xlsx]

## Sheet: Fig 1
metabolite	gene	variable	value
Total measures	CETP	Estimate	#N/A
ApoB	CETP	Estimate	-0.173243
VLDL-C	CETP	Estimate	-0.382803
IDL-C	CETP	Estimate	-0.115391
LDL-C	CETP	Estimate	-0.0254341
Friedewald LDL-C	CETP	Estimate	-0.24566
Remnant-C	CETP	Estimate	-0.294655
Subclasses	CETP	Estimate	#N/A
XXL-VLDL-C	CETP	Estimate	-0.254738
XL-VLDL-C	CETP	Estimate	-0.236428
L-VLDL-C	CETP	Estimate	-0.250349
M-VLDL-C	CETP	Estimate	-0.297898
S-VLDL-C	CETP	Estimate	-0.426054
XS-VLDL-C	CETP	Estimate	-0.408121
IDL-C-	CETP	Estimate	-0.115391
L-LDL-C	CETP	Estimate	-0.051255
M-LDL-C	CETP	Estimate	-0.0176769
S-LDL-C	CETP	Estimate	0.0224532
Total measures	HMGCR	Estimate	#N/A
ApoB	HMGCR	Estimate	-0.234809
VLDL-C	HMGCR	Estimate	-0.178367
IDL-C	HMGCR	Estimate	-0.257413
LDL-C	HMGCR	Estimate	-0.260613
Friedewald LDL-C	HMGCR	Estimate	-0.264127
Remnant-C	HMGCR	Estimate	-0.233109
Subclasses	HMGCR	Estimate	#N/A
XXL-VLDL-C	HMGCR	Estimate	-0.111328
XL-VLDL-C	HMGCR	Estimate	-0.0908245
L-VLDL-C	HMGCR	Estimate	-0.0881943
M-VLDL-C	HMGCR	Estimate	-0.139359
S-VLDL-C	HMGCR	Estimate	-0.194927
XS-VLDL-C	HMGCR	Estimate	-0.206751
IDL-C-	HMGCR	Estimate	-0.257413
L-LDL-C	HMGCR	Estimate	-0.261355
M-LDL-C	HMGCR	Estimate	-0.25647
S-LDL-C	HMGCR	Estimate	-0.258297
Total measures	CETP	Std. Error	#N/A
ApoB	CETP	Std. Error	0.0386396
VLDL-C	CETP	Std. Error	0.0384866
IDL-C	CETP	Std. Error	0.039403
LDL-C	CETP	Std. Error	0.0392543
Friedewald LDL-C	CETP	Std. Error	0.0388029
Remnant-C	CETP	Std. Error	0.0385871
Subclasses	CETP	Std. Error	#N/A
XXL-VLDL-C	CETP	Std. Error	0.0395346
XL-VLDL-C	CETP	Std. Error	0.039515
L-VLDL-C	CETP	Std. Error	0.0394331
M-VLDL-C	CETP	Std. Error	0.0390334
S-VLDL-C	CETP	Std. Error	0.0381796
XS-VLDL-C	CETP	Std. Error	0.0385663
IDL-C-	CETP	Std. Error	0.039403
L-LDL-C	CETP	Std. Error	0.039256
M-LDL-C	CETP	Std. Error	0.0392291
S-LDL-C	CETP	Std. Error	0.0393144
Total measures	HMGCR	Std. Error	#N/A
ApoB	HMGCR	Std. Error	0.0344424
VLDL-C	HMGCR	Std. Error	0.0344051
IDL-C	HMGCR	Std. Error	0.0351063
LDL-C	HMGCR	Std. Error	0.0349598
Friedewald LDL-C	HMGCR	Std. Error	0.0349731
Remnant-C	HMGCR	Std. Error	0.0344321
Subclasses	HMGCR	Std. Error	#N/A
XXL-VLDL-C	HMGCR	Std. Error	0.0353167
XL-VLDL-C	HMGCR	Std. Error	0.0352974
L-VLDL-C	HMGCR	Std. Error	0.0352336
M-VLDL-C	HMGCR	Std. Error	0.034874
S-VLDL-C	HMGCR	Std. Error	0.0341563
XS-VLDL-C	HMGCR	Std. Error	0.0344867
IDL-C-	HMGCR	Std. Error	0.0351063
L-LDL-C	HMGCR	Std. Error	0.0349665
M-LDL-C	HMGCR	Std. Error	0.0349464
S-LDL-C	HMGCR	Std. Error	0.0350225
Total measures	CETP	Pr(>|t|)	#N/A
ApoB	CETP	Pr(>|t|)	7.34122e-06
VLDL-C	CETP	Pr(>|t|)	2.61526e-23
IDL-C	CETP	Pr(>|t|)	0.00340612
LDL-C	CETP	Pr(>|t|)	0.51703
Friedewald LDL-C	CETP	Pr(>|t|)	1.71253e-06
Remnant-C	CETP	Pr(>|t|)	2.23912e-14
Subclasses	CETP	Pr(>|t|)	#N/A
XXL-VLDL-C	CETP	Pr(>|t|)	1.16803e-10
XL-VLDL-C	CETP	Pr(>|t|)	2.18728e-09
L-VLDL-C	CETP	Pr(>|t|)	2.17153e-10
M-VLDL-C	CETP	Pr(>|t|)	2.31353e-14
S-VLDL-C	CETP	Pr(>|t|)	6.45727e-29
XS-VLDL-C	CETP	Pr(>|t|)	3.59871e-26
IDL-C-	CETP	Pr(>|t|)	0.00340612
L-LDL-C	CETP	Pr(>|t|)	0.191668
M-LDL-C	CETP	Pr(>|t|)	0.652273
S-LDL-C	CETP	Pr(>|t|)	0.567919
Total measures	HMGCR	Pr(>|t|)	#N/A
ApoB	HMGCR	Pr(>|t|)	2.60357e-15
VLDL-C	HMGCR	Pr(>|t|)	1.8092e-09
IDL-C	HMGCR	Pr(>|t|)	1.80112e-17
LDL-C	HMGCR	Pr(>|t|)	5.25257e-18
Friedewald LDL-C	HMGCR	Pr(>|t|)	1.93465e-18
Remnant-C	HMGCR	Pr(>|t|)	4.04039e-15
Subclasses	HMGCR	Pr(>|t|)	#N/A
XXL-VLDL-C	HMGCR	Pr(>|t|)	0.000255369
XL-VLDL-C	HMGCR	Pr(>|t|)	0.00283626
L-VLDL-C	HMGCR	Pr(>|t|)	0.00368711
M-VLDL-C	HMGCR	Pr(>|t|)	3.55799e-06
S-VLDL-C	HMGCR	Pr(>|t|)	3.58436e-11
XS-VLDL-C	HMGCR	Pr(>|t|)	3.53561e-12
IDL-C-	HMGCR	Pr(>|t|)	1.80112e-17
L-LDL-C	HMGCR	Pr(>|t|)	4.29407e-18
M-LDL-C	HMGCR	Pr(>|t|)	1.68682e-17
S-LDL-C	HMGCR	Pr(>|t|)	1.17286e-17
Total measures	CETP	2.5 %	#N/A
ApoB	CETP	2.5 %	-0.248976
VLDL-C	CETP	2.5 %	-0.458236
IDL-C	CETP	2.5 %	-0.192621
LDL-C	CETP	2.5 %	-0.102373
Friedewald LDL-C	CETP	2.5 %	-0.149606
Remnant-C	CETP	2.5 %	-0.370285
Subclasses	CETP	2.5 %	#N/A
XXL-VLDL-C	CETP	2.5 %	-0.332226
XL-VLDL-C	CETP	2.5 %	-0.313878
L-VLDL-C	CETP	2.5 %	-0.327638
M-VLDL-C	CETP	2.5 %	-0.374404
S-VLDL-C	CETP	2.5 %	-0.500886
XS-VLDL-C	CETP	2.5 %	-0.483711
IDL-C-	CETP	2.5 %	-0.192621
L-LDL-C	CETP	2.5 %	-0.128197
M-LDL-C	CETP	2.5 %	-0.0945659
S-LDL-C	CETP	2.5 %	-0.0546031
Total measures	HMGCR	2.5 %	#N/A
ApoB	HMGCR	2.5 %	-0.167302
VLDL-C	HMGCR	2.5 %	-0.110933
IDL-C	HMGCR	2.5 %	-0.188605
LDL-C	HMGCR	2.5 %	-0.192091
Friedewald LDL-C	HMGCR	2.5 %	-0.19558
Remnant-C	HMGCR	2.5 %	-0.165622
Subclasses	HMGCR	2.5 %	#N/A
XXL-VLDL-C	HMGCR	2.5 %	-0.0421077
XL-VLDL-C	HMGCR	2.5 %	-0.0216415
L-VLDL-C	HMGCR	2.5 %	-0.0191365
M-VLDL-C	HMGCR	2.5 %	-0.0710064
S-VLDL-C	HMGCR	2.5 %	-0.127981
XS-VLDL-C	HMGCR	2.5 %	-0.139157
IDL-C-	HMGCR	2.5 %	-0.188605
L-LDL-C	HMGCR	2.5 %	-0.19282
M-LDL-C	HMGCR	2.5 %	-0.187975
S-LDL-C	HMGCR	2.5 %	-0.189653
Total measures	CETP	97.5 %	#N/A
ApoB	CETP	97.5 %	-0.097509
VLDL-C	CETP	97.5 %	-0.307369
IDL-C	CETP	97.5 %	-0.0381614
LDL-C	CETP	97.5 %	0.0515044
Friedewald LDL-C	CETP	97.5 %	-0.311714
Remnant-C	CETP	97.5 %	-0.219024
Subclasses	CETP	97.5 %	#N/A
XXL-VLDL-C	CETP	97.5 %	-0.177251
XL-VLDL-C	CETP	97.5 %	-0.158979
L-VLDL-C	CETP	97.5 %	-0.17306
M-VLDL-C	CETP	97.5 %	-0.221393
S-VLDL-C	CETP	97.5 %	-0.351222
XS-VLDL-C	CETP	97.5 %	-0.332532
IDL-C-	CETP	97.5 %	-0.0381614
L-LDL-C	CETP	97.5 %	0.0256867
M-LDL-C	CETP	97.5 %	0.0592122
S-LDL-C	CETP	97.5 %	0.0995096
Total measures	HMGCR	97.5 %	#N/A
ApoB	HMGCR	97.5 %	-0.302316
VLDL-C	HMGCR	97.5 %	-0.245801
IDL-C	HMGCR	97.5 %	-0.326222
LDL-C	HMGCR	97.5 %	-0.329134
Friedewald LDL-C	HMGCR	97.5 %	-0.332675
Remnant-C	HMGCR	97.5 %	-0.300596
Subclasses	HMGCR	97.5 %	#N/A
XXL-VLDL-C	HMGCR	97.5 %	-0.180549
XL-VLDL-C	HMGCR	97.5 %	-0.160007
L-VLDL-C	HMGCR	97.5 %	-0.157252
M-VLDL-C	HMGCR	97.5 %	-0.207713
S-VLDL-C	HMGCR	97.5 %	-0.261873
XS-VLDL-C	HMGCR	97.5 %	-0.274345
IDL-C-	HMGCR	97.5 %	-0.326222
L-LDL-C	HMGCR	97.5 %	-0.329889
M-LDL-C	HMGCR	97.5 %	-0.324964
S-LDL-C	HMGCR	97.5 %	-0.326941

## Sheet: Fig 2
metabolite	gene	variable	value
Total measures	CETP	Estimate	#N/A
VLDL-TG	CETP	Estimate	-0.178471
IDL-TG	CETP	Estimate	-0.227405
LDL-TG	CETP	Estimate	-0.147436
Subclasses	CETP	Estimate	#N/A
XXL-VLDL-TG	CETP	Estimate	-0.151289
XL-VLDL-TG	CETP	Estimate	-0.0920284
L-VLDL-TG	CETP	Estimate	-0.0862516
M-VLDL-TG	CETP	Estimate	-0.140231
S-VLDL-TG	CETP	Estimate	-0.273097
XS-VLDL-TG	CETP	Estimate	-0.287689
IDL-TG	CETP	Estimate	-0.227405
L-LDL-TG	CETP	Estimate	-0.174585
M-LDL-TG	CETP	Estimate	-0.112889
S-LDL-TG	CETP	Estimate	-0.123587
Total measures	HMGCR	Estimate	#N/A
VLDL-TG	HMGCR	Estimate	-0.0740243
IDL-TG	HMGCR	Estimate	-0.0991818
LDL-TG	HMGCR	Estimate	-0.107816
Subclasses	HMGCR	Estimate	#N/A
XXL-VLDL-TG	HMGCR	Estimate	-0.0891831
XL-VLDL-TG	HMGCR	Estimate	-0.04552
L-VLDL-TG	HMGCR	Estimate	-0.0514495
M-VLDL-TG	HMGCR	Estimate	-0.0699037
S-VLDL-TG	HMGCR	Estimate	-0.0935076
XS-VLDL-TG	HMGCR	Estimate	-0.0998422
IDL-TG	HMGCR	Estimate	-0.0991818
L-LDL-TG	HMGCR	Estimate	-0.105585
M-LDL-TG	HMGCR	Estimate	-0.105447
S-LDL-TG	HMGCR	Estimate	-0.111007
Total measures	CETP	Std. Error	#N/A
VLDL-TG	CETP	Std. Error	-0.0393251
IDL-TG	CETP	Std. Error	-0.0394563
LDL-TG	CETP	Std. Error	-0.0394118
Subclasses	CETP	Std. Error	#N/A
XXL-VLDL-TG	CETP	Std. Error	-0.0397553
XL-VLDL-TG	CETP	Std. Error	-0.0398938
L-VLDL-TG	CETP	Std. Error	-0.0397112
M-VLDL-TG	CETP	Std. Error	-0.0392124
S-VLDL-TG	CETP	Std. Error	-0.0390671
XS-VLDL-TG	CETP	Std. Error	-0.0393608
IDL-TG	CETP	Std. Error	-0.0394563
L-LDL-TG	CETP	Std. Error	-0.0393485
M-LDL-TG	CETP	Std. Error	-0.039382
S-LDL-TG	CETP	Std. Error	-0.0396037
Total measures	HMGCR	Std. Error	#N/A
VLDL-TG	HMGCR	Std. Error	-0.0351068
IDL-TG	HMGCR	Std. Error	-0.0352485
LDL-TG	HMGCR	Std. Error	-0.0351867
Subclasses	HMGCR	Std. Error	#N/A
XXL-VLDL-TG	HMGCR	Std. Error	-0.0354915
XL-VLDL-TG	HMGCR	Std. Error	-0.0356119
L-VLDL-TG	HMGCR	Std. Error	-0.0354475
M-VLDL-TG	HMGCR	Std. Error	-0.0350042
S-VLDL-TG	HMGCR	Std. Error	-0.034905
XS-VLDL-TG	HMGCR	Std. Error	-0.0351789
IDL-TG	HMGCR	Std. Error	-0.0352485
L-LDL-TG	HMGCR	Std. Error	-0.0351414
M-LDL-TG	HMGCR	Std. Error	-0.0351628
S-LDL-TG	HMGCR	Std. Error	-0.0353566
Total measures	CETP	Pr(>|t|)	#N/A
VLDL-TG	CETP	Pr(>|t|)	5.66972e-06
IDL-TG	CETP	Pr(>|t|)	8.24076e-09
LDL-TG	CETP	Pr(>|t|)	0.000183362
Subclasses	CETP	Pr(>|t|)	#N/A
XXL-VLDL-TG	CETP	Pr(>|t|)	0.000141519
XL-VLDL-TG	CETP	Pr(>|t|)	0.021064
L-VLDL-TG	CETP	Pr(>|t|)	0.0298578
M-VLDL-TG	CETP	Pr(>|t|)	0.000348657
S-VLDL-TG	CETP	Pr(>|t|)	2.73976e-12
XS-VLDL-TG	CETP	Pr(>|t|)	2.69089e-13
IDL-TG	CETP	Pr(>|t|)	8.24076e-09
L-LDL-TG	CETP	Pr(>|t|)	9.12681e-06
M-LDL-TG	CETP	Pr(>|t|)	0.00415036
S-LDL-TG	CETP	Pr(>|t|)	0.00180493
Total measures	HMGCR	Pr(>|t|)	#N/A
VLDL-TG	HMGCR	Pr(>|t|)	0.0144442
IDL-TG	HMGCR	Pr(>|t|)	0.00109797
LDL-TG	HMGCR	Pr(>|t|)	0.000378683
Subclasses	HMGCR	Pr(>|t|)	#N/A
XXL-VLDL-TG	HMGCR	Pr(>|t|)	0.0035571
XL-VLDL-TG	HMGCR	Pr(>|t|)	0.138126
L-VLDL-TG	HMGCR	Pr(>|t|)	0.0922339
M-VLDL-TG	HMGCR	Pr(>|t|)	0.0205239
S-VLDL-TG	HMGCR	Pr(>|t|)	0.00188561
XS-VLDL-TG	HMGCR	Pr(>|t|)	0.000993473
IDL-TG	HMGCR	Pr(>|t|)	0.00109797
L-LDL-TG	HMGCR	Pr(>|t|)	0.00049128
M-LDL-TG	HMGCR	Pr(>|t|)	0.000503664
S-LDL-TG	HMGCR	Pr(>|t|)	0.000270395
Total measures	CETP	2.5 %	#N/A
VLDL-TG	CETP	2.5 %	-0.101394
IDL-TG	CETP	2.5 %	-0.15007
LDL-TG	CETP	2.5 %	-0.0701885
Subclasses	CETP	2.5 %	#N/A
XXL-VLDL-TG	CETP	2.5 %	-0.0733682
XL-VLDL-TG	CETP	2.5 %	-0.0138366
L-VLDL-TG	CETP	2.5 %	-0.00841764
M-VLDL-TG	CETP	2.5 %	-0.0633742
S-VLDL-TG	CETP	2.5 %	-0.196526
XS-VLDL-TG	CETP	2.5 %	-0.210542
IDL-TG	CETP	2.5 %	-0.15007
L-LDL-TG	CETP	2.5 %	-0.0974618
M-LDL-TG	CETP	2.5 %	-0.0356999
S-LDL-TG	CETP	2.5 %	-0.0459634
Total measures	HMGCR	2.5 %	#N/A
VLDL-TG	HMGCR	2.5 %	-0.00521507
IDL-TG	HMGCR	2.5 %	-0.0300948
LDL-TG	HMGCR	2.5 %	-0.0388496
Subclasses	HMGCR	2.5 %	#N/A
XXL-VLDL-TG	HMGCR	2.5 %	-0.0196199
XL-VLDL-TG	HMGCR	2.5 %	0.0242793
L-VLDL-TG	HMGCR	2.5 %	0.0180276
M-VLDL-TG	HMGCR	2.5 %	-0.0012954
S-VLDL-TG	HMGCR	2.5 %	-0.0250939
XS-VLDL-TG	HMGCR	2.5 %	-0.0308915
IDL-TG	HMGCR	2.5 %	-0.0300948
L-LDL-TG	HMGCR	2.5 %	-0.0367081
M-LDL-TG	HMGCR	2.5 %	-0.0365283
S-LDL-TG	HMGCR	2.5 %	-0.0417076
Total measures	CETP	97.5 %	#N/A
VLDL-TG	CETP	97.5 %	-0.255548
IDL-TG	CETP	97.5 %	-0.304739
LDL-TG	CETP	97.5 %	-0.224683
Subclasses	CETP	97.5 %	#N/A
XXL-VLDL-TG	CETP	97.5 %	-0.229209
XL-VLDL-TG	CETP	97.5 %	-0.17022
L-VLDL-TG	CETP	97.5 %	-0.164086
M-VLDL-TG	CETP	97.5 %	-0.217087
S-VLDL-TG	CETP	97.5 %	-0.349668
XS-VLDL-TG	CETP	97.5 %	-0.364836
IDL-TG	CETP	97.5 %	-0.304739
L-LDL-TG	CETP	97.5 %	-0.251708
M-LDL-TG	CETP	97.5 %	-0.190077
S-LDL-TG	CETP	97.5 %	-0.20121
Total measures	HMGCR	97.5 %	#N/A
VLDL-TG	HMGCR	97.5 %	-0.142834
IDL-TG	HMGCR	97.5 %	-0.168269
LDL-TG	HMGCR	97.5 %	-0.176782
Subclasses	HMGCR	97.5 %	#N/A
XXL-VLDL-TG	HMGCR	97.5 %	-0.158746
XL-VLDL-TG	HMGCR	97.5 %	-0.115319
L-VLDL-TG	HMGCR	97.5 %	-0.120927
M-VLDL-TG	HMGCR	97.5 %	-0.138512
S-VLDL-TG	HMGCR	97.5 %	-0.161921
XS-VLDL-TG	HMGCR	97.5 %	-0.168793
IDL-TG	HMGCR	97.5 %	-0.168269
L-LDL-TG	HMGCR	97.5 %	-0.174463
M-LDL-TG	HMGCR	97.5 %	-0.174366
S-LDL-TG	HMGCR	97.5 %	-0.180305

## Sheet: Fig 3
metabolite	gene	variable	value
Total measures	CETP	Estimate	#N/A
ApoA-I	CETP	Estimate	0.712756
HDL-C	CETP	Estimate	0.735156
HDL-TG	CETP	Estimate	-0.240091
Subclass cholesterol	CETP	Estimate	#N/A
XL-HDL-C	CETP	Estimate	0.522617
L-HDL-C	CETP	Estimate	0.705359
M-HDL-C	CETP	Estimate	0.514926
S-HDL-C	CETP	Estimate	0.145038
Subclass triglycerides	CETP	Estimate	#N/A
XL-HDL-TG	CETP	Estimate	0.196044
L-HDL-TG	CETP	Estimate	0.191084
M-HDL-TG	CETP	Estimate	-0.440542
S-HDL-TG	CETP	Estimate	-0.50228
Total measures	HMGCR	Estimate	#N/A
ApoA-I	HMGCR	Estimate	-0.0377512
HDL-C	HMGCR	Estimate	0.0211636
HDL-TG	HMGCR	Estimate	-0.0673009
Subclass cholesterol	HMGCR	Estimate	#N/A
XL-HDL-C	HMGCR	Estimate	0.00114625
L-HDL-C	HMGCR	Estimate	0.070786
M-HDL-C	HMGCR	Estimate	0.0160629
S-HDL-C	HMGCR	Estimate	-0.103815
Subclass triglycerides	HMGCR	Estimate	#N/A
XL-HDL-TG	HMGCR	Estimate	-0.0612033
L-HDL-TG	HMGCR	Estimate	-0.00498413
M-HDL-TG	HMGCR	Estimate	-0.0944023
S-HDL-TG	HMGCR	Estimate	-0.0377684
Total measures	CETP	Std. Error	#N/A
ApoA-I	CETP	Std. Error	0.0390704
HDL-C	CETP	Std. Error	0.0378774
HDL-TG	CETP	Std. Error	0.0401797
Subclass cholesterol	CETP	Std. Error	#N/A
XL-HDL-C	CETP	Std. Error	0.0383431
L-HDL-C	CETP	Std. Error	0.036855
M-HDL-C	CETP	Std. Error	0.0396415
S-HDL-C	CETP	Std. Error	0.0407405
Subclass triglycerides	CETP	Std. Error	#N/A
XL-HDL-TG	CETP	Std. Error	0.0398655
L-HDL-TG	CETP	Std. Error	0.039053
M-HDL-TG	CETP	Std. Error	0.0405004
S-HDL-TG	CETP	Std. Error	0.0397451
Total measures	HMGCR	Std. Error	#N/A
ApoA-I	HMGCR	Std. Error	0.0303446
HDL-C	HMGCR	Std. Error	0.0294499
HDL-TG	HMGCR	Std. Error	0.0309365
Subclass cholesterol	HMGCR	Std. Error	#N/A
XL-HDL-C	HMGCR	Std. Error	0.0296725
L-HDL-C	HMGCR	Std. Error	0.0286459
M-HDL-C	HMGCR	Std. Error	0.0306442
S-HDL-C	HMGCR	Std. Error	0.0313643
Subclass triglycerides	HMGCR	Std. Error	#N/A
XL-HDL-TG	HMGCR	Std. Error	0.0307017
L-HDL-TG	HMGCR	Std. Error	0.0300852
M-HDL-TG	HMGCR	Std. Error	0.0312582
S-HDL-TG	HMGCR	Std. Error	0.0307171
Total measures	CETP	Pr(>|t|)	#N/A
ApoA-I	CETP	Pr(>|t|)	2.35863e-74
HDL-C	CETP	Pr(>|t|)	6.49959e-84
HDL-TG	CETP	Pr(>|t|)	2.295e-09
Subclass cholesterol	CETP	Pr(>|t|)	#N/A
XL-HDL-C	CETP	Pr(>|t|)	2.6551e-42
L-HDL-C	CETP	Pr(>|t|)	1.20169e-81
M-HDL-C	CETP	Pr(>|t|)	1.40206e-38
S-HDL-C	CETP	Pr(>|t|)	0.000370798
Subclass triglycerides	CETP	Pr(>|t|)	#N/A
XL-HDL-TG	CETP	Pr(>|t|)	8.75937e-07
L-HDL-TG	CETP	Pr(>|t|)	9.93332e-07
M-HDL-TG	CETP	Pr(>|t|)	1.47567e-27
S-HDL-TG	CETP	Pr(>|t|)	1.31084e-36
Total measures	HMGCR	Pr(>|t|)	#N/A
ApoA-I	HMGCR	Pr(>|t|)	0.213468
HDL-C	HMGCR	Pr(>|t|)	0.472369
HDL-TG	HMGCR	Pr(>|t|)	0.0295963
Subclass cholesterol	HMGCR	Pr(>|t|)	#N/A
XL-HDL-C	HMGCR	Pr(>|t|)	0.969185
L-HDL-C	HMGCR	Pr(>|t|)	0.0134708
M-HDL-C	HMGCR	Pr(>|t|)	0.600158
S-HDL-C	HMGCR	Pr(>|t|)	0.000933035
Subclass triglycerides	HMGCR	Pr(>|t|)	#N/A
XL-HDL-TG	HMGCR	Pr(>|t|)	0.0462091
L-HDL-TG	HMGCR	Pr(>|t|)	0.868419
M-HDL-TG	HMGCR	Pr(>|t|)	0.00252707
S-HDL-TG	HMGCR	Pr(>|t|)	0.218864
Total measures	CETP	2.5 %	#N/A
ApoA-I	CETP	2.5 %	0.636178
HDL-C	CETP	2.5 %	0.660917
HDL-TG	CETP	2.5 %	-0.318843
Subclass cholesterol	CETP	2.5 %	#N/A
XL-HDL-C	CETP	2.5 %	0.447464
L-HDL-C	CETP	2.5 %	0.633123
M-HDL-C	CETP	2.5 %	0.437229
S-HDL-C	CETP	2.5 %	0.0651865
Subclass triglycerides	CETP	2.5 %	#N/A
XL-HDL-TG	CETP	2.5 %	0.117908
L-HDL-TG	CETP	2.5 %	0.114541
M-HDL-TG	CETP	2.5 %	-0.519923
S-HDL-TG	CETP	2.5 %	-0.580181
Total measures	HMGCR	2.5 %	#N/A
ApoA-I	HMGCR	2.5 %	-0.0972265
HDL-C	HMGCR	2.5 %	-0.0365583
HDL-TG	HMGCR	2.5 %	-0.127936
Subclass cholesterol	HMGCR	2.5 %	#N/A
XL-HDL-C	HMGCR	2.5 %	-0.0570118
L-HDL-C	HMGCR	2.5 %	0.0146401
M-HDL-C	HMGCR	2.5 %	-0.0439997
S-HDL-C	HMGCR	2.5 %	-0.165289
Subclass triglycerides	HMGCR	2.5 %	#N/A
XL-HDL-TG	HMGCR	2.5 %	-0.121379
L-HDL-TG	HMGCR	2.5 %	-0.0639511
M-HDL-TG	HMGCR	2.5 %	-0.155668
S-HDL-TG	HMGCR	2.5 %	-0.097974
Total measures	CETP	97.5 %	#N/A
ApoA-I	CETP	97.5 %	0.789334
HDL-C	CETP	97.5 %	0.809396
HDL-TG	CETP	97.5 %	-0.161338
Subclass cholesterol	CETP	97.5 %	#N/A
XL-HDL-C	CETP	97.5 %	0.597769
L-HDL-C	CETP	97.5 %	0.777594
M-HDL-C	CETP	97.5 %	0.592624
S-HDL-C	CETP	97.5 %	0.224889
Subclass triglycerides	CETP	97.5 %	#N/A
XL-HDL-TG	CETP	97.5 %	0.27418
L-HDL-TG	CETP	97.5 %	0.267628
M-HDL-TG	CETP	97.5 %	-0.361162
S-HDL-TG	CETP	97.5 %	-0.42438
Total measures	HMGCR	97.5 %	#N/A
ApoA-I	HMGCR	97.5 %	0.0217241
HDL-C	HMGCR	97.5 %	0.0788854
HDL-TG	HMGCR	97.5 %	-0.00666532
Subclass cholesterol	HMGCR	97.5 %	#N/A
XL-HDL-C	HMGCR	97.5 %	0.0593043
L-HDL-C	HMGCR	97.5 %	0.126932
M-HDL-C	HMGCR	97.5 %	0.0761255
S-HDL-C	HMGCR	97.5 %	-0.0423411
Subclass triglycerides	HMGCR	97.5 %	#N/A
XL-HDL-TG	HMGCR	97.5 %	-0.00102784
L-HDL-TG	HMGCR	97.5 %	0.0539828
M-HDL-TG	HMGCR	97.5 %	-0.0331362
S-HDL-TG	HMGCR	97.5 %	0.0224372

## Sheet: Fig 4
metabolite	gene	variable	value
Apo B particles	CETP	Estimate	#N/A
XXL-VLDL-TG%	CETP	Estimate	0.163762
XL-VLDL-TG%	CETP	Estimate	0.17083
L-VLDL-TG%	CETP	Estimate	0.405973
M-VLDL-TG%	CETP	Estimate	0.16218
S-VLDL-TG%	CETP	Estimate	0.0902601
XS-VLDL-TG%	CETP	Estimate	-0.0716206
IDL-TG%	CETP	Estimate	-0.12936
L-LDL-TG%	CETP	Estimate	-0.121691
M-LDL-TG%	CETP	Estimate	-0.0582612
S-LDL-TG%	CETP	Estimate	-0.140388
HDL particles	CETP	Estimate	#N/A
XL-HDL-TG%	CETP	Estimate	-0.27246
L-HDL-TG%	CETP	Estimate	-0.521474
M-HDL-TG%	CETP	Estimate	-0.677923
S-HDL-TG%	CETP	Estimate	-0.566301
Apo B particles	HMGCR	Estimate	#N/A
XXL-VLDL-TG%	HMGCR	Estimate	0.103482
XL-VLDL-TG%	HMGCR	Estimate	0.0716022
L-VLDL-TG%	HMGCR	Estimate	0.059638
M-VLDL-TG%	HMGCR	Estimate	0.0789979
S-VLDL-TG%	HMGCR	Estimate	0.0727069
XS-VLDL-TG%	HMGCR	Estimate	0.060301
IDL-TG%	HMGCR	Estimate	0.104365
L-LDL-TG%	HMGCR	Estimate	0.104514
M-LDL-TG%	HMGCR	Estimate	0.0850922
S-LDL-TG%	HMGCR	Estimate	0.0511369
HDL particles	HMGCR	Estimate	#N/A
XL-HDL-TG%	HMGCR	Estimate	-0.0631872
L-HDL-TG%	HMGCR	Estimate	-0.0838375
M-HDL-TG%	HMGCR	Estimate	-0.0822409
S-HDL-TG%	HMGCR	Estimate	-0.0353611
Apo B particles	CETP	Std. Error	#N/A
XXL-VLDL-TG%	CETP	Std. Error	0.0416747
XL-VLDL-TG%	CETP	Std. Error	0.0438739
L-VLDL-TG%	CETP	Std. Error	0.0428199
M-VLDL-TG%	CETP	Std. Error	0.039406
S-VLDL-TG%	CETP	Std. Error	0.0400216
XS-VLDL-TG%	CETP	Std. Error	0.0405551
IDL-TG%	CETP	Std. Error	0.0408297
L-LDL-TG%	CETP	Std. Error	0.040527
M-LDL-TG%	CETP	Std. Error	0.0402947
S-LDL-TG%	CETP	Std. Error	0.0406485
HDL particles	CETP	Std. Error	#N/A
XL-HDL-TG%	CETP	Std. Error	0.039993
L-HDL-TG%	CETP	Std. Error	0.0400528
M-HDL-TG%	CETP	Std. Error	0.0394932
S-HDL-TG%	CETP	Std. Error	0.0396195
Apo B particles	HMGCR	Std. Error	#N/A
XXL-VLDL-TG%	HMGCR	Std. Error	0.0370197
XL-VLDL-TG%	HMGCR	Std. Error	0.0389791
L-VLDL-TG%	HMGCR	Std. Error	0.0381654
M-VLDL-TG%	HMGCR	Std. Error	0.0351727
S-VLDL-TG%	HMGCR	Std. Error	0.0357086
XS-VLDL-TG%	HMGCR	Std. Error	0.0361866
IDL-TG%	HMGCR	Std. Error	0.0364273
L-LDL-TG%	HMGCR	Std. Error	0.0361665
M-LDL-TG%	HMGCR	Std. Error	0.0359563
S-LDL-TG%	HMGCR	Std. Error	0.0362838
HDL particles	HMGCR	Std. Error	#N/A
XL-HDL-TG%	HMGCR	Std. Error	0.0357407
L-HDL-TG%	HMGCR	Std. Error	0.0359559
M-HDL-TG%	HMGCR	Std. Error	0.0355473
S-HDL-TG%	HMGCR	Std. Error	0.0355631
Apo B particles	CETP	Pr(>|t|)	#N/A
XXL-VLDL-TG%	CETP	Pr(>|t|)	8.51089e-05
XL-VLDL-TG%	CETP	Pr(>|t|)	9.8746e-05
L-VLDL-TG%	CETP	Pr(>|t|)	2.52001e-21
M-VLDL-TG%	CETP	Pr(>|t|)	3.86135e-05
S-VLDL-TG%	CETP	Pr(>|t|)	0.0241154
XS-VLDL-TG%	CETP	Pr(>|t|)	0.077395
IDL-TG%	CETP	Pr(>|t|)	0.00153346
L-LDL-TG%	CETP	Pr(>|t|)	0.00267591
M-LDL-TG%	CETP	Pr(>|t|)	0.148211
S-LDL-TG%	CETP	Pr(>|t|)	0.000552962
HDL particles	CETP	Pr(>|t|)	#N/A
XL-HDL-TG%	CETP	Pr(>|t|)	9.57802e-12
L-HDL-TG%	CETP	Pr(>|t|)	9.45861e-39
M-HDL-TG%	CETP	Pr(>|t|)	4.80843e-66
S-HDL-TG%	CETP	Pr(>|t|)	2.40192e-46
Apo B particles	HMGCR	Pr(>|t|)	#N/A
XXL-VLDL-TG%	HMGCR	Pr(>|t|)	0.00118396
XL-VLDL-TG%	HMGCR	Pr(>|t|)	0.0330941
L-VLDL-TG%	HMGCR	Pr(>|t|)	0.0698753
M-VLDL-TG%	HMGCR	Pr(>|t|)	0.0091748
S-VLDL-TG%	HMGCR	Pr(>|t|)	0.0181766
XS-VLDL-TG%	HMGCR	Pr(>|t|)	0.0532246
IDL-TG%	HMGCR	Pr(>|t|)	0.000888781
L-LDL-TG%	HMGCR	Pr(>|t|)	0.000801428
M-LDL-TG%	HMGCR	Pr(>|t|)	0.00604529
S-LDL-TG%	HMGCR	Pr(>|t|)	0.102064
HDL particles	HMGCR	Pr(>|t|)	#N/A
XL-HDL-TG%	HMGCR	Pr(>|t|)	0.0402775
L-HDL-TG%	HMGCR	Pr(>|t|)	0.0068333
M-HDL-TG%	HMGCR	Pr(>|t|)	0.00727793
S-HDL-TG%	HMGCR	Pr(>|t|)	0.248721
Apo B particles	CETP	2.5 %	#N/A
XXL-VLDL-TG%	CETP	2.5 %	0.08208
XL-VLDL-TG%	CETP	2.5 %	0.0848369
L-VLDL-TG%	CETP	2.5 %	0.322046
M-VLDL-TG%	CETP	2.5 %	0.0849444
S-VLDL-TG%	CETP	2.5 %	0.0118178
XS-VLDL-TG%	CETP	2.5 %	-0.151109
IDL-TG%	CETP	2.5 %	-0.209386
L-LDL-TG%	CETP	2.5 %	-0.201124
M-LDL-TG%	CETP	2.5 %	-0.137239
S-LDL-TG%	CETP	2.5 %	-0.220059
HDL particles	CETP	2.5 %	#N/A
XL-HDL-TG%	CETP	2.5 %	-0.350847
L-HDL-TG%	CETP	2.5 %	-0.599977
M-HDL-TG%	CETP	2.5 %	-0.75533
S-HDL-TG%	CETP	2.5 %	-0.643955
Apo B particles	HMGCR	2.5 %	#N/A
XXL-VLDL-TG%	HMGCR	2.5 %	0.0309234
XL-VLDL-TG%	HMGCR	2.5 %	-0.00479687
L-VLDL-TG%	HMGCR	2.5 %	-0.0151661
M-VLDL-TG%	HMGCR	2.5 %	0.0100593
S-VLDL-TG%	HMGCR	2.5 %	0.00271809
XS-VLDL-TG%	HMGCR	2.5 %	-0.0106248
IDL-TG%	HMGCR	2.5 %	0.0329671
L-LDL-TG%	HMGCR	2.5 %	0.0336272
M-LDL-TG%	HMGCR	2.5 %	0.0146179
S-LDL-TG%	HMGCR	2.5 %	-0.0199794
HDL particles	HMGCR	2.5 %	#N/A
XL-HDL-TG%	HMGCR	2.5 %	-0.133239
L-HDL-TG%	HMGCR	2.5 %	-0.154311
M-HDL-TG%	HMGCR	2.5 %	-0.151914
S-HDL-TG%	HMGCR	2.5 %	-0.105065
Apo B particles	CETP	97.5 %	#N/A
XXL-VLDL-TG%	CETP	97.5 %	0.245445
XL-VLDL-TG%	CETP	97.5 %	0.256823
L-VLDL-TG%	CETP	97.5 %	0.4899
M-VLDL-TG%	CETP	97.5 %	0.239416
S-VLDL-TG%	CETP	97.5 %	0.168702
XS-VLDL-TG%	CETP	97.5 %	0.00786749
IDL-TG%	CETP	97.5 %	-0.0493335
L-LDL-TG%	CETP	97.5 %	-0.0422578
M-LDL-TG%	CETP	97.5 %	0.0207164
S-LDL-TG%	CETP	97.5 %	-0.0607165
HDL particles	CETP	97.5 %	#N/A
XL-HDL-TG%	CETP	97.5 %	-0.194074
L-HDL-TG%	CETP	97.5 %	-0.44297
M-HDL-TG%	CETP	97.5 %	-0.600517
S-HDL-TG%	CETP	97.5 %	-0.488647
Apo B particles	HMGCR	97.5 %	#N/A
XXL-VLDL-TG%	HMGCR	97.5 %	0.176041
XL-VLDL-TG%	HMGCR	97.5 %	0.148001
L-VLDL-TG%	HMGCR	97.5 %	0.134442
M-VLDL-TG%	HMGCR	97.5 %	0.147936
S-VLDL-TG%	HMGCR	97.5 %	0.142696
XS-VLDL-TG%	HMGCR	97.5 %	0.131227
IDL-TG%	HMGCR	97.5 %	0.175762
L-LDL-TG%	HMGCR	97.5 %	0.1754
M-LDL-TG%	HMGCR	97.5 %	0.155567
S-LDL-TG%	HMGCR	97.5 %	0.122253
HDL particles	HMGCR	97.5 %	#N/A
XL-HDL-TG%	HMGCR	97.5 %	0.00686461
L-HDL-TG%	HMGCR	97.5 %	-0.0133639
M-HDL-TG%	HMGCR	97.5 %	-0.0125683
S-HDL-TG%	HMGCR	97.5 %	0.0343426

## Sheet: Fig 5
metabolite	adjustment	variable	value
XXL-VLDL-TG	basic	Estimate	1.20603
XL-VLDL-TG	basic	Estimate	1.2109
L-VLDL-TG	basic	Estimate	1.22285
M-VLDL-TG	basic	Estimate	1.26267
S-VLDL-TG	basic	Estimate	1.3303
XS-VLDL-TG	basic	Estimate	1.33513
IDL-TG	basic	Estimate	1.33319
L-LDL-TG	basic	Estimate	1.31575
M-LDL-TG	basic	Estimate	1.28065
S-LDL-TG	basic	Estimate	1.28729
XL-HDL-TG	basic	Estimate	1.24853
L-HDL-TG	basic	Estimate	1.09053
M-HDL-TG	basic	Estimate	1.22672
S-HDL-TG	basic	Estimate	1.33958
XXL-VLDL-TG%	basic	Estimate	0.843925
XL-VLDL-TG%	basic	Estimate	1.07614
L-VLDL-TG%	basic	Estimate	0.959993
M-VLDL-TG%	basic	Estimate	1.00309
S-VLDL-TG%	basic	Estimate	1.16719
XS-VLDL-TG%	basic	Estimate	1.23555
IDL-TG%	basic	Estimate	1.22397
L-LDL-TG%	basic	Estimate	1.22081
M-LDL-TG%	basic	Estimate	1.24053
S-LDL-TG%	basic	Estimate	1.27892
XL-HDL-TG%	basic	Estimate	1.49386
L-HDL-TG%	basic	Estimate	1.49073
M-HDL-TG%	basic	Estimate	1.52832
S-HDL-TG%	basic	Estimate	1.46177
XXL-VLDL-TG	basic + total triglycerides + total cholesterol	Estimate	0.897906
XL-VLDL-TG	basic + total triglycerides + total cholesterol	Estimate	0.872419
L-VLDL-TG	basic + total triglycerides + total cholesterol	Estimate	0.81508
M-VLDL-TG	basic + total triglycerides + total cholesterol	Estimate	0.811882
S-VLDL-TG	basic + total triglycerides + total cholesterol	Estimate	0.916506
XS-VLDL-TG	basic + total triglycerides + total cholesterol	Estimate	1.10195
IDL-TG	basic + total triglycerides + total cholesterol	Estimate	1.15164
L-LDL-TG	basic + total triglycerides + total cholesterol	Estimate	1.11622
M-LDL-TG	basic + total triglycerides + total cholesterol	Estimate	1.05261
S-LDL-TG	basic + total triglycerides + total cholesterol	Estimate	1.0118
XL-HDL-TG	basic + total triglycerides + total cholesterol	Estimate	1.03411
L-HDL-TG	basic + total triglycerides + total cholesterol	Estimate	1.01818
M-HDL-TG	basic + total triglycerides + total cholesterol	Estimate	0.931992
S-HDL-TG	basic + total triglycerides + total cholesterol	Estimate	1.1113
XXL-VLDL-TG%	basic + total triglycerides + total cholesterol	Estimate	0.929768
XL-VLDL-TG%	basic + total triglycerides + total cholesterol	Estimate	0.915577
L-VLDL-TG%	basic + total triglycerides + total cholesterol	Estimate	0.896525
M-VLDL-TG%	basic + total triglycerides + total cholesterol	Estimate	0.861879
S-VLDL-TG%	basic + total triglycerides + total cholesterol	Estimate	0.779086
XS-VLDL-TG%	basic + total triglycerides + total cholesterol	Estimate	0.761243
IDL-TG%	basic + total triglycerides + total cholesterol	Estimate	0.959662
L-LDL-TG%	basic + total triglycerides + total cholesterol	Estimate	1.0105
M-LDL-TG%	basic + total triglycerides + total cholesterol	Estimate	1.04806
S-LDL-TG%	basic + total triglycerides + total cholesterol	Estimate	1.05961
XL-HDL-TG%	basic + total triglycerides + total cholesterol	Estimate	1.38434
L-HDL-TG%	basic + total triglycerides + total cholesterol	Estimate	1.39486
M-HDL-TG%	basic + total triglycerides + total cholesterol	Estimate	1.52476
S-HDL-TG%	basic + total triglycerides + total cholesterol	Estimate	1.40157
XXL-VLDL-TG	basic	Std. Error	0.0390571
XL-VLDL-TG	basic	Std. Error	0.0387951
L-VLDL-TG	basic	Std. Error	0.0437388
M-VLDL-TG	basic	Std. Error	0.0462138
S-VLDL-TG	basic	Std. Error	0.0471409
XS-VLDL-TG	basic	Std. Error	0.0452722
IDL-TG	basic	Std. Error	0.0444246
L-LDL-TG	basic	Std. Error	0.0446871
M-LDL-TG	basic	Std. Error	0.0437637
S-LDL-TG	basic	Std. Error	0.0434086
XL-HDL-TG	basic	Std. Error	0.0482699
L-HDL-TG	basic	Std. Error	0.0577298
M-HDL-TG	basic	Std. Error	0.0504565
S-HDL-TG	basic	Std. Error	0.0472823
XXL-VLDL-TG%	basic	Std. Error	0.0612913
XL-VLDL-TG%	basic	Std. Error	0.0620351
L-VLDL-TG%	basic	Std. Error	0.0518696
M-VLDL-TG%	basic	Std. Error	0.0569349
S-VLDL-TG%	basic	Std. Error	0.0568505
XS-VLDL-TG%	basic	Std. Error	0.0547223
IDL-TG%	basic	Std. Error	0.0509742
L-LDL-TG%	basic	Std. Error	0.0517457
M-LDL-TG%	basic	Std. Error	0.0536158
S-LDL-TG%	basic	Std. Error	0.0541115
XL-HDL-TG%	basic	Std. Error	0.055666
L-HDL-TG%	basic	Std. Error	0.0621714
M-HDL-TG%	basic	Std. Error	0.0576595
S-HDL-TG%	basic	Std. Error	0.0568719
XXL-VLDL-TG	basic + total triglycerides + total cholesterol	Std. Error	0.0790383
XL-VLDL-TG	basic + total triglycerides + total cholesterol	Std. Error	0.0897236
L-VLDL-TG	basic + total triglycerides + total cholesterol	Std. Error	0.101362
M-VLDL-TG	basic + total triglycerides + total cholesterol	Std. Error	0.114672
S-VLDL-TG	basic + total triglycerides + total cholesterol	Std. Error	0.193718
XS-VLDL-TG	basic + total triglycerides + total cholesterol	Std. Error	0.133941
IDL-TG	basic + total triglycerides + total cholesterol	Std. Error	0.0932997
L-LDL-TG	basic + total triglycerides + total cholesterol	Std. Error	0.0892757
M-LDL-TG	basic + total triglycerides + total cholesterol	Std. Error	0.0827893
S-LDL-TG	basic + total triglycerides + total cholesterol	Std. Error	0.0968272
XL-HDL-TG	basic + total triglycerides + total cholesterol	Std. Error	0.0650907
L-HDL-TG	basic + total triglycerides + total cholesterol	Std. Error	0.0583753
M-HDL-TG	basic + total triglycerides + total cholesterol	Std. Error	0.0605803
S-HDL-TG	basic + total triglycerides + total cholesterol	Std. Error	0.114286
XXL-VLDL-TG%	basic + total triglycerides + total cholesterol	Std. Error	0.0779849
XL-VLDL-TG%	basic + total triglycerides + total cholesterol	Std. Error	0.0627917
L-VLDL-TG%	basic + total triglycerides + total cholesterol	Std. Error	0.0464918
M-VLDL-TG%	basic + total triglycerides + total cholesterol	Std. Error	0.0586499
S-VLDL-TG%	basic + total triglycerides + total cholesterol	Std. Error	0.102226
XS-VLDL-TG%	basic + total triglycerides + total cholesterol	Std. Error	0.138621
IDL-TG%	basic + total triglycerides + total cholesterol	Std. Error	0.100404
L-LDL-TG%	basic + total triglycerides + total cholesterol	Std. Error	0.0898645
M-LDL-TG%	basic + total triglycerides + total cholesterol	Std. Error	0.0858895
S-LDL-TG%	basic + total triglycerides + total cholesterol	Std. Error	0.108598
XL-HDL-TG%	basic + total triglycerides + total cholesterol	Std. Error	0.0900446
L-HDL-TG%	basic + total triglycerides + total cholesterol	Std. Error	0.0836252
M-HDL-TG%	basic + total triglycerides + total cholesterol	Std. Error	0.090234
S-HDL-TG%	basic + total triglycerides + total cholesterol	Std. Error	0.105462
XXL-VLDL-TG	basic	2.5 %	1.11715
XL-VLDL-TG	basic	2.5 %	1.12224
L-VLDL-TG	basic	2.5 %	1.12239
M-VLDL-TG	basic	2.5 %	1.15333
S-VLDL-TG	basic	2.5 %	1.21289
XS-VLDL-TG	basic	2.5 %	1.22176
IDL-TG	basic	2.5 %	1.22202
L-LDL-TG	basic	2.5 %	1.20541
M-LDL-TG	basic	2.5 %	1.17538
S-LDL-TG	basic	2.5 %	1.1823
XL-HDL-TG	basic	2.5 %	1.13582
L-HDL-TG	basic	2.5 %	0.973861
M-HDL-TG	basic	2.5 %	1.11121
S-HDL-TG	basic	2.5 %	1.22101
XXL-VLDL-TG%	basic	2.5 %	0.748398
XL-VLDL-TG%	basic	2.5 %	0.952938
L-VLDL-TG%	basic	2.5 %	0.867195
M-VLDL-TG%	basic	2.5 %	0.897173
S-VLDL-TG%	basic	2.5 %	1.04412
XS-VLDL-TG%	basic	2.5 %	1.10989
IDL-TG%	basic	2.5 %	1.1076
L-LDL-TG%	basic	2.5 %	1.10307
M-LDL-TG%	basic	2.5 %	1.11679
S-LDL-TG%	basic	2.5 %	1.15023
XL-HDL-TG%	basic	2.5 %	1.33945
L-HDL-TG%	basic	2.5 %	1.31971
M-HDL-TG%	basic	2.5 %	1.36501
S-HDL-TG%	basic	2.5 %	1.30759
XXL-VLDL-TG	basic + total triglycerides + total cholesterol	2.5 %	0.769048
XL-VLDL-TG	basic + total triglycerides + total cholesterol	2.5 %	0.731732
L-VLDL-TG	basic + total triglycerides + total cholesterol	2.5 %	0.668221
M-VLDL-TG	basic + total triglycerides + total cholesterol	2.5 %	0.648462
S-VLDL-TG	basic + total triglycerides + total cholesterol	2.5 %	0.626963
XS-VLDL-TG	basic + total triglycerides + total cholesterol	2.5 %	0.84752
IDL-TG	basic + total triglycerides + total cholesterol	2.5 %	0.959177
L-LDL-TG	basic + total triglycerides + total cholesterol	2.5 %	0.937042
M-LDL-TG	basic + total triglycerides + total cholesterol	2.5 %	0.89495
S-LDL-TG	basic + total triglycerides + total cholesterol	2.5 %	0.836907
XL-HDL-TG	basic + total triglycerides + total cholesterol	2.5 %	0.910249
L-HDL-TG	basic + total triglycerides + total cholesterol	2.5 %	0.908102
M-HDL-TG	basic + total triglycerides + total cholesterol	2.5 %	0.827649
S-HDL-TG	basic + total triglycerides + total cholesterol	2.5 %	0.888281
XXL-VLDL-TG%	basic + total triglycerides + total cholesterol	2.5 %	0.797983
XL-VLDL-TG%	basic + total triglycerides + total cholesterol	2.5 %	0.809555
L-VLDL-TG%	basic + total triglycerides + total cholesterol	2.5 %	0.818443
M-VLDL-TG%	basic + total triglycerides + total cholesterol	2.5 %	0.768287
S-VLDL-TG%	basic + total triglycerides + total cholesterol	2.5 %	0.637632
XS-VLDL-TG%	basic + total triglycerides + total cholesterol	2.5 %	0.580135
IDL-TG%	basic + total triglycerides + total cholesterol	2.5 %	0.788232
L-LDL-TG%	basic + total triglycerides + total cholesterol	2.5 %	0.847312
M-LDL-TG%	basic + total triglycerides + total cholesterol	2.5 %	0.88568
S-LDL-TG%	basic + total triglycerides + total cholesterol	2.5 %	0.856461
XL-HDL-TG%	basic + total triglycerides + total cholesterol	2.5 %	1.16037
L-HDL-TG%	basic + total triglycerides + total cholesterol	2.5 %	1.18399
M-HDL-TG%	basic + total triglycerides + total cholesterol	2.5 %	1.2776
S-HDL-TG%	basic + total triglycerides + total cholesterol	2.5 %	1.13984
XXL-VLDL-TG	basic	97.5 %	1.30197
XL-VLDL-TG	basic	97.5 %	1.30657
L-VLDL-TG	basic	97.5 %	1.33231
M-VLDL-TG	basic	97.5 %	1.38238
S-VLDL-TG	basic	97.5 %	1.45907
XS-VLDL-TG	basic	97.5 %	1.45901
IDL-TG	basic	97.5 %	1.45448
L-LDL-TG	basic	97.5 %	1.43619
M-LDL-TG	basic	97.5 %	1.39535
S-LDL-TG	basic	97.5 %	1.40161
XL-HDL-TG	basic	97.5 %	1.37241
L-HDL-TG	basic	97.5 %	1.22117
M-HDL-TG	basic	97.5 %	1.35423
S-HDL-TG	basic	97.5 %	1.46965
XXL-VLDL-TG%	basic	97.5 %	0.951645
XL-VLDL-TG%	basic	97.5 %	1.21527
L-VLDL-TG%	basic	97.5 %	1.06272
M-VLDL-TG%	basic	97.5 %	1.12151
S-VLDL-TG%	basic	97.5 %	1.30477
XS-VLDL-TG%	basic	97.5 %	1.37543
IDL-TG%	basic	97.5 %	1.35257
L-LDL-TG%	basic	97.5 %	1.35112
M-LDL-TG%	basic	97.5 %	1.37799
S-LDL-TG%	basic	97.5 %	1.42202
XL-HDL-TG%	basic	97.5 %	1.66607
L-HDL-TG%	basic	97.5 %	1.68391
M-HDL-TG%	basic	97.5 %	1.71118
S-HDL-TG%	basic	97.5 %	1.63414
XXL-VLDL-TG	basic + total triglycerides + total cholesterol	97.5 %	1.04835
XL-VLDL-TG	basic + total triglycerides + total cholesterol	97.5 %	1.04015
L-VLDL-TG	basic + total triglycerides + total cholesterol	97.5 %	0.994214
M-VLDL-TG	basic + total triglycerides + total cholesterol	97.5 %	1.01649
S-VLDL-TG	basic + total triglycerides + total cholesterol	97.5 %	1.33976
XS-VLDL-TG	basic + total triglycerides + total cholesterol	97.5 %	1.43275
IDL-TG	basic + total triglycerides + total cholesterol	97.5 %	1.38271
L-LDL-TG	basic + total triglycerides + total cholesterol	97.5 %	1.32967
M-LDL-TG	basic + total triglycerides + total cholesterol	97.5 %	1.23805
S-LDL-TG	basic + total triglycerides + total cholesterol	97.5 %	1.22325
XL-HDL-TG	basic + total triglycerides + total cholesterol	97.5 %	1.17482
L-HDL-TG	basic + total triglycerides + total cholesterol	97.5 %	1.1416
M-HDL-TG	basic + total triglycerides + total cholesterol	97.5 %	1.04949
S-HDL-TG	basic + total triglycerides + total cholesterol	97.5 %	1.39031
XXL-VLDL-TG%	basic + total triglycerides + total cholesterol	97.5 %	1.08332
XL-VLDL-TG%	basic + total triglycerides + total cholesterol	97.5 %	1.03548
L-VLDL-TG%	basic + total triglycerides + total cholesterol	97.5 %	0.982056
M-VLDL-TG%	basic + total triglycerides + total cholesterol	97.5 %	0.966873
S-VLDL-TG%	basic + total triglycerides + total cholesterol	97.5 %	0.95192
XS-VLDL-TG%	basic + total triglycerides + total cholesterol	97.5 %	0.99889
IDL-TG%	basic + total triglycerides + total cholesterol	97.5 %	1.16837
L-LDL-TG%	basic + total triglycerides + total cholesterol	97.5 %	1.20512
M-LDL-TG%	basic + total triglycerides + total cholesterol	97.5 %	1.24021
S-LDL-TG%	basic + total triglycerides + total cholesterol	97.5 %	1.31095
XL-HDL-TG%	basic + total triglycerides + total cholesterol	97.5 %	1.65154
L-HDL-TG%	basic + total triglycerides + total cholesterol	97.5 %	1.64329
M-HDL-TG%	basic + total triglycerides + total cholesterol	97.5 %	1.81974
S-HDL-TG%	basic + total triglycerides + total cholesterol	97.5 %	1.72339
XXL-VLDL-TG	basic	Pr(>|t|)	1.61588e-06
XL-VLDL-TG	basic	Pr(>|t|)	8.10847e-07
L-VLDL-TG	basic	Pr(>|t|)	4.23108e-06
M-VLDL-TG	basic	Pr(>|t|)	4.49478e-07
S-VLDL-TG	basic	Pr(>|t|)	1.41069e-09
XS-VLDL-TG	basic	Pr(>|t|)	1.7229e-10
IDL-TG	basic	Pr(>|t|)	9.5831e-11
L-LDL-TG	basic	Pr(>|t|)	8.2196e-10
M-LDL-TG	basic	Pr(>|t|)	1.58262e-08
S-LDL-TG	basic	Pr(>|t|)	5.96429e-09
XL-HDL-TG	basic	Pr(>|t|)	4.25761e-06
L-HDL-TG	basic	Pr(>|t|)	0.133315
M-HDL-TG	basic	Pr(>|t|)	5.12469e-05
S-HDL-TG	basic	Pr(>|t|)	6.2831e-10
XXL-VLDL-TG%	basic	Pr(>|t|)	0.00562955
XL-VLDL-TG%	basic	Pr(>|t|)	0.236852
L-VLDL-TG%	basic	Pr(>|t|)	0.431196
M-VLDL-TG%	basic	Pr(>|t|)	0.956812
S-VLDL-TG%	basic	Pr(>|t|)	0.00654041
XS-VLDL-TG%	basic	Pr(>|t|)	0.000110999
IDL-TG%	basic	Pr(>|t|)	7.3481e-05
L-LDL-TG%	basic	Pr(>|t|)	0.000115423
M-LDL-TG%	basic	Pr(>|t|)	5.818e-05
S-LDL-TG%	basic	Pr(>|t|)	5.45425e-06
XL-HDL-TG%	basic	Pr(>|t|)	5.58741e-13
L-HDL-TG%	basic	Pr(>|t|)	1.3449e-10
M-HDL-TG%	basic	Pr(>|t|)	1.88805e-13
S-HDL-TG%	basic	Pr(>|t|)	2.4637e-11
XXL-VLDL-TG	basic + total triglycerides + total cholesterol	Pr(>|t|)	0.173038
XL-VLDL-TG	basic + total triglycerides + total cholesterol	Pr(>|t|)	0.128214
L-VLDL-TG	basic + total triglycerides + total cholesterol	Pr(>|t|)	0.0436731
M-VLDL-TG	basic + total triglycerides + total cholesterol	Pr(>|t|)	0.0691616
S-VLDL-TG	basic + total triglycerides + total cholesterol	Pr(>|t|)	0.652659
XS-VLDL-TG	basic + total triglycerides + total cholesterol	Pr(>|t|)	0.468587
IDL-TG	basic + total triglycerides + total cholesterol	Pr(>|t|)	0.130219
L-LDL-TG	basic + total triglycerides + total cholesterol	Pr(>|t|)	0.218106
M-LDL-TG	basic + total triglycerides + total cholesterol	Pr(>|t|)	0.535676
S-LDL-TG	basic + total triglycerides + total cholesterol	Pr(>|t|)	0.903533
XL-HDL-TG	basic + total triglycerides + total cholesterol	Pr(>|t|)	0.606377
L-HDL-TG	basic + total triglycerides + total cholesterol	Pr(>|t|)	0.757627
M-HDL-TG	basic + total triglycerides + total cholesterol	Pr(>|t|)	0.244989
S-HDL-TG	basic + total triglycerides + total cholesterol	Pr(>|t|)	0.355811
XXL-VLDL-TG%	basic + total triglycerides + total cholesterol	Pr(>|t|)	0.350421
XL-VLDL-TG%	basic + total triglycerides + total cholesterol	Pr(>|t|)	0.160121
L-VLDL-TG%	basic + total triglycerides + total cholesterol	Pr(>|t|)	0.0188022
M-VLDL-TG%	basic + total triglycerides + total cholesterol	Pr(>|t|)	0.0112652
S-VLDL-TG%	basic + total triglycerides + total cholesterol	Pr(>|t|)	0.0146069
XS-VLDL-TG%	basic + total triglycerides + total cholesterol	Pr(>|t|)	0.0490709
IDL-TG%	basic + total triglycerides + total cholesterol	Pr(>|t|)	0.681742
L-LDL-TG%	basic + total triglycerides + total cholesterol	Pr(>|t|)	0.907476
M-LDL-TG%	basic + total triglycerides + total cholesterol	Pr(>|t|)	0.58471
S-LDL-TG%	basic + total triglycerides + total cholesterol	Pr(>|t|)	0.593913
XL-HDL-TG%	basic + total triglycerides + total cholesterol	Pr(>|t|)	0.000304105
L-HDL-TG%	basic + total triglycerides + total cholesterol	Pr(>|t|)	6.90301e-05
M-HDL-TG%	basic + total triglycerides + total cholesterol	Pr(>|t|)	2.94046e-06
S-HDL-TG%	basic + total triglycerides + total cholesterol	Pr(>|t|)	0.00136928

## Sheet: Fig 6
metabolite	adjustment	variable	value
XXL-VLDL-TG	basic	Estimate	1.20601
XL-VLDL-TG	basic	Estimate	1.21088
L-VLDL-TG	basic	Estimate	1.22283
M-VLDL-TG	basic	Estimate	1.26264
S-VLDL-TG	basic	Estimate	1.33027
XS-VLDL-TG	basic	Estimate	1.33511
IDL-TG	basic	Estimate	1.33319
L-LDL-TG	basic	Estimate	1.31575
M-LDL-TG	basic	Estimate	1.28065
S-LDL-TG	basic	Estimate	1.28728
XL-HDL-TG	basic	Estimate	1.24851
L-HDL-TG	basic	Estimate	1.09053
M-HDL-TG	basic	Estimate	1.2267
S-HDL-TG	basic	Estimate	1.33955
XXL-VLDL-TG%	basic	Estimate	0.843946
XL-VLDL-TG%	basic	Estimate	1.07621
L-VLDL-TG%	basic	Estimate	0.960012
M-VLDL-TG%	basic	Estimate	1.00309
S-VLDL-TG%	basic	Estimate	1.16716
XS-VLDL-TG%	basic	Estimate	1.23551
IDL-TG%	basic	Estimate	1.22394
L-LDL-TG%	basic	Estimate	1.22078
M-LDL-TG%	basic	Estimate	1.2405
S-LDL-TG%	basic	Estimate	1.27889
XL-HDL-TG%	basic	Estimate	1.49382
L-HDL-TG%	basic	Estimate	1.49069
M-HDL-TG%	basic	Estimate	1.52827
S-HDL-TG%	basic	Estimate	1.46172
XXL-VLDL-TG	basic + total TG	Estimate	1.04536
XL-VLDL-TG	basic + total TG	Estimate	1.05326
L-VLDL-TG	basic + total TG	Estimate	1.02502
M-VLDL-TG	basic + total TG	Estimate	1.06312
S-VLDL-TG	basic + total TG	Estimate	1.19338
XS-VLDL-TG	basic + total TG	Estimate	1.22638
IDL-TG	basic + total TG	Estimate	1.21908
L-LDL-TG	basic + total TG	Estimate	1.1874
M-LDL-TG	basic + total TG	Estimate	1.13561
S-LDL-TG	basic + total TG	Estimate	1.14507
XL-HDL-TG	basic + total TG	Estimate	1.11043
L-HDL-TG	basic + total TG	Estimate	1.05245
M-HDL-TG	basic + total TG	Estimate	1.02758
S-HDL-TG	basic + total TG	Estimate	1.21307
XXL-VLDL-TG%	basic + total TG	Estimate	0.867148
XL-VLDL-TG%	basic + total TG	Estimate	0.949527
L-VLDL-TG%	basic + total TG	Estimate	0.906341
M-VLDL-TG%	basic + total TG	Estimate	0.886564
S-VLDL-TG%	basic + total TG	Estimate	0.916403
XS-VLDL-TG%	basic + total TG	Estimate	0.959326
IDL-TG%	basic + total TG	Estimate	0.991779
L-LDL-TG%	basic + total TG	Estimate	1.00961
M-LDL-TG%	basic + total TG	Estimate	1.04054
S-LDL-TG%	basic + total TG	Estimate	1.07486
XL-HDL-TG%	basic + total TG	Estimate	1.38968
L-HDL-TG%	basic + total TG	Estimate	1.3786
M-HDL-TG%	basic + total TG	Estimate	1.45623
S-HDL-TG%	basic + total TG	Estimate	1.34441
XXL-VLDL-TG	basic + HDL C	Estimate	1.12793
XL-VLDL-TG	basic + HDL C	Estimate	1.12814
L-VLDL-TG	basic + HDL C	Estimate	1.11901
M-VLDL-TG	basic + HDL C	Estimate	1.14233
S-VLDL-TG	basic + HDL C	Estimate	1.21368
XS-VLDL-TG	basic + HDL C	Estimate	1.23486
IDL-TG	basic + HDL C	Estimate	1.24312
L-LDL-TG	basic + HDL C	Estimate	1.23339
M-LDL-TG	basic + HDL C	Estimate	1.20594
S-LDL-TG	basic + HDL C	Estimate	1.21117
XL-HDL-TG	basic + HDL C	Estimate	1.23955
L-HDL-TG	basic + HDL C	Estimate	1.25363
M-HDL-TG	basic + HDL C	Estimate	1.15385
S-HDL-TG	basic + HDL C	Estimate	1.23373
XXL-VLDL-TG%	basic + HDL C	Estimate	0.841355
XL-VLDL-TG%	basic + HDL C	Estimate	0.966925
L-VLDL-TG%	basic + HDL C	Estimate	0.894507
M-VLDL-TG%	basic + HDL C	Estimate	0.860844
S-VLDL-TG%	basic + HDL C	Estimate	0.980184
XS-VLDL-TG%	basic + HDL C	Estimate	1.09389
IDL-TG%	basic + HDL C	Estimate	1.09332
L-LDL-TG%	basic + HDL C	Estimate	1.10543
M-LDL-TG%	basic + HDL C	Estimate	1.13453
S-LDL-TG%	basic + HDL C	Estimate	1.15489
XL-HDL-TG%	basic + HDL C	Estimate	1.34376
L-HDL-TG%	basic + HDL C	Estimate	1.31393
M-HDL-TG%	basic + HDL C	Estimate	1.37951
S-HDL-TG%	basic + HDL C	Estimate	1.29936
XXL-VLDL-TG	basic + apoB	Estimate	1.0532
XL-VLDL-TG	basic + apoB	Estimate	1.06793
L-VLDL-TG	basic + apoB	Estimate	1.05198
M-VLDL-TG	basic + apoB	Estimate	1.07532
S-VLDL-TG	basic + apoB	Estimate	1.13783
XS-VLDL-TG	basic + apoB	Estimate	1.15822
IDL-TG	basic + apoB	Estimate	1.16579
L-LDL-TG	basic + apoB	Estimate	1.14093
M-LDL-TG	basic + apoB	Estimate	1.10648
S-LDL-TG	basic + apoB	Estimate	1.10874
XL-HDL-TG	basic + apoB	Estimate	1.08051
L-HDL-TG	basic + apoB	Estimate	1.02703
M-HDL-TG	basic + apoB	Estimate	1.0375
S-HDL-TG	basic + apoB	Estimate	1.19063
XXL-VLDL-TG%	basic + apoB	Estimate	1.00679
XL-VLDL-TG%	basic + apoB	Estimate	1.04289
L-VLDL-TG%	basic + apoB	Estimate	0.964974
M-VLDL-TG%	basic + apoB	Estimate	1.02779
S-VLDL-TG%	basic + apoB	Estimate	1.12827
XS-VLDL-TG%	basic + apoB	Estimate	1.16441
IDL-TG%	basic + apoB	Estimate	1.17263
L-LDL-TG%	basic + apoB	Estimate	1.1857
M-LDL-TG%	basic + apoB	Estimate	1.20213
S-LDL-TG%	basic + apoB	Estimate	1.19657
XL-HDL-TG%	basic + apoB	Estimate	1.34355
L-HDL-TG%	basic + apoB	Estimate	1.35794
M-HDL-TG%	basic + apoB	Estimate	1.4002
S-HDL-TG%	basic + apoB	Estimate	1.30837
XXL-VLDL-TG	basic + apoB + HDL C	Estimate	0.989448
XL-VLDL-TG	basic + apoB + HDL C	Estimate	0.996578
L-VLDL-TG	basic + apoB + HDL C	Estimate	0.958264
M-VLDL-TG	basic + apoB + HDL C	Estimate	0.948689
S-VLDL-TG	basic + apoB + HDL C	Estimate	0.986252
XS-VLDL-TG	basic + apoB + HDL C	Estimate	1.03701
IDL-TG	basic + apoB + HDL C	Estimate	1.08306
L-LDL-TG	basic + apoB + HDL C	Estimate	1.08155
M-LDL-TG	basic + apoB + HDL C	Estimate	1.06195
S-LDL-TG	basic + apoB + HDL C	Estimate	1.05536
XL-HDL-TG	basic + apoB + HDL C	Estimate	1.10926
L-HDL-TG	basic + apoB + HDL C	Estimate	1.16689
M-HDL-TG	basic + apoB + HDL C	Estimate	1.01336
S-HDL-TG	basic + apoB + HDL C	Estimate	1.095
XXL-VLDL-TG%	basic + apoB + HDL C	Estimate	0.969582
XL-VLDL-TG%	basic + apoB + HDL C	Estimate	0.947723
L-VLDL-TG%	basic + apoB + HDL C	Estimate	0.899999
M-VLDL-TG%	basic + apoB + HDL C	Estimate	0.895557
S-VLDL-TG%	basic + apoB + HDL C	Estimate	0.98575
XS-VLDL-TG%	basic + apoB + HDL C	Estimate	1.05931
IDL-TG%	basic + apoB + HDL C	Estimate	1.07737
L-LDL-TG%	basic + apoB + HDL C	Estimate	1.09883
M-LDL-TG%	basic + apoB + HDL C	Estimate	1.12197
S-LDL-TG%	basic + apoB + HDL C	Estimate	1.10419
XL-HDL-TG%	basic + apoB + HDL C	Estimate	1.1922
L-HDL-TG%	basic + apoB + HDL C	Estimate	1.19747
M-HDL-TG%	basic + apoB + HDL C	Estimate	1.20227
S-HDL-TG%	basic + apoB + HDL C	Estimate	1.13913
XXL-VLDL-TG	basic + total TG + apoB	Estimate	0.940581
XL-VLDL-TG	basic + total TG + apoB	Estimate	0.956057
L-VLDL-TG	basic + total TG + apoB	Estimate	0.901432
M-VLDL-TG	basic + total TG + apoB	Estimate	0.90771
S-VLDL-TG	basic + total TG + apoB	Estimate	0.941013
XS-VLDL-TG	basic + total TG + apoB	Estimate	0.999501
IDL-TG	basic + total TG + apoB	Estimate	1.0544
L-LDL-TG	basic + total TG + apoB	Estimate	1.02777
M-LDL-TG	basic + total TG + apoB	Estimate	0.992351
S-LDL-TG	basic + total TG + apoB	Estimate	0.966539
XL-HDL-TG	basic + total TG + apoB	Estimate	1.01576
L-HDL-TG	basic + total TG + apoB	Estimate	1.02338
M-HDL-TG	basic + total TG + apoB	Estimate	0.954857
S-HDL-TG	basic + total TG + apoB	Estimate	1.11225
XXL-VLDL-TG%	basic + total TG + apoB	Estimate	0.969294
XL-VLDL-TG%	basic + total TG + apoB	Estimate	0.962994
L-VLDL-TG%	basic + total TG + apoB	Estimate	0.922149
M-VLDL-TG%	basic + total TG + apoB	Estimate	0.933031
S-VLDL-TG%	basic + total TG + apoB	Estimate	1.0063
XS-VLDL-TG%	basic + total TG + apoB	Estimate	1.05952
IDL-TG%	basic + total TG + apoB	Estimate	1.10498
L-LDL-TG%	basic + total TG + apoB	Estimate	1.12942
M-LDL-TG%	basic + total TG + apoB	Estimate	1.14932
S-LDL-TG%	basic + total TG + apoB	Estimate	1.14874
XL-HDL-TG%	basic + total TG + apoB	Estimate	1.30866
L-HDL-TG%	basic + total TG + apoB	Estimate	1.31407
M-HDL-TG%	basic + total TG + apoB	Estimate	1.36882
S-HDL-TG%	basic + total TG + apoB	Estimate	1.25547
XXL-VLDL-TG	basic + HDL C + total TG	Estimate	1.04597
XL-VLDL-TG	basic + HDL C + total TG	Estimate	1.04692
L-VLDL-TG	basic + HDL C + total TG	Estimate	1.00789
M-VLDL-TG	basic + HDL C + total TG	Estimate	1.02056
S-VLDL-TG	basic + HDL C + total TG	Estimate	1.14845
XS-VLDL-TG	basic + HDL C + total TG	Estimate	1.21958
IDL-TG	basic + HDL C + total TG	Estimate	1.22847
L-LDL-TG	basic + HDL C + total TG	Estimate	1.21951
M-LDL-TG	basic + HDL C + total TG	Estimate	1.1787
S-LDL-TG	basic + HDL C + total TG	Estimate	1.1938
XL-HDL-TG	basic + HDL C + total TG	Estimate	1.21294
L-HDL-TG	basic + HDL C + total TG	Estimate	1.20359
M-HDL-TG	basic + HDL C + total TG	Estimate	1.06241
S-HDL-TG	basic + HDL C + total TG	Estimate	1.1908
XXL-VLDL-TG%	basic + HDL C + total TG	Estimate	0.852875
XL-VLDL-TG%	basic + HDL C + total TG	Estimate	0.912297
L-VLDL-TG%	basic + HDL C + total TG	Estimate	0.877504
M-VLDL-TG%	basic + HDL C + total TG	Estimate	0.821679
S-VLDL-TG%	basic + HDL C + total TG	Estimate	0.823618
XS-VLDL-TG%	basic + HDL C + total TG	Estimate	0.923623
IDL-TG%	basic + HDL C + total TG	Estimate	0.961969
L-LDL-TG%	basic + HDL C + total TG	Estimate	0.995684
M-LDL-TG%	basic + HDL C + total TG	Estimate	1.03956
S-LDL-TG%	basic + HDL C + total TG	Estimate	1.05701
XL-HDL-TG%	basic + HDL C + total TG	Estimate	1.29446
L-HDL-TG%	basic + HDL C + total TG	Estimate	1.27149
M-HDL-TG%	basic + HDL C + total TG	Estimate	1.33067
S-HDL-TG%	basic + HDL C + total TG	Estimate	1.23087
XXL-VLDL-TG	basic + apoB + HDL C + total TG	Estimate	0.933685
XL-VLDL-TG	basic + apoB + HDL C + total TG	Estimate	0.942925
L-VLDL-TG	basic + apoB + HDL C + total TG	Estimate	0.875963
M-VLDL-TG	basic + apoB + HDL C + total TG	Estimate	0.847414
S-VLDL-TG	basic + apoB + HDL C + total TG	Estimate	0.856134
XS-VLDL-TG	basic + apoB + HDL C + total TG	Estimate	0.972566
IDL-TG	basic + apoB + HDL C + total TG	Estimate	1.05882
L-LDL-TG	basic + apoB + HDL C + total TG	Estimate	1.05998
M-LDL-TG	basic + apoB + HDL C + total TG	Estimate	1.03551
S-LDL-TG	basic + apoB + HDL C + total TG	Estimate	1.01905
XL-HDL-TG	basic + apoB + HDL C + total TG	Estimate	1.10697
L-HDL-TG	basic + apoB + HDL C + total TG	Estimate	1.16103
M-HDL-TG	basic + apoB + HDL C + total TG	Estimate	0.985915
S-HDL-TG	basic + apoB + HDL C + total TG	Estimate	1.0798
XXL-VLDL-TG%	basic + apoB + HDL C + total TG	Estimate	0.955827
XL-VLDL-TG%	basic + apoB + HDL C + total TG	Estimate	0.920978
L-VLDL-TG%	basic + apoB + HDL C + total TG	Estimate	0.890146
M-VLDL-TG%	basic + apoB + HDL C + total TG	Estimate	0.858733
S-VLDL-TG%	basic + apoB + HDL C + total TG	Estimate	0.898058
XS-VLDL-TG%	basic + apoB + HDL C + total TG	Estimate	1.01388
IDL-TG%	basic + apoB + HDL C + total TG	Estimate	1.06874
L-LDL-TG%	basic + apoB + HDL C + total TG	Estimate	1.11188
M-LDL-TG%	basic + apoB + HDL C + total TG	Estimate	1.14813
S-LDL-TG%	basic + apoB + HDL C + total TG	Estimate	1.12617
XL-HDL-TG%	basic + apoB + HDL C + total TG	Estimate	1.19341
L-HDL-TG%	basic + apoB + HDL C + total TG	Estimate	1.19244
M-HDL-TG%	basic + apoB + HDL C + total TG	Estimate	1.19233
S-HDL-TG%	basic + apoB + HDL C + total TG	Estimate	1.1199
XXL-VLDL-TG	basic	Std. Error	0.0390575
XL-VLDL-TG	basic	Std. Error	0.0387955
L-VLDL-TG	basic	Std. Error	0.043739
M-VLDL-TG	basic	Std. Error	0.0462141
S-VLDL-TG	basic	Std. Error	0.047141
XS-VLDL-TG	basic	Std. Error	0.0452724
IDL-TG	basic	Std. Error	0.0444251
L-LDL-TG	basic	Std. Error	0.0446875
M-LDL-TG	basic	Std. Error	0.0437642
S-LDL-TG	basic	Std. Error	0.0434088
XL-HDL-TG	basic	Std. Error	0.0482698
L-HDL-TG	basic	Std. Error	0.0577293
M-HDL-TG	basic	Std. Error	0.0504565
S-HDL-TG	basic	Std. Error	0.0472825
XXL-VLDL-TG%	basic	Std. Error	0.0612955
XL-VLDL-TG%	basic	Std. Error	0.062044
L-VLDL-TG%	basic	Std. Error	0.05187
M-VLDL-TG%	basic	Std. Error	0.0569342
S-VLDL-TG%	basic	Std. Error	0.0568491
XS-VLDL-TG%	basic	Std. Error	0.054721
IDL-TG%	basic	Std. Error	0.0509732
L-LDL-TG%	basic	Std. Error	0.0517448
M-LDL-TG%	basic	Std. Error	0.0536151
S-LDL-TG%	basic	Std. Error	0.0541109
XL-HDL-TG%	basic	Std. Error	0.0556664
L-HDL-TG%	basic	Std. Error	0.0621705
M-HDL-TG%	basic	Std. Error	0.0576595
S-HDL-TG%	basic	Std. Error	0.0568714
XXL-VLDL-TG	basic + total TG	Std. Error	0.0577495
XL-VLDL-TG	basic + total TG	Std. Error	0.0599515
L-VLDL-TG	basic + total TG	Std. Error	0.0697759
M-VLDL-TG	basic + total TG	Std. Error	0.0730279
S-VLDL-TG	basic + total TG	Std. Error	0.0815211
XS-VLDL-TG	basic + total TG	Std. Error	0.0749147
IDL-TG	basic + total TG	Std. Error	0.0661886
L-LDL-TG	basic + total TG	Std. Error	0.0660597
M-LDL-TG	basic + total TG	Std. Error	0.0645899
S-LDL-TG	basic + total TG	Std. Error	0.0677746
XL-HDL-TG	basic + total TG	Std. Error	0.05663
L-HDL-TG	basic + total TG	Std. Error	0.0568553
M-HDL-TG	basic + total TG	Std. Error	0.0568665
S-HDL-TG	basic + total TG	Std. Error	0.0759096
XXL-VLDL-TG%	basic + total TG	Std. Error	0.0641325
XL-VLDL-TG%	basic + total TG	Std. Error	0.0590334
L-VLDL-TG%	basic + total TG	Std. Error	0.0455139
M-VLDL-TG%	basic + total TG	Std. Error	0.0515022
S-VLDL-TG%	basic + total TG	Std. Error	0.0695921
XS-VLDL-TG%	basic + total TG	Std. Error	0.0792224
IDL-TG%	basic + total TG	Std. Error	0.0730313
L-LDL-TG%	basic + total TG	Std. Error	0.0706805
M-LDL-TG%	basic + total TG	Std. Error	0.0711954
S-LDL-TG%	basic + total TG	Std. Error	0.0767835
XL-HDL-TG%	basic + total TG	Std. Error	0.0734067
L-HDL-TG%	basic + total TG	Std. Error	0.0713623
M-HDL-TG%	basic + total TG	Std. Error	0.0729869
S-HDL-TG%	basic + total TG	Std. Error	0.077438
XXL-VLDL-TG	basic + HDL C	Std. Error	0.0424592
XL-VLDL-TG	basic + HDL C	Std. Error	0.0429817
L-VLDL-TG	basic + HDL C	Std. Error	0.0493157
M-VLDL-TG	basic + HDL C	Std. Error	0.0531312
S-VLDL-TG	basic + HDL C	Std. Error	0.0544009
XS-VLDL-TG	basic + HDL C	Std. Error	0.0510208
IDL-TG	basic + HDL C	Std. Error	0.0485591
L-LDL-TG	basic + HDL C	Std. Error	0.0478998
M-LDL-TG	basic + HDL C	Std. Error	0.0466328
S-LDL-TG	basic + HDL C	Std. Error	0.046437
XL-HDL-TG	basic + HDL C	Std. Error	0.0482829
L-HDL-TG	basic + HDL C	Std. Error	0.0625048
M-HDL-TG	basic + HDL C	Std. Error	0.0515302
S-HDL-TG	basic + HDL C	Std. Error	0.0536498
XXL-VLDL-TG%	basic + HDL C	Std. Error	0.0634927
XL-VLDL-TG%	basic + HDL C	Std. Error	0.0602304
L-VLDL-TG%	basic + HDL C	Std. Error	0.0464428
M-VLDL-TG%	basic + HDL C	Std. Error	0.0555724
S-VLDL-TG%	basic + HDL C	Std. Error	0.0650949
XS-VLDL-TG%	basic + HDL C	Std. Error	0.0614109
IDL-TG%	basic + HDL C	Std. Error	0.0565476
L-LDL-TG%	basic + HDL C	Std. Error	0.055725
M-LDL-TG%	basic + HDL C	Std. Error	0.056698
S-LDL-TG%	basic + HDL C	Std. Error	0.0582088
XL-HDL-TG%	basic + HDL C	Std. Error	0.0632458
L-HDL-TG%	basic + HDL C	Std. Error	0.0697579
M-HDL-TG%	basic + HDL C	Std. Error	0.0711872
S-HDL-TG%	basic + HDL C	Std. Error	0.0670166
XXL-VLDL-TG	basic + apoB	Std. Error	0.0502741
XL-VLDL-TG	basic + apoB	Std. Error	0.048707
L-VLDL-TG	basic + apoB	Std. Error	0.0549935
M-VLDL-TG	basic + apoB	Std. Error	0.0599473
S-VLDL-TG	basic + apoB	Std. Error	0.0686304
XS-VLDL-TG	basic + apoB	Std. Error	0.0704901
IDL-TG	basic + apoB	Std. Error	0.0658877
L-LDL-TG	basic + apoB	Std. Error	0.0637063
M-LDL-TG	basic + apoB	Std. Error	0.0600746
S-LDL-TG	basic + apoB	Std. Error	0.0631358
XL-HDL-TG	basic + apoB	Std. Error	0.0582291
L-HDL-TG	basic + apoB	Std. Error	0.0580095
M-HDL-TG	basic + apoB	Std. Error	0.0558687
S-HDL-TG	basic + apoB	Std. Error	0.0576413
XXL-VLDL-TG%	basic + apoB	Std. Error	0.0754934
XL-VLDL-TG%	basic + apoB	Std. Error	0.0653666
L-VLDL-TG%	basic + apoB	Std. Error	0.0561168
M-VLDL-TG%	basic + apoB	Std. Error	0.0610034
S-VLDL-TG%	basic + apoB	Std. Error	0.0573453
XS-VLDL-TG%	basic + apoB	Std. Error	0.056687
IDL-TG%	basic + apoB	Std. Error	0.0519851
L-LDL-TG%	basic + apoB	Std. Error	0.0527424
M-LDL-TG%	basic + apoB	Std. Error	0.0549534
S-LDL-TG%	basic + apoB	Std. Error	0.056601
XL-HDL-TG%	basic + apoB	Std. Error	0.0661455
L-HDL-TG%	basic + apoB	Std. Error	0.0715734
M-HDL-TG%	basic + apoB	Std. Error	0.0694544
S-HDL-TG%	basic + apoB	Std. Error	0.0660987
XXL-VLDL-TG	basic + apoB + HDL C	Std. Error	0.0529303
XL-VLDL-TG	basic + apoB + HDL C	Std. Error	0.0523693
L-VLDL-TG	basic + apoB + HDL C	Std. Error	0.0598316
M-VLDL-TG	basic + apoB + HDL C	Std. Error	0.0669397
S-VLDL-TG	basic + apoB + HDL C	Std. Error	0.0775415
XS-VLDL-TG	basic + apoB + HDL C	Std. Error	0.0772859
IDL-TG	basic + apoB + HDL C	Std. Error	0.0695327
L-LDL-TG	basic + apoB + HDL C	Std. Error	0.0661022
M-LDL-TG	basic + apoB + HDL C	Std. Error	0.061952
S-LDL-TG	basic + apoB + HDL C	Std. Error	0.0654507
XL-HDL-TG	basic + apoB + HDL C	Std. Error	0.0594547
L-HDL-TG	basic + apoB + HDL C	Std. Error	0.0639561
M-HDL-TG	basic + apoB + HDL C	Std. Error	0.0541201
S-HDL-TG	basic + apoB + HDL C	Std. Error	0.0627173
XXL-VLDL-TG%	basic + apoB + HDL C	Std. Error	0.0771578
XL-VLDL-TG%	basic + apoB + HDL C	Std. Error	0.0630425
L-VLDL-TG%	basic + apoB + HDL C	Std. Error	0.0495711
M-VLDL-TG%	basic + apoB + HDL C	Std. Error	0.0607909
S-VLDL-TG%	basic + apoB + HDL C	Std. Error	0.0651509
XS-VLDL-TG%	basic + apoB + HDL C	Std. Error	0.0626629
IDL-TG%	basic + apoB + HDL C	Std. Error	0.0568753
L-LDL-TG%	basic + apoB + HDL C	Std. Error	0.0562986
M-LDL-TG%	basic + apoB + HDL C	Std. Error	0.0576627
S-LDL-TG%	basic + apoB + HDL C	Std. Error	0.0600156
XL-HDL-TG%	basic + apoB + HDL C	Std. Error	0.0734314
L-HDL-TG%	basic + apoB + HDL C	Std. Error	0.0751623
M-HDL-TG%	basic + apoB + HDL C	Std. Error	0.0862903
S-HDL-TG%	basic + apoB + HDL C	Std. Error	0.076853
XXL-VLDL-TG	basic + total TG + apoB	Std. Error	0.0659182
XL-VLDL-TG	basic + total TG + apoB	Std. Error	0.0675211
L-VLDL-TG	basic + total TG + apoB	Std. Error	0.0779805
M-VLDL-TG	basic + total TG + apoB	Std. Error	0.0844596
S-VLDL-TG	basic + total TG + apoB	Std. Error	0.106178
XS-VLDL-TG	basic + total TG + apoB	Std. Error	0.1024
IDL-TG	basic + total TG + apoB	Std. Error	0.0838663
L-LDL-TG	basic + total TG + apoB	Std. Error	0.0806258
M-LDL-TG	basic + total TG + apoB	Std. Error	0.0760428
S-LDL-TG	basic + total TG + apoB	Std. Error	0.0861028
XL-HDL-TG	basic + total TG + apoB	Std. Error	0.062402
L-HDL-TG	basic + total TG + apoB	Std. Error	0.0573879
M-HDL-TG	basic + total TG + apoB	Std. Error	0.055495
S-HDL-TG	basic + total TG + apoB	Std. Error	0.079304
XXL-VLDL-TG%	basic + total TG + apoB	Std. Error	0.077295
XL-VLDL-TG%	basic + total TG + apoB	Std. Error	0.0638687
L-VLDL-TG%	basic + total TG + apoB	Std. Error	0.0501408
M-VLDL-TG%	basic + total TG + apoB	Std. Error	0.0600118
S-VLDL-TG%	basic + total TG + apoB	Std. Error	0.0766494
XS-VLDL-TG%	basic + total TG + apoB	Std. Error	0.0865133
IDL-TG%	basic + total TG + apoB	Std. Error	0.0793989
L-LDL-TG%	basic + total TG + apoB	Std. Error	0.0770825
M-LDL-TG%	basic + total TG + apoB	Std. Error	0.0766075
S-LDL-TG%	basic + total TG + apoB	Std. Error	0.0812344
XL-HDL-TG%	basic + total TG + apoB	Std. Error	0.0793161
L-HDL-TG%	basic + total TG + apoB	Std. Error	0.0752371
M-HDL-TG%	basic + total TG + apoB	Std. Error	0.0794735
S-HDL-TG%	basic + total TG + apoB	Std. Error	0.0812229
XXL-VLDL-TG	basic + HDL C + total TG	Std. Error	0.0584259
XL-VLDL-TG	basic + HDL C + total TG	Std. Error	0.060658
L-VLDL-TG	basic + HDL C + total TG	Std. Error	0.0707598
M-VLDL-TG	basic + HDL C + total TG	Std. Error	0.0743741
S-VLDL-TG	basic + HDL C + total TG	Std. Error	0.0825205
XS-VLDL-TG	basic + HDL C + total TG	Std. Error	0.0756306
IDL-TG	basic + HDL C + total TG	Std. Error	0.0664834
L-LDL-TG	basic + HDL C + total TG	Std. Error	0.0664184
M-LDL-TG	basic + HDL C + total TG	Std. Error	0.0651665
S-LDL-TG	basic + HDL C + total TG	Std. Error	0.0685384
XL-HDL-TG	basic + HDL C + total TG	Std. Error	0.0616593
L-HDL-TG	basic + HDL C + total TG	Std. Error	0.0652864
M-HDL-TG	basic + HDL C + total TG	Std. Error	0.0576767
S-HDL-TG	basic + HDL C + total TG	Std. Error	0.0766524
XXL-VLDL-TG%	basic + HDL C + total TG	Std. Error	0.0652205
XL-VLDL-TG%	basic + HDL C + total TG	Std. Error	0.0590706
L-VLDL-TG%	basic + HDL C + total TG	Std. Error	0.0440611
M-VLDL-TG%	basic + HDL C + total TG	Std. Error	0.0516565
S-VLDL-TG%	basic + HDL C + total TG	Std. Error	0.0728509
XS-VLDL-TG%	basic + HDL C + total TG	Std. Error	0.0816729
IDL-TG%	basic + HDL C + total TG	Std. Error	0.0743325
L-LDL-TG%	basic + HDL C + total TG	Std. Error	0.0713632
M-LDL-TG%	basic + HDL C + total TG	Std. Error	0.0716886
S-LDL-TG%	basic + HDL C + total TG	Std. Error	0.0772741
XL-HDL-TG%	basic + HDL C + total TG	Std. Error	0.0750245
L-HDL-TG%	basic + HDL C + total TG	Std. Error	0.0726398
M-HDL-TG%	basic + HDL C + total TG	Std. Error	0.0829471
S-HDL-TG%	basic + HDL C + total TG	Std. Error	0.0838132
XXL-VLDL-TG	basic + apoB + HDL C + total TG	Std. Error	0.0668923
XL-VLDL-TG	basic + apoB + HDL C + total TG	Std. Error	0.0687952
L-VLDL-TG	basic + apoB + HDL C + total TG	Std. Error	0.0793051
M-VLDL-TG	basic + apoB + HDL C + total TG	Std. Error	0.0867504
S-VLDL-TG	basic + apoB + HDL C + total TG	Std. Error	0.10877
XS-VLDL-TG	basic + apoB + HDL C + total TG	Std. Error	0.104395
IDL-TG	basic + apoB + HDL C + total TG	Std. Error	0.0849206
L-LDL-TG	basic + apoB + HDL C + total TG	Std. Error	0.0816859
M-LDL-TG	basic + apoB + HDL C + total TG	Std. Error	0.077135
S-LDL-TG	basic + apoB + HDL C + total TG	Std. Error	0.0877002
XL-HDL-TG	basic + apoB + HDL C + total TG	Std. Error	0.0691118
L-HDL-TG	basic + apoB + HDL C + total TG	Std. Error	0.0657817
M-HDL-TG	basic + apoB + HDL C + total TG	Std. Error	0.0565845
S-HDL-TG	basic + apoB + HDL C + total TG	Std. Error	0.0793462
XXL-VLDL-TG%	basic + apoB + HDL C + total TG	Std. Error	0.0783149
XL-VLDL-TG%	basic + apoB + HDL C + total TG	Std. Error	0.0635572
L-VLDL-TG%	basic + apoB + HDL C + total TG	Std. Error	0.0481307
M-VLDL-TG%	basic + apoB + HDL C + total TG	Std. Error	0.0586735
S-VLDL-TG%	basic + apoB + HDL C + total TG	Std. Error	0.0790992
XS-VLDL-TG%	basic + apoB + HDL C + total TG	Std. Error	0.0882965
IDL-TG%	basic + apoB + HDL C + total TG	Std. Error	0.0806144
L-LDL-TG%	basic + apoB + HDL C + total TG	Std. Error	0.0777634
M-LDL-TG%	basic + apoB + HDL C + total TG	Std. Error	0.077166
S-LDL-TG%	basic + apoB + HDL C + total TG	Std. Error	0.0817694
XL-HDL-TG%	basic + apoB + HDL C + total TG	Std. Error	0.0820208
L-HDL-TG%	basic + apoB + HDL C + total TG	Std. Error	0.0758248
M-HDL-TG%	basic + apoB + HDL C + total TG	Std. Error	0.0932112
S-HDL-TG%	basic + apoB + HDL C + total TG	Std. Error	0.0893604
XXL-VLDL-TG	basic	2.5 %	1.11713
XL-VLDL-TG	basic	2.5 %	1.12222
L-VLDL-TG	basic	2.5 %	1.12237
M-VLDL-TG	basic	2.5 %	1.1533
S-VLDL-TG	basic	2.5 %	1.21287
XS-VLDL-TG	basic	2.5 %	1.22175
IDL-TG	basic	2.5 %	1.22202
L-LDL-TG	basic	2.5 %	1.20541
M-LDL-TG	basic	2.5 %	1.17538
S-LDL-TG	basic	2.5 %	1.18229
XL-HDL-TG	basic	2.5 %	1.13581
L-HDL-TG	basic	2.5 %	0.973867
M-HDL-TG	basic	2.5 %	1.11119
S-HDL-TG	basic	2.5 %	1.22099
XXL-VLDL-TG%	basic	2.5 %	0.74841
XL-VLDL-TG%	basic	2.5 %	0.952985
L-VLDL-TG%	basic	2.5 %	0.867211
M-VLDL-TG%	basic	2.5 %	0.897174
S-VLDL-TG%	basic	2.5 %	1.0441
XS-VLDL-TG%	basic	2.5 %	1.10986
IDL-TG%	basic	2.5 %	1.10757
L-LDL-TG%	basic	2.5 %	1.10304
M-LDL-TG%	basic	2.5 %	1.11676
S-LDL-TG%	basic	2.5 %	1.1502
XL-HDL-TG%	basic	2.5 %	1.33942
L-HDL-TG%	basic	2.5 %	1.31968
M-HDL-TG%	basic	2.5 %	1.36496
S-HDL-TG%	basic	2.5 %	1.30754
XXL-VLDL-TG	basic + total TG	2.5 %	0.933485
XL-VLDL-TG	basic + total TG	2.5 %	0.93649
L-VLDL-TG	basic + total TG	2.5 %	0.894002
M-VLDL-TG	basic + total TG	2.5 %	0.921343
S-VLDL-TG	basic + total TG	2.5 %	1.01716
XS-VLDL-TG	basic + total TG	2.5 %	1.05891
IDL-TG	basic + total TG	2.5 %	1.07076
L-LDL-TG	basic + total TG	2.5 %	1.0432
M-LDL-TG	basic + total TG	2.5 %	1.00058
S-LDL-TG	basic + total TG	2.5 %	1.00264
XL-HDL-TG	basic + total TG	2.5 %	0.993778
L-HDL-TG	basic + total TG	2.5 %	0.941469
M-HDL-TG	basic + total TG	2.5 %	0.919204
S-HDL-TG	basic + total TG	2.5 %	1.04537
XXL-VLDL-TG%	basic + total TG	2.5 %	0.764722
XL-VLDL-TG%	basic + total TG	2.5 %	0.845781
L-VLDL-TG%	basic + total TG	2.5 %	0.828991
M-VLDL-TG%	basic + total TG	2.5 %	0.801441
S-VLDL-TG%	basic + total TG	2.5 %	0.799558
XS-VLDL-TG%	basic + total TG	2.5 %	0.821357
IDL-TG%	basic + total TG	2.5 %	0.859509
L-LDL-TG%	basic + total TG	2.5 %	0.879005
M-LDL-TG%	basic + total TG	2.5 %	0.905019
S-LDL-TG%	basic + total TG	2.5 %	0.924682
XL-HDL-TG%	basic + total TG	2.5 %	1.20346
L-HDL-TG%	basic + total TG	2.5 %	1.19865
M-HDL-TG%	basic + total TG	2.5 %	1.26213
S-HDL-TG%	basic + total TG	2.5 %	1.15509
XXL-VLDL-TG	basic + HDL C	2.5 %	1.03786
XL-VLDL-TG	basic + HDL C	2.5 %	1.037
L-VLDL-TG	basic + HDL C	2.5 %	1.01592
M-VLDL-TG	basic + HDL C	2.5 %	1.02936
S-VLDL-TG	basic + HDL C	2.5 %	1.09093
XS-VLDL-TG	basic + HDL C	2.5 %	1.11735
IDL-TG	basic + HDL C	2.5 %	1.13026
L-LDL-TG	basic + HDL C	2.5 %	1.12287
M-LDL-TG	basic + HDL C	2.5 %	1.1006
S-LDL-TG	basic + HDL C	2.5 %	1.1058
XL-HDL-TG	basic + HDL C	2.5 %	1.12763
L-HDL-TG	basic + HDL C	2.5 %	1.10908
M-HDL-TG	basic + HDL C	2.5 %	1.043
S-HDL-TG	basic + HDL C	2.5 %	1.11059
XXL-VLDL-TG%	basic + HDL C	2.5 %	0.742907
XL-VLDL-TG%	basic + HDL C	2.5 %	0.85926
L-VLDL-TG%	basic + HDL C	2.5 %	0.816679
M-VLDL-TG%	basic + HDL C	2.5 %	0.772007
S-VLDL-TG%	basic + HDL C	2.5 %	0.862777
XS-VLDL-TG%	basic + HDL C	2.5 %	0.96984
IDL-TG%	basic + HDL C	2.5 %	0.978624
L-LDL-TG%	basic + HDL C	2.5 %	0.991054
M-LDL-TG%	basic + HDL C	2.5 %	1.01521
S-LDL-TG%	basic + HDL C	2.5 %	1.03037
XL-HDL-TG%	basic + HDL C	2.5 %	1.1871
L-HDL-TG%	basic + HDL C	2.5 %	1.14602
M-HDL-TG%	basic + HDL C	2.5 %	1.19986
S-HDL-TG%	basic + HDL C	2.5 %	1.13942
XXL-VLDL-TG	basic + apoB	2.5 %	0.954375
XL-VLDL-TG	basic + apoB	2.5 %	0.970692
L-VLDL-TG	basic + apoB	2.5 %	0.944493
M-VLDL-TG	basic + apoB	2.5 %	0.956117
S-VLDL-TG	basic + apoB	2.5 %	0.994627
XS-VLDL-TG	basic + apoB	2.5 %	1.00876
IDL-TG	basic + apoB	2.5 %	1.02456
L-LDL-TG	basic + apoB	2.5 %	1.007
M-LDL-TG	basic + apoB	2.5 %	0.983573
S-LDL-TG	basic + apoB	2.5 %	0.979687
XL-HDL-TG	basic + apoB	2.5 %	0.963973
L-HDL-TG	basic + apoB	2.5 %	0.916657
M-HDL-TG	basic + apoB	2.5 %	0.929895
S-HDL-TG	basic + apoB	2.5 %	1.06344
XXL-VLDL-TG%	basic + apoB	2.5 %	0.868321
XL-VLDL-TG%	basic + apoB	2.5 %	0.917482
L-VLDL-TG%	basic + apoB	2.5 %	0.864468
M-VLDL-TG%	basic + apoB	2.5 %	0.911969
S-VLDL-TG%	basic + apoB	2.5 %	1.00833
XS-VLDL-TG%	basic + apoB	2.5 %	1.04197
IDL-TG%	basic + apoB	2.5 %	1.05904
L-LDL-TG%	basic + apoB	2.5 %	1.06925
M-LDL-TG%	basic + apoB	2.5 %	1.07938
S-LDL-TG%	basic + apoB	2.5 %	1.07093
XL-HDL-TG%	basic + apoB	2.5 %	1.18019
L-HDL-TG%	basic + apoB	2.5 %	1.1802
M-HDL-TG%	basic + apoB	2.5 %	1.222
S-HDL-TG%	basic + apoB	2.5 %	1.14939
XXL-VLDL-TG	basic + apoB + HDL C	2.5 %	0.891946
XL-VLDL-TG	basic + apoB + HDL C	2.5 %	0.899362
L-VLDL-TG	basic + apoB + HDL C	2.5 %	0.852229
M-VLDL-TG	basic + apoB + HDL C	2.5 %	0.832041
S-VLDL-TG	basic + apoB + HDL C	2.5 %	0.847197
XS-VLDL-TG	basic + apoB + HDL C	2.5 %	0.891246
IDL-TG	basic + apoB + HDL C	2.5 %	0.945078
L-LDL-TG	basic + apoB + HDL C	2.5 %	0.950122
M-LDL-TG	basic + apoB + HDL C	2.5 %	0.940529
S-LDL-TG	basic + apoB + HDL C	2.5 %	0.9283
XL-HDL-TG	basic + apoB + HDL C	2.5 %	0.98725
L-HDL-TG	basic + apoB + HDL C	2.5 %	1.02941
M-HDL-TG	basic + apoB + HDL C	2.5 %	0.911372
S-HDL-TG	basic + apoB + HDL C	2.5 %	0.968346
XXL-VLDL-TG%	basic + apoB + HDL C	2.5 %	0.833504
XL-VLDL-TG%	basic + apoB + HDL C	2.5 %	0.837567
L-VLDL-TG%	basic + apoB + HDL C	2.5 %	0.816671
M-VLDL-TG%	basic + apoB + HDL C	2.5 %	0.794965
S-VLDL-TG%	basic + apoB + HDL C	2.5 %	0.867581
XS-VLDL-TG%	basic + apoB + HDL C	2.5 %	0.936878
IDL-TG%	basic + apoB + HDL C	2.5 %	0.963719
L-LDL-TG%	basic + apoB + HDL C	2.5 %	0.984029
M-LDL-TG%	basic + apoB + HDL C	2.5 %	1.00207
S-LDL-TG%	basic + apoB + HDL C	2.5 %	0.981656
XL-HDL-TG%	basic + apoB + HDL C	2.5 %	1.03239
L-HDL-TG%	basic + apoB + HDL C	2.5 %	1.03344
M-HDL-TG%	basic + apoB + HDL C	2.5 %	1.0152
S-HDL-TG%	basic + apoB + HDL C	2.5 %	0.979844
XXL-VLDL-TG	basic + total TG + apoB	2.5 %	0.826583
XL-VLDL-TG	basic + total TG + apoB	2.5 %	0.837548
L-VLDL-TG	basic + total TG + apoB	2.5 %	0.77367
M-VLDL-TG	basic + total TG + apoB	2.5 %	0.769228
S-VLDL-TG	basic + total TG + apoB	2.5 %	0.764218
XS-VLDL-TG	basic + total TG + apoB	2.5 %	0.817749
IDL-TG	basic + total TG + apoB	2.5 %	0.894574
L-LDL-TG	basic + total TG + apoB	2.5 %	0.87754
M-LDL-TG	basic + total TG + apoB	2.5 %	0.854944
S-LDL-TG	basic + total TG + apoB	2.5 %	0.816448
XL-HDL-TG	basic + total TG + apoB	2.5 %	0.898824
L-HDL-TG	basic + total TG + apoB	2.5 %	0.914513
M-HDL-TG	basic + total TG + apoB	2.5 %	0.856448
S-HDL-TG	basic + total TG + apoB	2.5 %	0.952137
XXL-VLDL-TG%	basic + total TG + apoB	2.5 %	0.833033
XL-VLDL-TG%	basic + total TG + apoB	2.5 %	0.849685
L-VLDL-TG%	basic + total TG + apoB	2.5 %	0.835836
M-VLDL-TG%	basic + total TG + apoB	2.5 %	0.829495
S-VLDL-TG%	basic + total TG + apoB	2.5 %	0.865934
XS-VLDL-TG%	basic + total TG + apoB	2.5 %	0.894271
IDL-TG%	basic + total TG + apoB	2.5 %	0.945735
L-LDL-TG%	basic + total TG + apoB	2.5 %	0.971056
M-LDL-TG%	basic + total TG + apoB	2.5 %	0.989084
S-LDL-TG%	basic + total TG + apoB	2.5 %	0.97966
XL-HDL-TG%	basic + total TG + apoB	2.5 %	1.12025
L-HDL-TG%	basic + total TG + apoB	2.5 %	1.1339
M-HDL-TG%	basic + total TG + apoB	2.5 %	1.17139
S-HDL-TG%	basic + total TG + apoB	2.5 %	1.0707
XXL-VLDL-TG	basic + HDL C + total TG	2.5 %	0.932795
XL-VLDL-TG	basic + HDL C + total TG	2.5 %	0.929565
L-VLDL-TG	basic + HDL C + total TG	2.5 %	0.877365
M-VLDL-TG	basic + HDL C + total TG	2.5 %	0.882129
S-VLDL-TG	basic + HDL C + total TG	2.5 %	0.976946
XS-VLDL-TG	basic + HDL C + total TG	2.5 %	1.05156
IDL-TG	basic + HDL C + total TG	2.5 %	1.07839
L-LDL-TG	basic + HDL C + total TG	2.5 %	1.07065
M-LDL-TG	basic + HDL C + total TG	2.5 %	1.03737
S-LDL-TG	basic + HDL C + total TG	2.5 %	1.04373
XL-HDL-TG	basic + HDL C + total TG	2.5 %	1.07487
L-HDL-TG	basic + HDL C + total TG	2.5 %	1.05902
M-HDL-TG	basic + HDL C + total TG	2.5 %	0.948851
S-HDL-TG	basic + HDL C + total TG	2.5 %	1.02469
XXL-VLDL-TG%	basic + HDL C + total TG	2.5 %	0.750533
XL-VLDL-TG%	basic + HDL C + total TG	2.5 %	0.81256
L-VLDL-TG%	basic + HDL C + total TG	2.5 %	0.804904
M-VLDL-TG%	basic + HDL C + total TG	2.5 %	0.742561
S-VLDL-TG%	basic + HDL C + total TG	2.5 %	0.714027
XS-VLDL-TG%	basic + HDL C + total TG	2.5 %	0.787
IDL-TG%	basic + HDL C + total TG	2.5 %	0.831552
L-LDL-TG%	basic + HDL C + total TG	2.5 %	0.86572
M-LDL-TG%	basic + HDL C + total TG	2.5 %	0.903293
S-LDL-TG%	basic + HDL C + total TG	2.5 %	0.908457
XL-HDL-TG%	basic + HDL C + total TG	2.5 %	1.11745
L-HDL-TG%	basic + HDL C + total TG	2.5 %	1.10276
M-HDL-TG%	basic + HDL C + total TG	2.5 %	1.13101
S-HDL-TG%	basic + HDL C + total TG	2.5 %	1.04441
XXL-VLDL-TG	basic + apoB + HDL C + total TG	2.5 %	0.818958
XL-VLDL-TG	basic + apoB + HDL C + total TG	2.5 %	0.823984
L-VLDL-TG	basic + apoB + HDL C + total TG	2.5 %	0.749862
M-VLDL-TG	basic + apoB + HDL C + total TG	2.5 %	0.714913
S-VLDL-TG	basic + apoB + HDL C + total TG	2.5 %	0.691763
XS-VLDL-TG	basic + apoB + HDL C + total TG	2.5 %	0.792608
IDL-TG	basic + apoB + HDL C + total TG	2.5 %	0.896472
L-LDL-TG	basic + apoB + HDL C + total TG	2.5 %	0.903167
M-LDL-TG	basic + apoB + HDL C + total TG	2.5 %	0.890217
S-LDL-TG	basic + apoB + HDL C + total TG	2.5 %	0.85811
XL-HDL-TG	basic + apoB + HDL C + total TG	2.5 %	0.966738
L-HDL-TG	basic + apoB + HDL C + total TG	2.5 %	1.02059
M-HDL-TG	basic + apoB + HDL C + total TG	2.5 %	0.882418
S-HDL-TG	basic + apoB + HDL C + total TG	2.5 %	0.92428
XXL-VLDL-TG%	basic + apoB + HDL C + total TG	2.5 %	0.819818
XL-VLDL-TG%	basic + apoB + HDL C + total TG	2.5 %	0.81311
L-VLDL-TG%	basic + apoB + HDL C + total TG	2.5 %	0.810014
M-VLDL-TG%	basic + apoB + HDL C + total TG	2.5 %	0.765447
S-VLDL-TG%	basic + apoB + HDL C + total TG	2.5 %	0.769086
XS-VLDL-TG%	basic + apoB + HDL C + total TG	2.5 %	0.852763
IDL-TG%	basic + apoB + HDL C + total TG	2.5 %	0.912541
L-LDL-TG%	basic + apoB + HDL C + total TG	2.5 %	0.954699
M-LDL-TG%	basic + apoB + HDL C + total TG	2.5 %	0.986981
S-LDL-TG%	basic + apoB + HDL C + total TG	2.5 %	0.959406
XL-HDL-TG%	basic + apoB + HDL C + total TG	2.5 %	1.01619
L-HDL-TG%	basic + apoB + HDL C + total TG	2.5 %	1.02776
M-HDL-TG%	basic + apoB + HDL C + total TG	2.5 %	0.993241
S-HDL-TG%	basic + apoB + HDL C + total TG	2.5 %	0.939974
XXL-VLDL-TG	basic	97.5 %	1.30195
XL-VLDL-TG	basic	97.5 %	1.30654
L-VLDL-TG	basic	97.5 %	1.33228
M-VLDL-TG	basic	97.5 %	1.38235
S-VLDL-TG	basic	97.5 %	1.45904
XS-VLDL-TG	basic	97.5 %	1.45899
IDL-TG	basic	97.5 %	1.45448
L-LDL-TG	basic	97.5 %	1.43619
M-LDL-TG	basic	97.5 %	1.39535
S-LDL-TG	basic	97.5 %	1.4016
XL-HDL-TG	basic	97.5 %	1.3724
L-HDL-TG	basic	97.5 %	1.22118
M-HDL-TG	basic	97.5 %	1.35421
S-HDL-TG	basic	97.5 %	1.46962
XXL-VLDL-TG%	basic	97.5 %	0.951677
XL-VLDL-TG%	basic	97.5 %	1.21537
L-VLDL-TG%	basic	97.5 %	1.06274
M-VLDL-TG%	basic	97.5 %	1.12151
S-VLDL-TG%	basic	97.5 %	1.30473
XS-VLDL-TG%	basic	97.5 %	1.37539
IDL-TG%	basic	97.5 %	1.35253
L-LDL-TG%	basic	97.5 %	1.35109
M-LDL-TG%	basic	97.5 %	1.37795
S-LDL-TG%	basic	97.5 %	1.42197
XL-HDL-TG%	basic	97.5 %	1.66603
L-HDL-TG%	basic	97.5 %	1.68386
M-HDL-TG%	basic	97.5 %	1.71112
S-HDL-TG%	basic	97.5 %	1.63407
XXL-VLDL-TG	basic + total TG	97.5 %	1.17063
XL-VLDL-TG	basic + total TG	97.5 %	1.18458
L-VLDL-TG	basic + total TG	97.5 %	1.17524
M-VLDL-TG	basic + total TG	97.5 %	1.22672
S-VLDL-TG	basic + total TG	97.5 %	1.40014
XS-VLDL-TG	basic + total TG	97.5 %	1.42034
IDL-TG	basic + total TG	97.5 %	1.38794
L-LDL-TG	basic + total TG	97.5 %	1.35154
M-LDL-TG	basic + total TG	97.5 %	1.28887
S-LDL-TG	basic + total TG	97.5 %	1.30774
XL-HDL-TG	basic + total TG	97.5 %	1.24078
L-HDL-TG	basic + total TG	97.5 %	1.17651
M-HDL-TG	basic + total TG	97.5 %	1.14874
S-HDL-TG	basic + total TG	97.5 %	1.40767
XXL-VLDL-TG%	basic + total TG	97.5 %	0.983293
XL-VLDL-TG%	basic + total TG	97.5 %	1.066
L-VLDL-TG%	basic + total TG	97.5 %	0.990907
M-VLDL-TG%	basic + total TG	97.5 %	0.980729
S-VLDL-TG%	basic + total TG	97.5 %	1.05032
XS-VLDL-TG%	basic + total TG	97.5 %	1.12047
IDL-TG%	basic + total TG	97.5 %	1.1444
L-LDL-TG%	basic + total TG	97.5 %	1.15963
M-LDL-TG%	basic + total TG	97.5 %	1.19636
S-LDL-TG%	basic + total TG	97.5 %	1.24942
XL-HDL-TG%	basic + total TG	97.5 %	1.60472
L-HDL-TG%	basic + total TG	97.5 %	1.58556
M-HDL-TG%	basic + total TG	97.5 %	1.68018
S-HDL-TG%	basic + total TG	97.5 %	1.56476
XXL-VLDL-TG	basic + HDL C	97.5 %	1.22581
XL-VLDL-TG	basic + HDL C	97.5 %	1.2273
L-VLDL-TG	basic + HDL C	97.5 %	1.23257
M-VLDL-TG	basic + HDL C	97.5 %	1.2677
S-VLDL-TG	basic + HDL C	97.5 %	1.35023
XS-VLDL-TG	basic + HDL C	97.5 %	1.36473
IDL-TG	basic + HDL C	97.5 %	1.36724
L-LDL-TG	basic + HDL C	97.5 %	1.35479
M-LDL-TG	basic + HDL C	97.5 %	1.32135
S-LDL-TG	basic + HDL C	97.5 %	1.32657
XL-HDL-TG	basic + HDL C	97.5 %	1.36258
L-HDL-TG	basic + HDL C	97.5 %	1.41701
M-HDL-TG	basic + HDL C	97.5 %	1.27647
S-HDL-TG	basic + HDL C	97.5 %	1.37053
XXL-VLDL-TG%	basic + HDL C	97.5 %	0.95285
XL-VLDL-TG%	basic + HDL C	97.5 %	1.08808
L-VLDL-TG%	basic + HDL C	97.5 %	0.979751
M-VLDL-TG%	basic + HDL C	97.5 %	0.959904
S-VLDL-TG%	basic + HDL C	97.5 %	1.11357
XS-VLDL-TG%	basic + HDL C	97.5 %	1.2338
IDL-TG%	basic + HDL C	97.5 %	1.22147
L-LDL-TG%	basic + HDL C	97.5 %	1.233
M-LDL-TG%	basic + HDL C	97.5 %	1.26788
S-LDL-TG%	basic + HDL C	97.5 %	1.29446
XL-HDL-TG%	basic + HDL C	97.5 %	1.5211
L-HDL-TG%	basic + HDL C	97.5 %	1.50643
M-HDL-TG%	basic + HDL C	97.5 %	1.58606
S-HDL-TG%	basic + HDL C	97.5 %	1.48174
XXL-VLDL-TG	basic + apoB	97.5 %	1.16227
XL-VLDL-TG	basic + apoB	97.5 %	1.1749
L-VLDL-TG	basic + apoB	97.5 %	1.17171
M-VLDL-TG	basic + apoB	97.5 %	1.20939
S-VLDL-TG	basic + apoB	97.5 %	1.30166
XS-VLDL-TG	basic + apoB	97.5 %	1.32981
IDL-TG	basic + apoB	97.5 %	1.32649
L-LDL-TG	basic + apoB	97.5 %	1.29266
M-LDL-TG	basic + apoB	97.5 %	1.24474
S-LDL-TG	basic + apoB	97.5 %	1.25479
XL-HDL-TG	basic + apoB	97.5 %	1.21114
L-HDL-TG	basic + apoB	97.5 %	1.1507
M-HDL-TG	basic + apoB	97.5 %	1.15756
S-HDL-TG	basic + apoB	97.5 %	1.33303
XXL-VLDL-TG%	basic + apoB	97.5 %	1.16735
XL-VLDL-TG%	basic + apoB	97.5 %	1.18544
L-VLDL-TG%	basic + apoB	97.5 %	1.07717
M-VLDL-TG%	basic + apoB	97.5 %	1.15833
S-VLDL-TG%	basic + apoB	97.5 %	1.26249
XS-VLDL-TG%	basic + apoB	97.5 %	1.30124
IDL-TG%	basic + apoB	97.5 %	1.29841
L-LDL-TG%	basic + apoB	97.5 %	1.31482
M-LDL-TG%	basic + apoB	97.5 %	1.33884
S-LDL-TG%	basic + apoB	97.5 %	1.33696
XL-HDL-TG%	basic + apoB	97.5 %	1.52953
L-HDL-TG%	basic + apoB	97.5 %	1.56244
M-HDL-TG%	basic + apoB	97.5 %	1.60439
S-HDL-TG%	basic + apoB	97.5 %	1.48934
XXL-VLDL-TG	basic + apoB + HDL C	97.5 %	1.09761
XL-VLDL-TG	basic + apoB + HDL C	97.5 %	1.1043
L-VLDL-TG	basic + apoB + HDL C	97.5 %	1.07749
M-VLDL-TG	basic + apoB + HDL C	97.5 %	1.08169
S-VLDL-TG	basic + apoB + HDL C	97.5 %	1.14813
XS-VLDL-TG	basic + apoB + HDL C	97.5 %	1.20662
IDL-TG	basic + apoB + HDL C	97.5 %	1.2412
L-LDL-TG	basic + apoB + HDL C	97.5 %	1.23115
M-LDL-TG	basic + apoB + HDL C	97.5 %	1.19906
S-LDL-TG	basic + apoB + HDL C	97.5 %	1.19981
XL-HDL-TG	basic + apoB + HDL C	97.5 %	1.24636
L-HDL-TG	basic + apoB + HDL C	97.5 %	1.32272
M-HDL-TG	basic + apoB + HDL C	97.5 %	1.12676
S-HDL-TG	basic + apoB + HDL C	97.5 %	1.23823
XXL-VLDL-TG%	basic + apoB + HDL C	97.5 %	1.12788
XL-VLDL-TG%	basic + apoB + HDL C	97.5 %	1.07237
L-VLDL-TG%	basic + apoB + HDL C	97.5 %	0.99183
M-VLDL-TG%	basic + apoB + HDL C	97.5 %	1.00888
S-VLDL-TG%	basic + apoB + HDL C	97.5 %	1.12001
XS-VLDL-TG%	basic + apoB + HDL C	97.5 %	1.19773
IDL-TG%	basic + apoB + HDL C	97.5 %	1.20441
L-LDL-TG%	basic + apoB + HDL C	97.5 %	1.22702
M-LDL-TG%	basic + apoB + HDL C	97.5 %	1.25621
S-LDL-TG%	basic + apoB + HDL C	97.5 %	1.24202
XL-HDL-TG%	basic + apoB + HDL C	97.5 %	1.37675
L-HDL-TG%	basic + apoB + HDL C	97.5 %	1.38753
M-HDL-TG%	basic + apoB + HDL C	97.5 %	1.42381
S-HDL-TG%	basic + apoB + HDL C	97.5 %	1.32432
XXL-VLDL-TG	basic + total TG + apoB	97.5 %	1.0703
XL-VLDL-TG	basic + total TG + apoB	97.5 %	1.09133
L-VLDL-TG	basic + total TG + apoB	97.5 %	1.05029
M-VLDL-TG	basic + total TG + apoB	97.5 %	1.07112
S-VLDL-TG	basic + total TG + apoB	97.5 %	1.15871
XS-VLDL-TG	basic + total TG + apoB	97.5 %	1.22165
IDL-TG	basic + total TG + apoB	97.5 %	1.24277
L-LDL-TG	basic + total TG + apoB	97.5 %	1.20372
M-LDL-TG	basic + total TG + apoB	97.5 %	1.15184
S-LDL-TG	basic + total TG + apoB	97.5 %	1.14422
XL-HDL-TG	basic + total TG + apoB	97.5 %	1.14791
L-HDL-TG	basic + total TG + apoB	97.5 %	1.14522
M-HDL-TG	basic + total TG + apoB	97.5 %	1.06457
S-HDL-TG	basic + total TG + apoB	97.5 %	1.29929
XXL-VLDL-TG%	basic + total TG + apoB	97.5 %	1.12784
XL-VLDL-TG%	basic + total TG + apoB	97.5 %	1.09141
L-VLDL-TG%	basic + total TG + apoB	97.5 %	1.01737
M-VLDL-TG%	basic + total TG + apoB	97.5 %	1.04949
S-VLDL-TG%	basic + total TG + apoB	97.5 %	1.16943
XS-VLDL-TG%	basic + total TG + apoB	97.5 %	1.25531
IDL-TG%	basic + total TG + apoB	97.5 %	1.29104
L-LDL-TG%	basic + total TG + apoB	97.5 %	1.31362
M-LDL-TG%	basic + total TG + apoB	97.5 %	1.33552
S-LDL-TG%	basic + total TG + apoB	97.5 %	1.347
XL-HDL-TG%	basic + total TG + apoB	97.5 %	1.52877
L-HDL-TG%	basic + total TG + apoB	97.5 %	1.52286
M-HDL-TG%	basic + total TG + apoB	97.5 %	1.59954
S-HDL-TG%	basic + total TG + apoB	97.5 %	1.47212
XXL-VLDL-TG	basic + HDL C + total TG	97.5 %	1.17287
XL-VLDL-TG	basic + HDL C + total TG	97.5 %	1.17908
L-VLDL-TG	basic + HDL C + total TG	97.5 %	1.15782
M-VLDL-TG	basic + HDL C + total TG	97.5 %	1.18072
S-VLDL-TG	basic + HDL C + total TG	97.5 %	1.35006
XS-VLDL-TG	basic + HDL C + total TG	97.5 %	1.41445
IDL-TG	basic + HDL C + total TG	97.5 %	1.39945
L-LDL-TG	basic + HDL C + total TG	97.5 %	1.38906
M-LDL-TG	basic + HDL C + total TG	97.5 %	1.33929
S-LDL-TG	basic + HDL C + total TG	97.5 %	1.36543
XL-HDL-TG	basic + HDL C + total TG	97.5 %	1.36875
L-HDL-TG	basic + HDL C + total TG	97.5 %	1.36788
M-HDL-TG	basic + HDL C + total TG	97.5 %	1.18956
S-HDL-TG	basic + HDL C + total TG	97.5 %	1.38384
XXL-VLDL-TG%	basic + HDL C + total TG	97.5 %	0.969173
XL-VLDL-TG%	basic + HDL C + total TG	97.5 %	1.02428
L-VLDL-TG%	basic + HDL C + total TG	97.5 %	0.956652
M-VLDL-TG%	basic + HDL C + total TG	97.5 %	0.909227
S-VLDL-TG%	basic + HDL C + total TG	97.5 %	0.950028
XS-VLDL-TG%	basic + HDL C + total TG	97.5 %	1.08396
IDL-TG%	basic + HDL C + total TG	97.5 %	1.11284
L-LDL-TG%	basic + HDL C + total TG	97.5 %	1.14516
M-LDL-TG%	basic + HDL C + total TG	97.5 %	1.19639
S-LDL-TG%	basic + HDL C + total TG	97.5 %	1.22986
XL-HDL-TG%	basic + HDL C + total TG	97.5 %	1.49951
L-HDL-TG%	basic + HDL C + total TG	97.5 %	1.46603
M-HDL-TG%	basic + HDL C + total TG	97.5 %	1.56558
S-HDL-TG%	basic + HDL C + total TG	97.5 %	1.45062
XXL-VLDL-TG	basic + apoB + HDL C + total TG	97.5 %	1.06448
XL-VLDL-TG	basic + apoB + HDL C + total TG	97.5 %	1.07904
L-VLDL-TG	basic + apoB + HDL C + total TG	97.5 %	1.02327
M-VLDL-TG	basic + apoB + HDL C + total TG	97.5 %	1.00447
S-VLDL-TG	basic + apoB + HDL C + total TG	97.5 %	1.05956
XS-VLDL-TG	basic + apoB + HDL C + total TG	97.5 %	1.19338
IDL-TG	basic + apoB + HDL C + total TG	97.5 %	1.25056
L-LDL-TG	basic + apoB + HDL C + total TG	97.5 %	1.24403
M-LDL-TG	basic + apoB + HDL C + total TG	97.5 %	1.20451
S-LDL-TG	basic + apoB + HDL C + total TG	97.5 %	1.21016
XL-HDL-TG	basic + apoB + HDL C + total TG	97.5 %	1.26755
L-HDL-TG	basic + apoB + HDL C + total TG	97.5 %	1.3208
M-HDL-TG	basic + apoB + HDL C + total TG	97.5 %	1.10155
S-HDL-TG	basic + apoB + HDL C + total TG	97.5 %	1.26149
XXL-VLDL-TG%	basic + apoB + HDL C + total TG	97.5 %	1.1144
XL-VLDL-TG%	basic + apoB + HDL C + total TG	97.5 %	1.04316
L-VLDL-TG%	basic + apoB + HDL C + total TG	97.5 %	0.978206
M-VLDL-TG%	basic + apoB + HDL C + total TG	97.5 %	0.963388
S-VLDL-TG%	basic + apoB + HDL C + total TG	97.5 %	1.04866
XS-VLDL-TG%	basic + apoB + HDL C + total TG	97.5 %	1.20544
IDL-TG%	basic + apoB + HDL C + total TG	97.5 %	1.25167
L-LDL-TG%	basic + apoB + HDL C + total TG	97.5 %	1.29495
M-LDL-TG%	basic + apoB + HDL C + total TG	97.5 %	1.3356
S-LDL-TG%	basic + apoB + HDL C + total TG	97.5 %	1.32192
XL-HDL-TG%	basic + apoB + HDL C + total TG	97.5 %	1.40154
L-HDL-TG%	basic + apoB + HDL C + total TG	97.5 %	1.3835
M-HDL-TG%	basic + apoB + HDL C + total TG	97.5 %	1.43132
S-HDL-TG%	basic + apoB + HDL C + total TG	97.5 %	1.33427
XXL-VLDL-TG	basic	Pr(>|t|	1.61951e-06
XL-VLDL-TG	basic	Pr(>|t|	8.12959e-07
L-VLDL-TG	basic	Pr(>|t|	4.24085e-06
M-VLDL-TG	basic	Pr(>|t|	4.50642e-07
S-VLDL-TG	basic	Pr(>|t|	1.41459e-09
XS-VLDL-TG	basic	Pr(>|t|	1.72608e-10
IDL-TG	basic	Pr(>|t|	9.59325e-11
L-LDL-TG	basic	Pr(>|t|	8.22377e-10
M-LDL-TG	basic	Pr(>|t|	1.58323e-08
S-LDL-TG	basic	Pr(>|t|	5.97003e-09
XL-HDL-TG	basic	Pr(>|t|	4.26195e-06
L-HDL-TG	basic	Pr(>|t|	0.133289
M-HDL-TG	basic	Pr(>|t|	5.13191e-05
S-HDL-TG	basic	Pr(>|t|	6.30392e-10
XXL-VLDL-TG%	basic	Pr(>|t|	0.00563995
XL-VLDL-TG%	basic	Pr(>|t|	0.236493
L-VLDL-TG%	basic	Pr(>|t|	0.431422
M-VLDL-TG%	basic	Pr(>|t|	0.956814
S-VLDL-TG%	basic	Pr(>|t|	0.00654672
XS-VLDL-TG%	basic	Pr(>|t|	0.0001112
IDL-TG%	basic	Pr(>|t|	7.36084e-05
L-LDL-TG%	basic	Pr(>|t|	0.000115595
M-LDL-TG%	basic	Pr(>|t|	5.8272e-05
S-LDL-TG%	basic	Pr(>|t|	5.46715e-06
XL-HDL-TG%	basic	Pr(>|t|	5.60819e-13
L-HDL-TG%	basic	Pr(>|t|	1.34787e-10
M-HDL-TG%	basic	Pr(>|t|	1.89604e-13
S-HDL-TG%	basic	Pr(>|t|	2.47417e-11
XXL-VLDL-TG	basic + total TG	Pr(>|t|	0.442436
XL-VLDL-TG	basic + total TG	Pr(>|t|	0.386778
L-VLDL-TG	basic + total TG	Pr(>|t|	0.72323
M-VLDL-TG	basic + total TG	Pr(>|t|	0.401944
S-VLDL-TG	basic + total TG	Pr(>|t|	0.0301074
XS-VLDL-TG	basic + total TG	Pr(>|t|	0.00644979
IDL-TG	basic + total TG	Pr(>|t|	0.00276343
L-LDL-TG	basic + total TG	Pr(>|t|	0.0093171
M-LDL-TG	basic + total TG	Pr(>|t|	0.0489631
S-LDL-TG	basic + total TG	Pr(>|t|	0.045629
XL-HDL-TG	basic + total TG	Pr(>|t|	0.0643492
L-HDL-TG	basic + total TG	Pr(>|t|	0.368582
M-HDL-TG	basic + total TG	Pr(>|t|	0.632316
S-HDL-TG	basic + total TG	Pr(>|t|	0.010942
XXL-VLDL-TG%	basic + total TG	Pr(>|t|	0.0262383
XL-VLDL-TG%	basic + total TG	Pr(>|t|	0.38031
L-VLDL-TG%	basic + total TG	Pr(>|t|	0.0307214
M-VLDL-TG%	basic + total TG	Pr(>|t|	0.0193979
S-VLDL-TG%	basic + total TG	Pr(>|t|	0.209685
XS-VLDL-TG%	basic + total TG	Pr(>|t|	0.600175
IDL-TG%	basic + total TG	Pr(>|t|	0.910001
L-LDL-TG%	basic + total TG	Pr(>|t|	0.892338
M-LDL-TG%	basic + total TG	Pr(>|t|	0.576705
S-LDL-TG%	basic + total TG	Pr(>|t|	0.347142
XL-HDL-TG%	basic + total TG	Pr(>|t|	7.36374e-06
L-HDL-TG%	basic + total TG	Pr(>|t|	6.82362e-06
M-HDL-TG%	basic + total TG	Pr(>|t|	2.61112e-07
S-HDL-TG%	basic + total TG	Pr(>|t|	0.000132448
XXL-VLDL-TG	basic + HDL C	Pr(>|t|	0.00457845
XL-VLDL-TG	basic + HDL C	Pr(>|t|	0.00502812
L-VLDL-TG	basic + HDL C	Pr(>|t|	0.022598
M-VLDL-TG	basic + HDL C	Pr(>|t|	0.012262
S-VLDL-TG	basic + HDL C	Pr(>|t|	0.000371186
XS-VLDL-TG	basic + HDL C	Pr(>|t|	3.554e-05
IDL-TG	basic + HDL C	Pr(>|t|	7.40789e-06
L-LDL-TG	basic + HDL C	Pr(>|t|	1.19058e-05
M-LDL-TG	basic + HDL C	Pr(>|t|	5.92981e-05
S-LDL-TG	basic + HDL C	Pr(>|t|	3.69664e-05
XL-HDL-TG	basic + HDL C	Pr(>|t|	8.67753e-06
L-HDL-TG	basic + HDL C	Pr(>|t|	0.000298731
M-HDL-TG	basic + HDL C	Pr(>|t|	0.00548526
S-HDL-TG	basic + HDL C	Pr(>|t|	9.0357e-05
XXL-VLDL-TG%	basic + HDL C	Pr(>|t|	0.00651532
XL-VLDL-TG%	basic + HDL C	Pr(>|t|	0.576553
L-VLDL-TG%	basic + HDL C	Pr(>|t|	0.0163756
M-VLDL-TG%	basic + HDL C	Pr(>|t|	0.00701068
S-VLDL-TG%	basic + HDL C	Pr(>|t|	0.758482
XS-VLDL-TG%	basic + HDL C	Pr(>|t|	0.143935
IDL-TG%	basic + HDL C	Pr(>|t|	0.114601
L-LDL-TG%	basic + HDL C	Pr(>|t|	0.0720663
M-LDL-TG%	basic + HDL C	Pr(>|t|	0.0260037
S-LDL-TG%	basic + HDL C	Pr(>|t|	0.0133624
XL-HDL-TG%	basic + HDL C	Pr(>|t|	2.98553e-06
L-HDL-TG%	basic + HDL C	Pr(>|t|	9.08442e-05
M-HDL-TG%	basic + HDL C	Pr(>|t|	6.20009e-06
S-HDL-TG%	basic + HDL C	Pr(>|t|	9.32396e-05
XXL-VLDL-TG	basic + apoB	Pr(>|t|	0.302499
XL-VLDL-TG	basic + apoB	Pr(>|t|	0.177256
L-VLDL-TG	basic + apoB	Pr(>|t|	0.356774
M-VLDL-TG	basic + apoB	Pr(>|t|	0.225746
S-VLDL-TG	basic + apoB	Pr(>|t|	0.0599089
XS-VLDL-TG	basic + apoB	Pr(>|t|	0.0371869
IDL-TG	basic + apoB	Pr(>|t|	0.0199033
L-LDL-TG	basic + apoB	Pr(>|t|	0.0384959
M-LDL-TG	basic + apoB	Pr(>|t|	0.0921336
S-LDL-TG	basic + apoB	Pr(>|t|	0.102066
XL-HDL-TG	basic + apoB	Pr(>|t|	0.183575
L-HDL-TG	basic + apoB	Pr(>|t|	0.645635
M-HDL-TG	basic + apoB	Pr(>|t|	0.509901
S-HDL-TG	basic + apoB	Pr(>|t|	0.00246994
XXL-VLDL-TG%	basic + apoB	Pr(>|t|	0.928544
XL-VLDL-TG%	basic + apoB	Pr(>|t|	0.520589
L-VLDL-TG%	basic + apoB	Pr(>|t|	0.525197
M-VLDL-TG%	basic + apoB	Pr(>|t|	0.653144
S-VLDL-TG%	basic + apoB	Pr(>|t|	0.0353254
XS-VLDL-TG%	basic + apoB	Pr(>|t|	0.00724836
IDL-TG%	basic + apoB	Pr(>|t|	0.00218842
L-LDL-TG%	basic + apoB	Pr(>|t|	0.00124019
M-LDL-TG%	basic + apoB	Pr(>|t|	0.000807947
S-LDL-TG%	basic + apoB	Pr(>|t|	0.00152103
XL-HDL-TG%	basic + apoB	Pr(>|t|	8.01963e-06
L-HDL-TG%	basic + apoB	Pr(>|t|	1.91232e-05
M-HDL-TG%	basic + apoB	Pr(>|t|	1.25626e-06
S-HDL-TG%	basic + apoB	Pr(>|t|	4.77509e-05
XXL-VLDL-TG	basic + apoB + HDL C	Pr(>|t|	0.841155
XL-VLDL-TG	basic + apoB + HDL C	Pr(>|t|	0.94781
L-VLDL-TG	basic + apoB + HDL C	Pr(>|t|	0.476138
M-VLDL-TG	basic + apoB + HDL C	Pr(>|t|	0.431343
S-VLDL-TG	basic + apoB + HDL C	Pr(>|t|	0.858312
XS-VLDL-TG	basic + apoB + HDL C	Pr(>|t|	0.63819
IDL-TG	basic + apoB + HDL C	Pr(>|t|	0.251147
L-LDL-TG	basic + apoB + HDL C	Pr(>|t|	0.235644
M-LDL-TG	basic + apoB + HDL C	Pr(>|t|	0.331906
S-LDL-TG	basic + apoB + HDL C	Pr(>|t|	0.410384
XL-HDL-TG	basic + apoB + HDL C	Pr(>|t|	0.0811363
L-HDL-TG	basic + apoB + HDL C	Pr(>|t|	0.0158121
M-HDL-TG	basic + apoB + HDL C	Pr(>|t|	0.806309
S-HDL-TG	basic + apoB + HDL C	Pr(>|t|	0.147871
XXL-VLDL-TG%	basic + apoB + HDL C	Pr(>|t|	0.688893
XL-VLDL-TG%	basic + apoB + HDL C	Pr(>|t|	0.394379
L-VLDL-TG%	basic + apoB + HDL C	Pr(>|t|	0.033548
M-VLDL-TG%	basic + apoB + HDL C	Pr(>|t|	0.0695899
S-VLDL-TG%	basic + apoB + HDL C	Pr(>|t|	0.825636
XS-VLDL-TG%	basic + apoB + HDL C	Pr(>|t|	0.357866
IDL-TG%	basic + apoB + HDL C	Pr(>|t|	0.190126
L-LDL-TG%	basic + apoB + HDL C	Pr(>|t|	0.0941314
M-LDL-TG%	basic + apoB + HDL C	Pr(>|t|	0.0459516
S-LDL-TG%	basic + apoB + HDL C	Pr(>|t|	0.0986414
XL-HDL-TG%	basic + apoB + HDL C	Pr(>|t|	0.0166618
L-HDL-TG%	basic + apoB + HDL C	Pr(>|t|	0.0165022
M-HDL-TG%	basic + apoB + HDL C	Pr(>|t|	0.0327787
S-HDL-TG%	basic + apoB + HDL C	Pr(>|t|	0.0900723
XXL-VLDL-TG	basic + total TG + apoB	Pr(>|t|	0.352734
XL-VLDL-TG	basic + total TG + apoB	Pr(>|t|	0.50571
L-VLDL-TG	basic + total TG + apoB	Pr(>|t|	0.183281
M-VLDL-TG	basic + total TG + apoB	Pr(>|t|	0.2516
S-VLDL-TG	basic + total TG + apoB	Pr(>|t|	0.566909
XS-VLDL-TG	basic + total TG + apoB	Pr(>|t|	0.996111
IDL-TG	basic + total TG + apoB	Pr(>|t|	0.527667
L-LDL-TG	basic + total TG + apoB	Pr(>|t|	0.734065
M-LDL-TG	basic + total TG + apoB	Pr(>|t|	0.919572
S-LDL-TG	basic + total TG + apoB	Pr(>|t|	0.692644
XL-HDL-TG	basic + total TG + apoB	Pr(>|t|	0.802133
L-HDL-TG	basic + total TG + apoB	Pr(>|t|	0.687107
M-HDL-TG	basic + total TG + apoB	Pr(>|t|	0.405187
S-HDL-TG	basic + total TG + apoB	Pr(>|t|	0.179755
XXL-VLDL-TG%	basic + total TG + apoB	Pr(>|t|	0.686597
XL-VLDL-TG%	basic + total TG + apoB	Pr(>|t|	0.554917
L-VLDL-TG%	basic + total TG + apoB	Pr(>|t|	0.106004
M-VLDL-TG%	basic + total TG + apoB	Pr(>|t|	0.248069
S-VLDL-TG%	basic + total TG + apoB	Pr(>|t|	0.934667
XS-VLDL-TG%	basic + total TG + apoB	Pr(>|t|	0.50394
IDL-TG%	basic + total TG + apoB	Pr(>|t|	0.208655
L-LDL-TG%	basic + total TG + apoB	Pr(>|t|	0.114353
M-LDL-TG%	basic + total TG + apoB	Pr(>|t|	0.0692652
S-LDL-TG%	basic + total TG + apoB	Pr(>|t|	0.0878233
XL-HDL-TG%	basic + total TG + apoB	Pr(>|t|	0.0006949
L-HDL-TG%	basic + total TG + apoB	Pr(>|t|	0.00028317
M-HDL-TG%	basic + total TG + apoB	Pr(>|t|	7.80207e-05
S-HDL-TG%	basic + total TG + apoB	Pr(>|t|	0.00509388
XXL-VLDL-TG	basic + HDL C + total TG	Pr(>|t|	0.441761
XL-VLDL-TG	basic + HDL C + total TG	Pr(>|t|	0.449737
L-VLDL-TG	basic + HDL C + total TG	Pr(>|t|	0.911617
M-VLDL-TG	basic + HDL C + total TG	Pr(>|t|	0.784341
S-VLDL-TG	basic + HDL C + total TG	Pr(>|t|	0.0934795
XS-VLDL-TG	basic + HDL C + total TG	Pr(>|t|	0.00867365
IDL-TG	basic + HDL C + total TG	Pr(>|t|	0.00196746
L-LDL-TG	basic + HDL C + total TG	Pr(>|t|	0.0028096
M-LDL-TG	basic + HDL C + total TG	Pr(>|t|	0.0116361
S-LDL-TG	basic + HDL C + total TG	Pr(>|t|	0.00975174
XL-HDL-TG	basic + HDL C + total TG	Pr(>|t|	0.0017428
L-HDL-TG	basic + HDL C + total TG	Pr(>|t|	0.00453458
M-HDL-TG	basic + HDL C + total TG	Pr(>|t|	0.293877
S-HDL-TG	basic + HDL C + total TG	Pr(>|t|	0.0227162
XXL-VLDL-TG%	basic + HDL C + total TG	Pr(>|t|	0.0146849
XL-VLDL-TG%	basic + HDL C + total TG	Pr(>|t|	0.12021
L-VLDL-TG%	basic + HDL C + total TG	Pr(>|t|	0.00301963
M-VLDL-TG%	basic + HDL C + total TG	Pr(>|t|	0.000143453
S-VLDL-TG%	basic + HDL C + total TG	Pr(>|t|	0.00772994
XS-VLDL-TG%	basic + HDL C + total TG	Pr(>|t|	0.330656
IDL-TG%	basic + HDL C + total TG	Pr(>|t|	0.601939
L-LDL-TG%	basic + HDL C + total TG	Pr(>|t|	0.951673
M-LDL-TG%	basic + HDL C + total TG	Pr(>|t|	0.588363
S-LDL-TG%	basic + HDL C + total TG	Pr(>|t|	0.473048
XL-HDL-TG%	basic + HDL C + total TG	Pr(>|t|	0.000581423
L-HDL-TG%	basic + HDL C + total TG	Pr(>|t|	0.000944591
M-HDL-TG%	basic + HDL C + total TG	Pr(>|t|	0.000572788
S-HDL-TG%	basic + HDL C + total TG	Pr(>|t|	0.0131981
XXL-VLDL-TG	basic + apoB + HDL C + total TG	Pr(>|t|	0.305002
XL-VLDL-TG	basic + apoB + HDL C + total TG	Pr(>|t|	0.392967
L-VLDL-TG	basic + apoB + HDL C + total TG	Pr(>|t|	0.0949397
M-VLDL-TG	basic + apoB + HDL C + total TG	Pr(>|t|	0.0563217
S-VLDL-TG	basic + apoB + HDL C + total TG	Pr(>|t|	0.153279
XS-VLDL-TG	basic + apoB + HDL C + total TG	Pr(>|t|	0.789883
IDL-TG	basic + apoB + HDL C + total TG	Pr(>|t|	0.500934
L-LDL-TG	basic + apoB + HDL C + total TG	Pr(>|t|	0.475755
M-LDL-TG	basic + apoB + HDL C + total TG	Pr(>|t|	0.651023
S-LDL-TG	basic + apoB + HDL C + total TG	Pr(>|t|	0.829668
XL-HDL-TG	basic + apoB + HDL C + total TG	Pr(>|t|	0.141428
L-HDL-TG	basic + apoB + HDL C + total TG	Pr(>|t|	0.0232247
M-HDL-TG	basic + apoB + HDL C + total TG	Pr(>|t|	0.802048
S-HDL-TG	basic + apoB + HDL C + total TG	Pr(>|t|	0.333243
XXL-VLDL-TG%	basic + apoB + HDL C + total TG	Pr(>|t|	0.56402
XL-VLDL-TG%	basic + apoB + HDL C + total TG	Pr(>|t|	0.19525
L-VLDL-TG%	basic + apoB + HDL C + total TG	Pr(>|t|	0.0156153
M-VLDL-TG%	basic + apoB + HDL C + total TG	Pr(>|t|	0.0094408
S-VLDL-TG%	basic + apoB + HDL C + total TG	Pr(>|t|	0.174046
XS-VLDL-TG%	basic + apoB + HDL C + total TG	Pr(>|t|	0.875938
IDL-TG%	basic + apoB + HDL C + total TG	Pr(>|t|	0.409571
L-LDL-TG%	basic + apoB + HDL C + total TG	Pr(>|t|	0.172627
M-LDL-TG%	basic + apoB + HDL C + total TG	Pr(>|t|	0.0734302
S-LDL-TG%	basic + apoB + HDL C + total TG	Pr(>|t|	0.14618
XL-HDL-TG%	basic + apoB + HDL C + total TG	Pr(>|t|	0.0311059
L-HDL-TG%	basic + apoB + HDL C + total TG	Pr(>|t|	0.0202797
M-HDL-TG%	basic + apoB + HDL C + total TG	Pr(>|t|	0.0591327
S-HDL-TG%	basic + apoB + HDL C + total TG	Pr(>|t|	0.205072
