# Supplementary material for: Lipoprotein signatures of cholesteryl ester transfer protein and HMG-CoA reductase inhibition
Source: PLoS Biol. 2019 Dec 20;17(12):e3000572. doi: 10.1371/journal.pbio.3000572 (PMC6944381; doi:10.1371/journal.pbio.3000572)
Supplement: S2 Data — (XLSX) [file pbio.3000572.s021.xlsx]

## Sheet: S1 Fig
metabolite	cohort	variable	value
Particle Conc.	CETP	Estimate	#N/A
XXL-VLDL-P	CETP	Estimate	-0.168069
XL-VLDL-P	CETP	Estimate	-0.122352
L-VLDL-P	CETP	Estimate	-0.134241
M-VLDL-P	CETP	Estimate	-0.195536
S-VLDL-P	CETP	Estimate	-0.356535
XS-VLDL-P	CETP	Estimate	-0.348561
IDL-P	CETP	Estimate	-0.156285
L-LDL-P	CETP	Estimate	-0.0814144
M-LDL-P	CETP	Estimate	-0.0440674
S-LDL-P	CETP	Estimate	0.0163687
XL-HDL-P	CETP	Estimate	0.580098
L-HDL-P	CETP	Estimate	0.665573
M-HDL-P	CETP	Estimate	0.41587
S-HDL-P	CETP	Estimate	0.0602832
Total Lipids	CETP	Estimate	#N/A
XXL-VLDL-L	CETP	Estimate	-0.175539
XL-VLDL-L	CETP	Estimate	-0.136792
L-VLDL-L	CETP	Estimate	-0.145549
M-VLDL-L	CETP	Estimate	-0.205859
S-VLDL-L	CETP	Estimate	-0.36535
XS-VLDL-L	CETP	Estimate	-0.351219
IDL-L	CETP	Estimate	-0.141661
L-LDL-L	CETP	Estimate	-0.0694624
M-LDL-L	CETP	Estimate	-0.0333309
S-LDL-L	CETP	Estimate	0.0251538
XL-HDL-L	CETP	Estimate	0.579249
L-HDL-L	CETP	Estimate	0.673308
M-HDL-L	CETP	Estimate	0.43391
S-HDL-L	CETP	Estimate	0.0861413
Phospholipids	CETP	Estimate	#N/A
XXL-VLDL-PL	CETP	Estimate	-0.134017
XL-VLDL-PL	CETP	Estimate	-0.12843
L-VLDL-PL	CETP	Estimate	-0.144991
M-VLDL-PL	CETP	Estimate	-0.224307
S-VLDL-PL	CETP	Estimate	-0.397871
XS-VLDL-PL	CETP	Estimate	-0.232899
IDL-PL	CETP	Estimate	-0.12591
L-LDL-PL	CETP	Estimate	-0.045153
M-LDL-PL	CETP	Estimate	-0.0246264
S-LDL-PL	CETP	Estimate	0.113148
XL-HDL-PL	CETP	Estimate	0.609371
L-HDL-PL	CETP	Estimate	0.6574
M-HDL-PL	CETP	Estimate	0.408166
S-HDL-PL	CETP	Estimate	0.125755
Total Cholesterol	CETP	Estimate	#N/A
XXL-VLDL-C	CETP	Estimate	-0.254738
XL-VLDL-C	CETP	Estimate	-0.236428
L-VLDL-C	CETP	Estimate	-0.250349
M-VLDL-C	CETP	Estimate	-0.297898
S-VLDL-C	CETP	Estimate	-0.426054
XS-VLDL-C	CETP	Estimate	-0.408121
IDL-C	CETP	Estimate	-0.115391
L-LDL-C	CETP	Estimate	-0.051255
M-LDL-C	CETP	Estimate	-0.0176769
S-LDL-C	CETP	Estimate	0.0224532
XL-HDL-C	CETP	Estimate	0.522617
L-HDL-C	CETP	Estimate	0.705359
M-HDL-C	CETP	Estimate	0.514926
S-HDL-C	CETP	Estimate	0.145038
Cholesteryl Esters	CETP	Estimate	#N/A
XXL-VLDL-CE	CETP	Estimate	-0.314674
XL-VLDL-CE	CETP	Estimate	-0.277927
L-VLDL-CE	CETP	Estimate	-0.335909
M-VLDL-CE	CETP	Estimate	-0.364785
S-VLDL-CE	CETP	Estimate	-0.455733
XS-VLDL-CE	CETP	Estimate	-0.459832
IDL-CE	CETP	Estimate	-0.140409
L-LDL-CE	CETP	Estimate	-0.0604494
M-LDL-CE	CETP	Estimate	-0.0277507
S-LDL-CE	CETP	Estimate	0.0124708
XL-HDL-CE	CETP	Estimate	0.493988
L-HDL-CE	CETP	Estimate	0.708075
M-HDL-CE	CETP	Estimate	0.528297
S-HDL-CE	CETP	Estimate	0.117833
Free Cholesterol	CETP	Estimate	#N/A
XXL-VLDL-FC	CETP	Estimate	-0.157636
XL-VLDL-FC	CETP	Estimate	-0.179549
L-VLDL-FC	CETP	Estimate	-0.147038
M-VLDL-FC	CETP	Estimate	-0.203455
S-VLDL-FC	CETP	Estimate	-0.347576
XS-VLDL-FC	CETP	Estimate	-0.279299
IDL-FC	CETP	Estimate	-0.0597173
L-LDL-FC	CETP	Estimate	-0.0215709
M-LDL-FC	CETP	Estimate	0.0246171
S-LDL-FC	CETP	Estimate	0.0639823
XL-HDL-FC	CETP	Estimate	0.577127
L-HDL-FC	CETP	Estimate	0.693489
M-HDL-FC	CETP	Estimate	0.445992
S-HDL-FC	CETP	Estimate	0.175512
Triglycerides	CETP	Estimate	#N/A
XXL-VLDL-TG	CETP	Estimate	-0.151289
XL-VLDL-TG	CETP	Estimate	-0.0920284
L-VLDL-TG	CETP	Estimate	-0.0862516
M-VLDL-TG	CETP	Estimate	-0.140231
S-VLDL-TG	CETP	Estimate	-0.273097
XS-VLDL-TG	CETP	Estimate	-0.287689
IDL-TG	CETP	Estimate	-0.227405
L-LDL-TG	CETP	Estimate	-0.174585
M-LDL-TG	CETP	Estimate	-0.112889
S-LDL-TG	CETP	Estimate	-0.123587
XL-HDL-TG	CETP	Estimate	0.196044
L-HDL-TG	CETP	Estimate	0.191084
M-HDL-TG	CETP	Estimate	-0.440542
S-HDL-TG	CETP	Estimate	-0.50228
Particle Conc.	HMGCR	Estimate	#N/A
XXL-VLDL-P	HMGCR	Estimate	-0.0922508
XL-VLDL-P	HMGCR	Estimate	-0.0582061
L-VLDL-P	HMGCR	Estimate	-0.0664649
M-VLDL-P	HMGCR	Estimate	-0.0940071
S-VLDL-P	HMGCR	Estimate	-0.137863
XS-VLDL-P	HMGCR	Estimate	-0.18934
IDL-P	HMGCR	Estimate	-0.244295
L-LDL-P	HMGCR	Estimate	-0.250007
M-LDL-P	HMGCR	Estimate	-0.248586
S-LDL-P	HMGCR	Estimate	-0.247602
XL-HDL-P	HMGCR	Estimate	0.0188448
L-HDL-P	HMGCR	Estimate	0.0539288
M-HDL-P	HMGCR	Estimate	-0.00110556
S-HDL-P	HMGCR	Estimate	-0.026392
Total Lipids	HMGCR	Estimate	#N/A
XXL-VLDL-L	HMGCR	Estimate	-0.090632
XL-VLDL-L	HMGCR	Estimate	-0.0623713
L-VLDL-L	HMGCR	Estimate	-0.0665873
M-VLDL-L	HMGCR	Estimate	-0.0985273
S-VLDL-L	HMGCR	Estimate	-0.144697
XS-VLDL-L	HMGCR	Estimate	-0.195319
IDL-L	HMGCR	Estimate	-0.247599
L-LDL-L	HMGCR	Estimate	-0.255957
M-LDL-L	HMGCR	Estimate	-0.25378
S-LDL-L	HMGCR	Estimate	-0.252248
XL-HDL-L	HMGCR	Estimate	0.0175157
L-HDL-L	HMGCR	Estimate	0.0562488
M-HDL-L	HMGCR	Estimate	0.00155266
S-HDL-L	HMGCR	Estimate	-0.0276254
Phospholipids	HMGCR	Estimate	#N/A
XXL-VLDL-PL	HMGCR	Estimate	-0.0882886
XL-VLDL-PL	HMGCR	Estimate	-0.0753755
L-VLDL-PL	HMGCR	Estimate	-0.0734806
M-VLDL-PL	HMGCR	Estimate	-0.106255
S-VLDL-PL	HMGCR	Estimate	-0.128016
XS-VLDL-PL	HMGCR	Estimate	-0.217214
IDL-PL	HMGCR	Estimate	-0.254946
L-LDL-PL	HMGCR	Estimate	-0.262857
M-LDL-PL	HMGCR	Estimate	-0.254334
S-LDL-PL	HMGCR	Estimate	-0.231759
XL-HDL-PL	HMGCR	Estimate	0.0357706
L-HDL-PL	HMGCR	Estimate	0.0418455
M-HDL-PL	HMGCR	Estimate	-0.000615552
S-HDL-PL	HMGCR	Estimate	0.0520472
Total Cholesterol	HMGCR	Estimate	#N/A
XXL-VLDL-C	HMGCR	Estimate	-0.111328
XL-VLDL-C	HMGCR	Estimate	-0.0908245
L-VLDL-C	HMGCR	Estimate	-0.0881943
M-VLDL-C	HMGCR	Estimate	-0.139359
S-VLDL-C	HMGCR	Estimate	-0.194927
XS-VLDL-C	HMGCR	Estimate	-0.206751
IDL-C	HMGCR	Estimate	-0.257413
L-LDL-C	HMGCR	Estimate	-0.261355
M-LDL-C	HMGCR	Estimate	-0.25647
S-LDL-C	HMGCR	Estimate	-0.258297
XL-HDL-C	HMGCR	Estimate	0.00114625
L-HDL-C	HMGCR	Estimate	0.070786
M-HDL-C	HMGCR	Estimate	0.0160629
S-HDL-C	HMGCR	Estimate	-0.103815
Cholesteryl Esters	HMGCR	Estimate	#N/A
XXL-VLDL-CE	HMGCR	Estimate	-0.146739
XL-VLDL-CE	HMGCR	Estimate	-0.0953363
L-VLDL-CE	HMGCR	Estimate	-0.107935
M-VLDL-CE	HMGCR	Estimate	-0.173922
S-VLDL-CE	HMGCR	Estimate	-0.217252
XS-VLDL-CE	HMGCR	Estimate	-0.207106
IDL-CE	HMGCR	Estimate	-0.256175
L-LDL-CE	HMGCR	Estimate	-0.261553
M-LDL-CE	HMGCR	Estimate	-0.256872
S-LDL-CE	HMGCR	Estimate	-0.260068
XL-HDL-CE	HMGCR	Estimate	0.00142362
L-HDL-CE	HMGCR	Estimate	0.0725372
M-HDL-CE	HMGCR	Estimate	0.0220339
S-HDL-CE	HMGCR	Estimate	-0.129278
Free Cholesterol	HMGCR	Estimate	#N/A
XXL-VLDL-FC	HMGCR	Estimate	-0.0673975
XL-VLDL-FC	HMGCR	Estimate	-0.0920984
L-VLDL-FC	HMGCR	Estimate	-0.0691642
M-VLDL-FC	HMGCR	Estimate	-0.0950442
S-VLDL-FC	HMGCR	Estimate	-0.144843
XS-VLDL-FC	HMGCR	Estimate	-0.193309
IDL-FC	HMGCR	Estimate	-0.2452
L-LDL-FC	HMGCR	Estimate	-0.257385
M-LDL-FC	HMGCR	Estimate	-0.247977
S-LDL-FC	HMGCR	Estimate	-0.236706
XL-HDL-FC	HMGCR	Estimate	0.000127385
L-HDL-FC	HMGCR	Estimate	0.0650137
M-HDL-FC	HMGCR	Estimate	-0.00778182
S-HDL-FC	HMGCR	Estimate	0.0399809
Triglycerides	HMGCR	Estimate	#N/A
XXL-VLDL-TG	HMGCR	Estimate	-0.0891831
XL-VLDL-TG	HMGCR	Estimate	-0.04552
L-VLDL-TG	HMGCR	Estimate	-0.0514495
M-VLDL-TG	HMGCR	Estimate	-0.0699037
S-VLDL-TG	HMGCR	Estimate	-0.0935076
XS-VLDL-TG	HMGCR	Estimate	-0.0998422
IDL-TG	HMGCR	Estimate	-0.0991818
L-LDL-TG	HMGCR	Estimate	-0.105585
M-LDL-TG	HMGCR	Estimate	-0.105447
S-LDL-TG	HMGCR	Estimate	-0.111007
XL-HDL-TG	HMGCR	Estimate	-0.0612033
L-HDL-TG	HMGCR	Estimate	-0.00498413
M-HDL-TG	HMGCR	Estimate	-0.0944023
S-HDL-TG	HMGCR	Estimate	-0.0377684
Particle Conc.	CETP	Std. Error	#N/A
XXL-VLDL-P	CETP	Std. Error	0.0397169
XL-VLDL-P	CETP	Std. Error	0.0398104
L-VLDL-P	CETP	Std. Error	0.0396059
M-VLDL-P	CETP	Std. Error	0.0391025
S-VLDL-P	CETP	Std. Error	0.0386306
XS-VLDL-P	CETP	Std. Error	0.0386267
IDL-P	CETP	Std. Error	0.039037
L-LDL-P	CETP	Std. Error	0.039026
M-LDL-P	CETP	Std. Error	0.0390114
S-LDL-P	CETP	Std. Error	0.0391257
XL-HDL-P	CETP	Std. Error	0.0373462
L-HDL-P	CETP	Std. Error	0.0369518
M-HDL-P	CETP	Std. Error	0.0399279
S-HDL-P	CETP	Std. Error	0.0409396
Total Lipids	CETP	Std. Error	#N/A
XXL-VLDL-L	CETP	Std. Error	0.0397113
XL-VLDL-L	CETP	Std. Error	0.0397785
L-VLDL-L	CETP	Std. Error	0.0396064
M-VLDL-L	CETP	Std. Error	0.0390932
S-VLDL-L	CETP	Std. Error	0.0385744
XS-VLDL-L	CETP	Std. Error	0.0386051
IDL-L	CETP	Std. Error	0.039111
L-LDL-L	CETP	Std. Error	0.0391061
M-LDL-L	CETP	Std. Error	0.039076
S-LDL-L	CETP	Std. Error	0.039189
XL-HDL-L	CETP	Std. Error	0.0374058
L-HDL-L	CETP	Std. Error	0.0369253
M-HDL-L	CETP	Std. Error	0.0398662
S-HDL-L	CETP	Std. Error	0.0409278
Phospholipids	CETP	Std. Error	#N/A
XXL-VLDL-PL	CETP	Std. Error	0.0398623
XL-VLDL-PL	CETP	Std. Error	0.0397948
L-VLDL-PL	CETP	Std. Error	0.0396137
M-VLDL-PL	CETP	Std. Error	0.039067
S-VLDL-PL	CETP	Std. Error	0.0388065
XS-VLDL-PL	CETP	Std. Error	0.0389048
IDL-PL	CETP	Std. Error	0.0392079
L-LDL-PL	CETP	Std. Error	0.0393423
M-LDL-PL	CETP	Std. Error	0.0393058
S-LDL-PL	CETP	Std. Error	0.0396849
XL-HDL-PL	CETP	Std. Error	0.0366997
L-HDL-PL	CETP	Std. Error	0.0370406
M-HDL-PL	CETP	Std. Error	0.0398022
S-HDL-PL	CETP	Std. Error	0.0406257
Total Cholesterol	CETP	Std. Error	#N/A
XXL-VLDL-C	CETP	Std. Error	0.0395346
XL-VLDL-C	CETP	Std. Error	0.039515
L-VLDL-C	CETP	Std. Error	0.0394331
M-VLDL-C	CETP	Std. Error	0.0390334
S-VLDL-C	CETP	Std. Error	0.0381796
XS-VLDL-C	CETP	Std. Error	0.0385663
IDL-C	CETP	Std. Error	0.039403
L-LDL-C	CETP	Std. Error	0.039256
M-LDL-C	CETP	Std. Error	0.0392291
S-LDL-C	CETP	Std. Error	0.0393144
XL-HDL-C	CETP	Std. Error	0.0383431
L-HDL-C	CETP	Std. Error	0.036855
M-HDL-C	CETP	Std. Error	0.0396415
S-HDL-C	CETP	Std. Error	0.0407405
Cholesteryl Esters	CETP	Std. Error	#N/A
XXL-VLDL-CE	CETP	Std. Error	0.0393455
XL-VLDL-CE	CETP	Std. Error	0.0394464
L-VLDL-CE	CETP	Std. Error	0.0392568
M-VLDL-CE	CETP	Std. Error	0.0389447
S-VLDL-CE	CETP	Std. Error	0.0380527
XS-VLDL-CE	CETP	Std. Error	0.0385667
IDL-CE	CETP	Std. Error	0.0394179
L-LDL-CE	CETP	Std. Error	0.0392005
M-LDL-CE	CETP	Std. Error	0.0392231
S-LDL-CE	CETP	Std. Error	0.0393248
XL-HDL-CE	CETP	Std. Error	0.038601
L-HDL-CE	CETP	Std. Error	0.0368612
M-HDL-CE	CETP	Std. Error	0.0396027
S-HDL-CE	CETP	Std. Error	0.0406175
Free Cholesterol	CETP	Std. Error	#N/A
XXL-VLDL-FC	CETP	Std. Error	0.0398963
XL-VLDL-FC	CETP	Std. Error	0.039622
L-VLDL-FC	CETP	Std. Error	0.0396963
M-VLDL-FC	CETP	Std. Error	0.0392421
S-VLDL-FC	CETP	Std. Error	0.0387302
XS-VLDL-FC	CETP	Std. Error	0.0387955
IDL-FC	CETP	Std. Error	0.0393753
L-LDL-FC	CETP	Std. Error	0.0394157
M-LDL-FC	CETP	Std. Error	0.0393622
S-LDL-FC	CETP	Std. Error	0.039472
XL-HDL-FC	CETP	Std. Error	0.0378384
L-HDL-FC	CETP	Std. Error	0.0368781
M-HDL-FC	CETP	Std. Error	0.039797
S-HDL-FC	CETP	Std. Error	0.0409384
Triglycerides	CETP	Std. Error	#N/A
XXL-VLDL-TG	CETP	Std. Error	0.0397553
XL-VLDL-TG	CETP	Std. Error	0.0398938
L-VLDL-TG	CETP	Std. Error	0.0397112
M-VLDL-TG	CETP	Std. Error	0.0392124
S-VLDL-TG	CETP	Std. Error	0.0390671
XS-VLDL-TG	CETP	Std. Error	0.0393608
IDL-TG	CETP	Std. Error	0.0394563
L-LDL-TG	CETP	Std. Error	0.0393485
M-LDL-TG	CETP	Std. Error	0.039382
S-LDL-TG	CETP	Std. Error	0.0396037
XL-HDL-TG	CETP	Std. Error	0.0398655
L-HDL-TG	CETP	Std. Error	0.039053
M-HDL-TG	CETP	Std. Error	0.0405004
S-HDL-TG	CETP	Std. Error	0.0397451
Particle Conc.	HMGCR	Std. Error	#N/A
XXL-VLDL-P	HMGCR	Std. Error	0.0354598
XL-VLDL-P	HMGCR	Std. Error	0.0355405
L-VLDL-P	HMGCR	Std. Error	0.0353614
M-VLDL-P	HMGCR	Std. Error	0.0349134
S-VLDL-P	HMGCR	Std. Error	0.0345405
XS-VLDL-P	HMGCR	Std. Error	0.0345191
IDL-P	HMGCR	Std. Error	0.0347899
L-LDL-P	HMGCR	Std. Error	0.0347716
M-LDL-P	HMGCR	Std. Error	0.0347582
S-LDL-P	HMGCR	Std. Error	0.0348602
XL-HDL-P	HMGCR	Std. Error	0.0335713
L-HDL-P	HMGCR	Std. Error	0.0332819
M-HDL-P	HMGCR	Std. Error	0.0357475
S-HDL-P	HMGCR	Std. Error	0.0365539
Total Lipids	HMGCR	Std. Error	#N/A
XXL-VLDL-L	HMGCR	Std. Error	0.035456
XL-VLDL-L	HMGCR	Std. Error	0.0355138
L-VLDL-L	HMGCR	Std. Error	0.0353636
M-VLDL-L	HMGCR	Std. Error	0.0349068
S-VLDL-L	HMGCR	Std. Error	0.0344931
XS-VLDL-L	HMGCR	Std. Error	0.034499
IDL-L	HMGCR	Std. Error	0.0348513
L-LDL-L	HMGCR	Std. Error	0.0348368
M-LDL-L	HMGCR	Std. Error	0.0348106
S-LDL-L	HMGCR	Std. Error	0.0349128
XL-HDL-L	HMGCR	Std. Error	0.0336238
L-HDL-L	HMGCR	Std. Error	0.033265
M-HDL-L	HMGCR	Std. Error	0.0357021
S-HDL-L	HMGCR	Std. Error	0.0365454
Phospholipids	HMGCR	Std. Error	#N/A
XXL-VLDL-PL	HMGCR	Std. Error	0.0355847
XL-VLDL-PL	HMGCR	Std. Error	0.0355233
L-VLDL-PL	HMGCR	Std. Error	0.0353694
M-VLDL-PL	HMGCR	Std. Error	0.0348884
S-VLDL-PL	HMGCR	Std. Error	0.0347256
XS-VLDL-PL	HMGCR	Std. Error	0.0347129
IDL-PL	HMGCR	Std. Error	0.0349371
L-LDL-PL	HMGCR	Std. Error	0.035043
M-LDL-PL	HMGCR	Std. Error	0.0350164
S-LDL-PL	HMGCR	Std. Error	0.0353759
XL-HDL-PL	HMGCR	Std. Error	0.0330158
L-HDL-PL	HMGCR	Std. Error	0.0333533
M-HDL-PL	HMGCR	Std. Error	0.0356326
S-HDL-PL	HMGCR	Std. Error	0.0362659
Total Cholesterol	HMGCR	Std. Error	#N/A
XXL-VLDL-C	HMGCR	Std. Error	0.0353167
XL-VLDL-C	HMGCR	Std. Error	0.0352974
L-VLDL-C	HMGCR	Std. Error	0.0352336
M-VLDL-C	HMGCR	Std. Error	0.034874
S-VLDL-C	HMGCR	Std. Error	0.0341563
XS-VLDL-C	HMGCR	Std. Error	0.0344867
IDL-C	HMGCR	Std. Error	0.0351063
L-LDL-C	HMGCR	Std. Error	0.0349665
M-LDL-C	HMGCR	Std. Error	0.0349464
S-LDL-C	HMGCR	Std. Error	0.0350225
XL-HDL-C	HMGCR	Std. Error	0.0344216
L-HDL-C	HMGCR	Std. Error	0.0332307
M-HDL-C	HMGCR	Std. Error	0.0355488
S-HDL-C	HMGCR	Std. Error	0.0363842
Cholesteryl Esters	HMGCR	Std. Error	#N/A
XXL-VLDL-CE	HMGCR	Std. Error	0.0351635
XL-VLDL-CE	HMGCR	Std. Error	0.0352483
L-VLDL-CE	HMGCR	Std. Error	0.0351025
M-VLDL-CE	HMGCR	Std. Error	0.0348122
S-VLDL-CE	HMGCR	Std. Error	0.0340502
XS-VLDL-CE	HMGCR	Std. Error	0.0345125
IDL-CE	HMGCR	Std. Error	0.0351233
L-LDL-CE	HMGCR	Std. Error	0.034918
M-LDL-CE	HMGCR	Std. Error	0.0349418
S-LDL-CE	HMGCR	Std. Error	0.0350317
XL-HDL-CE	HMGCR	Std. Error	0.0346347
L-HDL-CE	HMGCR	Std. Error	0.0332386
M-HDL-CE	HMGCR	Std. Error	0.0355222
S-HDL-CE	HMGCR	Std. Error	0.0362668
Free Cholesterol	HMGCR	Std. Error	#N/A
XXL-VLDL-FC	HMGCR	Std. Error	0.0356217
XL-VLDL-FC	HMGCR	Std. Error	0.0353758
L-VLDL-FC	HMGCR	Std. Error	0.0354435
M-VLDL-FC	HMGCR	Std. Error	0.0350406
S-VLDL-FC	HMGCR	Std. Error	0.0346245
XS-VLDL-FC	HMGCR	Std. Error	0.0346408
IDL-FC	HMGCR	Std. Error	0.0350836
L-LDL-FC	HMGCR	Std. Error	0.0351091
M-LDL-FC	HMGCR	Std. Error	0.0350679
S-LDL-FC	HMGCR	Std. Error	0.0351745
XL-HDL-FC	HMGCR	Std. Error	0.0340086
L-HDL-FC	HMGCR	Std. Error	0.0332405
M-HDL-FC	HMGCR	Std. Error	0.0356473
S-HDL-FC	HMGCR	Std. Error	0.03655
Triglycerides	HMGCR	Std. Error	#N/A
XXL-VLDL-TG	HMGCR	Std. Error	0.0354915
XL-VLDL-TG	HMGCR	Std. Error	0.0356119
L-VLDL-TG	HMGCR	Std. Error	0.0354475
M-VLDL-TG	HMGCR	Std. Error	0.0350042
S-VLDL-TG	HMGCR	Std. Error	0.034905
XS-VLDL-TG	HMGCR	Std. Error	0.0351789
IDL-TG	HMGCR	Std. Error	0.0352485
L-LDL-TG	HMGCR	Std. Error	0.0351414
M-LDL-TG	HMGCR	Std. Error	0.0351628
S-LDL-TG	HMGCR	Std. Error	0.0353566
XL-HDL-TG	HMGCR	Std. Error	0.0356156
L-HDL-TG	HMGCR	Std. Error	0.0349003
M-HDL-TG	HMGCR	Std. Error	0.0362611
S-HDL-TG	HMGCR	Std. Error	0.0356334
Particle Conc.	CETP	Pr(>|t|	#N/A
XXL-VLDL-P	CETP	Pr(>|t|	2.31971e-05
XL-VLDL-P	CETP	Pr(>|t|	0.00211666
L-VLDL-P	CETP	Pr(>|t|	0.00070037
M-VLDL-P	CETP	Pr(>|t|	5.71549e-07
S-VLDL-P	CETP	Pr(>|t|	2.72321e-20
XS-VLDL-P	CETP	Pr(>|t|	1.8162e-19
IDL-P	CETP	Pr(>|t|	6.2407e-05
L-LDL-P	CETP	Pr(>|t|	0.0369643
M-LDL-P	CETP	Pr(>|t|	0.258644
S-LDL-P	CETP	Pr(>|t|	0.675683
XL-HDL-P	CETP	Pr(>|t|	2.07458e-54
L-HDL-P	CETP	Pr(>|t|	1.57028e-72
M-HDL-P	CETP	Pr(>|t|	2.10643e-25
S-HDL-P	CETP	Pr(>|t|	0.140888
Total Lipids	CETP	Pr(>|t|	#N/A
XXL-VLDL-L	CETP	Pr(>|t|	9.85241e-06
XL-VLDL-L	CETP	Pr(>|t|	0.000584208
L-VLDL-L	CETP	Pr(>|t|	0.000237948
M-VLDL-L	CETP	Pr(>|t|	1.39546e-07
S-VLDL-L	CETP	Pr(>|t|	2.76325e-21
XS-VLDL-L	CETP	Pr(>|t|	9.2231e-20
IDL-L	CETP	Pr(>|t|	0.000292304
L-LDL-L	CETP	Pr(>|t|	0.0756907
M-LDL-L	CETP	Pr(>|t|	0.393673
S-LDL-L	CETP	Pr(>|t|	0.520965
XL-HDL-L	CETP	Pr(>|t|	4.34441e-54
L-HDL-L	CETP	Pr(>|t|	2.75546e-74
M-HDL-L	CETP	Pr(>|t|	1.37192e-27
S-HDL-L	CETP	Pr(>|t|	0.0353164
Phospholipids	CETP	Pr(>|t|	#N/A
XXL-VLDL-PL	CETP	Pr(>|t|	0.000773806
XL-VLDL-PL	CETP	Pr(>|t|	0.00124958
L-VLDL-PL	CETP	Pr(>|t|	0.000252104
M-VLDL-PL	CETP	Pr(>|t|	9.37906e-09
S-VLDL-PL	CETP	Pr(>|t|	1.15114e-24
XS-VLDL-PL	CETP	Pr(>|t|	2.14565e-09
IDL-PL	CETP	Pr(>|t|	0.00132115
L-LDL-PL	CETP	Pr(>|t|	0.251095
M-LDL-PL	CETP	Pr(>|t|	0.530965
S-LDL-PL	CETP	Pr(>|t|	0.00435595
XL-HDL-PL	CETP	Pr(>|t|	6.49217e-62
L-HDL-PL	CETP	Pr(>|t|	1.7831e-70
M-HDL-PL	CETP	Pr(>|t|	1.12524e-24
S-HDL-PL	CETP	Pr(>|t|	0.00196508
Total Cholesterol	CETP	Pr(>|t|	#N/A
XXL-VLDL-C	CETP	Pr(>|t|	1.16803e-10
XL-VLDL-C	CETP	Pr(>|t|	2.18728e-09
L-VLDL-C	CETP	Pr(>|t|	2.17153e-10
M-VLDL-C	CETP	Pr(>|t|	2.31353e-14
S-VLDL-C	CETP	Pr(>|t|	6.45727e-29
XS-VLDL-C	CETP	Pr(>|t|	3.59871e-26
IDL-C	CETP	Pr(>|t|	0.00340612
L-LDL-C	CETP	Pr(>|t|	0.191668
M-LDL-C	CETP	Pr(>|t|	0.652273
S-LDL-C	CETP	Pr(>|t|	0.567919
XL-HDL-C	CETP	Pr(>|t|	2.6551e-42
L-HDL-C	CETP	Pr(>|t|	1.20169e-81
M-HDL-C	CETP	Pr(>|t|	1.40206e-38
S-HDL-C	CETP	Pr(>|t|	0.000370798
Cholesteryl Esters	CETP	Pr(>|t|	#N/A
XXL-VLDL-CE	CETP	Pr(>|t|	1.26747e-15
XL-VLDL-CE	CETP	Pr(>|t|	1.84539e-12
L-VLDL-CE	CETP	Pr(>|t|	1.1615e-17
M-VLDL-CE	CETP	Pr(>|t|	7.48079e-21
S-VLDL-CE	CETP	Pr(>|t|	4.72615e-33
XS-VLDL-CE	CETP	Pr(>|t|	8.97921e-33
IDL-CE	CETP	Pr(>|t|	0.000367961
L-LDL-CE	CETP	Pr(>|t|	0.12306
M-LDL-CE	CETP	Pr(>|t|	0.479249
S-LDL-CE	CETP	Pr(>|t|	0.75115
XL-HDL-CE	CETP	Pr(>|t|	1.6974e-37
L-HDL-CE	CETP	Pr(>|t|	3.09978e-82
M-HDL-CE	CETP	Pr(>|t|	1.35589e-40
S-HDL-CE	CETP	Pr(>|t|	0.00371927
Free Cholesterol	CETP	Pr(>|t|	#N/A
XXL-VLDL-FC	CETP	Pr(>|t|	7.77767e-05
XL-VLDL-FC	CETP	Pr(>|t|	5.8554e-06
L-VLDL-FC	CETP	Pr(>|t|	0.000212161
M-VLDL-FC	CETP	Pr(>|t|	2.16464e-07
S-VLDL-FC	CETP	Pr(>|t|	2.85246e-19
XS-VLDL-FC	CETP	Pr(>|t|	6.05446e-13
IDL-FC	CETP	Pr(>|t|	0.129363
L-LDL-FC	CETP	Pr(>|t|	0.584196
M-LDL-FC	CETP	Pr(>|t|	0.531708
S-LDL-FC	CETP	Pr(>|t|	0.105028
XL-HDL-FC	CETP	Pr(>|t|	1.58652e-52
L-HDL-FC	CETP	Pr(>|t|	6.88431e-79
M-HDL-FC	CETP	Pr(>|t|	3.78097e-29
S-HDL-FC	CETP	Pr(>|t|	1.80928e-05
Triglycerides	CETP	Pr(>|t|	#N/A
XXL-VLDL-TG	CETP	Pr(>|t|	0.000141519
XL-VLDL-TG	CETP	Pr(>|t|	0.021064
L-VLDL-TG	CETP	Pr(>|t|	0.0298578
M-VLDL-TG	CETP	Pr(>|t|	0.000348657
S-VLDL-TG	CETP	Pr(>|t|	2.73976e-12
XS-VLDL-TG	CETP	Pr(>|t|	2.69089e-13
IDL-TG	CETP	Pr(>|t|	8.24076e-09
L-LDL-TG	CETP	Pr(>|t|	9.12681e-06
M-LDL-TG	CETP	Pr(>|t|	0.00415036
S-LDL-TG	CETP	Pr(>|t|	0.00180493
XL-HDL-TG	CETP	Pr(>|t|	8.75937e-07
L-HDL-TG	CETP	Pr(>|t|	9.93332e-07
M-HDL-TG	CETP	Pr(>|t|	1.47567e-27
S-HDL-TG	CETP	Pr(>|t|	1.31084e-36
Particle Conc.	HMGCR	Pr(>|t|	#N/A
XXL-VLDL-P	HMGCR	Pr(>|t|	0.002545
XL-VLDL-P	HMGCR	Pr(>|t|	0.0574514
L-VLDL-P	HMGCR	Pr(>|t|	0.0292265
M-VLDL-P	HMGCR	Pr(>|t|	0.00178695
S-VLDL-P	HMGCR	Pr(>|t|	3.65357e-06
XS-VLDL-P	HMGCR	Pr(>|t|	1.97897e-10
IDL-P	HMGCR	Pr(>|t|	3.76532e-16
L-LDL-P	HMGCR	Pr(>|t|	7.382e-17
M-LDL-P	HMGCR	Pr(>|t|	1.0719e-16
S-LDL-P	HMGCR	Pr(>|t|	1.72957e-16
XL-HDL-P	HMGCR	Pr(>|t|	0.514931
L-HDL-P	HMGCR	Pr(>|t|	0.0601484
M-HDL-P	HMGCR	Pr(>|t|	0.971381
S-HDL-P	HMGCR	Pr(>|t|	0.402277
Total Lipids	HMGCR	Pr(>|t|	#N/A
XXL-VLDL-L	HMGCR	Pr(>|t|	0.00302389
XL-VLDL-L	HMGCR	Pr(>|t|	0.0416156
L-VLDL-L	HMGCR	Pr(>|t|	0.0289402
M-VLDL-L	HMGCR	Pr(>|t|	0.00105912
S-VLDL-L	HMGCR	Pr(>|t|	1.13664e-06
XS-VLDL-L	HMGCR	Pr(>|t|	5.10882e-11
IDL-L	HMGCR	Pr(>|t|	1.70012e-16
L-LDL-L	HMGCR	Pr(>|t|	1.55122e-17
M-LDL-L	HMGCR	Pr(>|t|	2.74013e-17
S-LDL-L	HMGCR	Pr(>|t|	5.22705e-17
XL-HDL-L	HMGCR	Pr(>|t|	0.54564
L-HDL-L	HMGCR	Pr(>|t|	0.0498131
M-HDL-L	HMGCR	Pr(>|t|	0.959764
S-HDL-L	HMGCR	Pr(>|t|	0.380538
Phospholipids	HMGCR	Pr(>|t|	#N/A
XXL-VLDL-PL	HMGCR	Pr(>|t|	0.00399978
XL-VLDL-PL	HMGCR	Pr(>|t|	0.0138369
L-VLDL-PL	HMGCR	Pr(>|t|	0.0159514
M-VLDL-PL	HMGCR	Pr(>|t|	0.000410855
S-VLDL-PL	HMGCR	Pr(>|t|	1.89837e-05
XS-VLDL-PL	HMGCR	Pr(>|t|	3.90147e-13
IDL-PL	HMGCR	Pr(>|t|	2.55673e-17
L-LDL-PL	HMGCR	Pr(>|t|	3.27479e-18
M-LDL-PL	HMGCR	Pr(>|t|	3.58363e-17
S-LDL-PL	HMGCR	Pr(>|t|	2.96444e-14
XL-HDL-PL	HMGCR	Pr(>|t|	0.20881
L-HDL-PL	HMGCR	Pr(>|t|	0.145554
M-HDL-PL	HMGCR	Pr(>|t|	0.984012
S-HDL-PL	HMGCR	Pr(>|t|	0.095942
Total Cholesterol	HMGCR	Pr(>|t|	#N/A
XXL-VLDL-C	HMGCR	Pr(>|t|	0.000255369
XL-VLDL-C	HMGCR	Pr(>|t|	0.00283626
L-VLDL-C	HMGCR	Pr(>|t|	0.00368711
M-VLDL-C	HMGCR	Pr(>|t|	3.55799e-06
S-VLDL-C	HMGCR	Pr(>|t|	3.58436e-11
XS-VLDL-C	HMGCR	Pr(>|t|	3.53561e-12
IDL-C	HMGCR	Pr(>|t|	1.80112e-17
L-LDL-C	HMGCR	Pr(>|t|	4.29407e-18
M-LDL-C	HMGCR	Pr(>|t|	1.68682e-17
S-LDL-C	HMGCR	Pr(>|t|	1.17286e-17
XL-HDL-C	HMGCR	Pr(>|t|	0.969185
L-HDL-C	HMGCR	Pr(>|t|	0.0134708
M-HDL-C	HMGCR	Pr(>|t|	0.600158
S-HDL-C	HMGCR	Pr(>|t|	0.000933035
Cholesteryl Esters	HMGCR	Pr(>|t|	#N/A
XXL-VLDL-CE	HMGCR	Pr(>|t|	1.29223e-06
XL-VLDL-CE	HMGCR	Pr(>|t|	0.00170338
L-VLDL-CE	HMGCR	Pr(>|t|	0.000361131
M-VLDL-CE	HMGCR	Pr(>|t|	6.80707e-09
S-VLDL-CE	HMGCR	Pr(>|t|	1.34613e-13
XS-VLDL-CE	HMGCR	Pr(>|t|	3.37006e-12
IDL-CE	HMGCR	Pr(>|t|	2.65251e-17
L-LDL-CE	HMGCR	Pr(>|t|	3.64505e-18
M-LDL-CE	HMGCR	Pr(>|t|	1.48888e-17
S-LDL-CE	HMGCR	Pr(>|t|	7.1811e-18
XL-HDL-CE	HMGCR	Pr(>|t|	0.961969
L-HDL-CE	HMGCR	Pr(>|t|	0.0113543
M-HDL-CE	HMGCR	Pr(>|t|	0.471795
S-HDL-CE	HMGCR	Pr(>|t|	3.54732e-05
Free Cholesterol	HMGCR	Pr(>|t|	#N/A
XXL-VLDL-FC	HMGCR	Pr(>|t|	0.0281741
XL-VLDL-FC	HMGCR	Pr(>|t|	0.00252685
L-VLDL-FC	HMGCR	Pr(>|t|	0.0235916
M-VLDL-FC	HMGCR	Pr(>|t|	0.00165223
S-VLDL-FC	HMGCR	Pr(>|t|	1.21733e-06
XS-VLDL-FC	HMGCR	Pr(>|t|	9.57454e-11
IDL-FC	HMGCR	Pr(>|t|	5.16234e-16
L-LDL-FC	HMGCR	Pr(>|t|	1.82661e-17
M-LDL-FC	HMGCR	Pr(>|t|	2.34294e-16
S-LDL-FC	HMGCR	Pr(>|t|	5.87707e-15
XL-HDL-FC	HMGCR	Pr(>|t|	0.996533
L-HDL-FC	HMGCR	Pr(>|t|	0.0232749
M-HDL-FC	HMGCR	Pr(>|t|	0.800083
S-HDL-FC	HMGCR	Pr(>|t|	0.204461
Triglycerides	HMGCR	Pr(>|t|	#N/A
XXL-VLDL-TG	HMGCR	Pr(>|t|	0.0035571
XL-VLDL-TG	HMGCR	Pr(>|t|	0.138126
L-VLDL-TG	HMGCR	Pr(>|t|	0.0922339
M-VLDL-TG	HMGCR	Pr(>|t|	0.0205239
S-VLDL-TG	HMGCR	Pr(>|t|	0.00188561
XS-VLDL-TG	HMGCR	Pr(>|t|	0.000993473
IDL-TG	HMGCR	Pr(>|t|	0.00109797
L-LDL-TG	HMGCR	Pr(>|t|	0.00049128
M-LDL-TG	HMGCR	Pr(>|t|	0.000503664
S-LDL-TG	HMGCR	Pr(>|t|	0.000270395
XL-HDL-TG	HMGCR	Pr(>|t|	0.0462091
L-HDL-TG	HMGCR	Pr(>|t|	0.868419
M-HDL-TG	HMGCR	Pr(>|t|	0.00252707
S-HDL-TG	HMGCR	Pr(>|t|	0.218864
Particle Conc.	CETP	2.5 %	#N/A
XXL-VLDL-P	CETP	2.5 %	-0.245914
XL-VLDL-P	CETP	2.5 %	-0.20038
L-VLDL-P	CETP	2.5 %	-0.211869
M-VLDL-P	CETP	2.5 %	-0.272176
S-VLDL-P	CETP	2.5 %	-0.432251
XS-VLDL-P	CETP	2.5 %	-0.424269
IDL-P	CETP	2.5 %	-0.232798
L-LDL-P	CETP	2.5 %	-0.157905
M-LDL-P	CETP	2.5 %	-0.12053
S-LDL-P	CETP	2.5 %	-0.0603177
XL-HDL-P	CETP	2.5 %	0.5069
L-HDL-P	CETP	2.5 %	0.593148
M-HDL-P	CETP	2.5 %	0.337611
S-HDL-P	CETP	2.5 %	-0.0199583
Total Lipids	CETP	2.5 %	#N/A
XXL-VLDL-L	CETP	2.5 %	-0.253374
XL-VLDL-L	CETP	2.5 %	-0.214758
L-VLDL-L	CETP	2.5 %	-0.223178
M-VLDL-L	CETP	2.5 %	-0.282481
S-VLDL-L	CETP	2.5 %	-0.440956
XS-VLDL-L	CETP	2.5 %	-0.426885
IDL-L	CETP	2.5 %	-0.218318
L-LDL-L	CETP	2.5 %	-0.14611
M-LDL-L	CETP	2.5 %	-0.10992
S-LDL-L	CETP	2.5 %	-0.0516567
XL-HDL-L	CETP	2.5 %	0.505934
L-HDL-L	CETP	2.5 %	0.600935
M-HDL-L	CETP	2.5 %	0.355772
S-HDL-L	CETP	2.5 %	0.00592275
Phospholipids	CETP	2.5 %	#N/A
XXL-VLDL-PL	CETP	2.5 %	-0.212147
XL-VLDL-PL	CETP	2.5 %	-0.206428
L-VLDL-PL	CETP	2.5 %	-0.222634
M-VLDL-PL	CETP	2.5 %	-0.300878
S-VLDL-PL	CETP	2.5 %	-0.473932
XS-VLDL-PL	CETP	2.5 %	-0.309153
IDL-PL	CETP	2.5 %	-0.202758
L-LDL-PL	CETP	2.5 %	-0.122264
M-LDL-PL	CETP	2.5 %	-0.101666
S-LDL-PL	CETP	2.5 %	0.0353657
XL-HDL-PL	CETP	2.5 %	0.537439
L-HDL-PL	CETP	2.5 %	0.584801
M-HDL-PL	CETP	2.5 %	0.330154
S-HDL-PL	CETP	2.5 %	0.0461289
Total Cholesterol	CETP	2.5 %	#N/A
XXL-VLDL-C	CETP	2.5 %	-0.332226
XL-VLDL-C	CETP	2.5 %	-0.313878
L-VLDL-C	CETP	2.5 %	-0.327638
M-VLDL-C	CETP	2.5 %	-0.374404
S-VLDL-C	CETP	2.5 %	-0.500886
XS-VLDL-C	CETP	2.5 %	-0.483711
IDL-C	CETP	2.5 %	-0.192621
L-LDL-C	CETP	2.5 %	-0.128197
M-LDL-C	CETP	2.5 %	-0.0945659
S-LDL-C	CETP	2.5 %	-0.0546031
XL-HDL-C	CETP	2.5 %	0.447464
L-HDL-C	CETP	2.5 %	0.633123
M-HDL-C	CETP	2.5 %	0.437229
S-HDL-C	CETP	2.5 %	0.0651865
Cholesteryl Esters	CETP	2.5 %	#N/A
XXL-VLDL-CE	CETP	2.5 %	-0.391791
XL-VLDL-CE	CETP	2.5 %	-0.355242
L-VLDL-CE	CETP	2.5 %	-0.412852
M-VLDL-CE	CETP	2.5 %	-0.441116
S-VLDL-CE	CETP	2.5 %	-0.530316
XS-VLDL-CE	CETP	2.5 %	-0.535422
IDL-CE	CETP	2.5 %	-0.217668
L-LDL-CE	CETP	2.5 %	-0.137282
M-LDL-CE	CETP	2.5 %	-0.104628
S-LDL-CE	CETP	2.5 %	-0.0646059
XL-HDL-CE	CETP	2.5 %	0.41833
L-HDL-CE	CETP	2.5 %	0.635827
M-HDL-CE	CETP	2.5 %	0.450676
S-HDL-CE	CETP	2.5 %	0.0382226
Free Cholesterol	CETP	2.5 %	#N/A
XXL-VLDL-FC	CETP	2.5 %	-0.235833
XL-VLDL-FC	CETP	2.5 %	-0.257208
L-VLDL-FC	CETP	2.5 %	-0.224843
M-VLDL-FC	CETP	2.5 %	-0.28037
S-VLDL-FC	CETP	2.5 %	-0.423487
XS-VLDL-FC	CETP	2.5 %	-0.355338
IDL-FC	CETP	2.5 %	-0.136893
L-LDL-FC	CETP	2.5 %	-0.0988257
M-LDL-FC	CETP	2.5 %	-0.0525327
S-LDL-FC	CETP	2.5 %	-0.0133828
XL-HDL-FC	CETP	2.5 %	0.502964
L-HDL-FC	CETP	2.5 %	0.621208
M-HDL-FC	CETP	2.5 %	0.36799
S-HDL-FC	CETP	2.5 %	0.0952724
Triglycerides	CETP	2.5 %	#N/A
XXL-VLDL-TG	CETP	2.5 %	-0.229209
XL-VLDL-TG	CETP	2.5 %	-0.17022
L-VLDL-TG	CETP	2.5 %	-0.164086
M-VLDL-TG	CETP	2.5 %	-0.217087
S-VLDL-TG	CETP	2.5 %	-0.349668
XS-VLDL-TG	CETP	2.5 %	-0.364836
IDL-TG	CETP	2.5 %	-0.304739
L-LDL-TG	CETP	2.5 %	-0.251708
M-LDL-TG	CETP	2.5 %	-0.190077
S-LDL-TG	CETP	2.5 %	-0.20121
XL-HDL-TG	CETP	2.5 %	0.117908
L-HDL-TG	CETP	2.5 %	0.114541
M-HDL-TG	CETP	2.5 %	-0.519923
S-HDL-TG	CETP	2.5 %	-0.580181
Particle Conc.	HMGCR	2.5 %	#N/A
XXL-VLDL-P	HMGCR	2.5 %	-0.161752
XL-VLDL-P	HMGCR	2.5 %	-0.127866
L-VLDL-P	HMGCR	2.5 %	-0.135773
M-VLDL-P	HMGCR	2.5 %	-0.162437
S-VLDL-P	HMGCR	2.5 %	-0.205563
XS-VLDL-P	HMGCR	2.5 %	-0.256997
IDL-P	HMGCR	2.5 %	-0.312483
L-LDL-P	HMGCR	2.5 %	-0.31816
M-LDL-P	HMGCR	2.5 %	-0.316712
S-LDL-P	HMGCR	2.5 %	-0.315928
XL-HDL-P	HMGCR	2.5 %	-0.0469549
L-HDL-P	HMGCR	2.5 %	-0.0113037
M-HDL-P	HMGCR	2.5 %	-0.0711706
S-HDL-P	HMGCR	2.5 %	-0.0980376
Total Lipids	HMGCR	2.5 %	#N/A
XXL-VLDL-L	HMGCR	2.5 %	-0.160126
XL-VLDL-L	HMGCR	2.5 %	-0.131978
L-VLDL-L	HMGCR	2.5 %	-0.1359
M-VLDL-L	HMGCR	2.5 %	-0.166945
S-VLDL-L	HMGCR	2.5 %	-0.212304
XS-VLDL-L	HMGCR	2.5 %	-0.262937
IDL-L	HMGCR	2.5 %	-0.315908
L-LDL-L	HMGCR	2.5 %	-0.324237
M-LDL-L	HMGCR	2.5 %	-0.322009
S-LDL-L	HMGCR	2.5 %	-0.320677
XL-HDL-L	HMGCR	2.5 %	-0.048387
L-HDL-L	HMGCR	2.5 %	-0.00895058
M-HDL-L	HMGCR	2.5 %	-0.0684235
S-HDL-L	HMGCR	2.5 %	-0.0992543
Phospholipids	HMGCR	2.5 %	#N/A
XXL-VLDL-PL	HMGCR	2.5 %	-0.158035
XL-VLDL-PL	HMGCR	2.5 %	-0.145001
L-VLDL-PL	HMGCR	2.5 %	-0.142805
M-VLDL-PL	HMGCR	2.5 %	-0.174636
S-VLDL-PL	HMGCR	2.5 %	-0.196078
XS-VLDL-PL	HMGCR	2.5 %	-0.285251
IDL-PL	HMGCR	2.5 %	-0.323423
L-LDL-PL	HMGCR	2.5 %	-0.331541
M-LDL-PL	HMGCR	2.5 %	-0.322966
S-LDL-PL	HMGCR	2.5 %	-0.301096
XL-HDL-PL	HMGCR	2.5 %	-0.0289404
L-HDL-PL	HMGCR	2.5 %	-0.0235269
M-HDL-PL	HMGCR	2.5 %	-0.0704555
S-HDL-PL	HMGCR	2.5 %	-0.0190339
Total Cholesterol	HMGCR	2.5 %	#N/A
XXL-VLDL-C	HMGCR	2.5 %	-0.180549
XL-VLDL-C	HMGCR	2.5 %	-0.160007
L-VLDL-C	HMGCR	2.5 %	-0.157252
M-VLDL-C	HMGCR	2.5 %	-0.207713
S-VLDL-C	HMGCR	2.5 %	-0.261873
XS-VLDL-C	HMGCR	2.5 %	-0.274345
IDL-C	HMGCR	2.5 %	-0.326222
L-LDL-C	HMGCR	2.5 %	-0.329889
M-LDL-C	HMGCR	2.5 %	-0.324964
S-LDL-C	HMGCR	2.5 %	-0.326941
XL-HDL-C	HMGCR	2.5 %	-0.06632
L-HDL-C	HMGCR	2.5 %	0.00565394
M-HDL-C	HMGCR	2.5 %	-0.0536128
S-HDL-C	HMGCR	2.5 %	-0.175128
Cholesteryl Esters	HMGCR	2.5 %	#N/A
XXL-VLDL-CE	HMGCR	2.5 %	-0.21566
XL-VLDL-CE	HMGCR	2.5 %	-0.164423
L-VLDL-CE	HMGCR	2.5 %	-0.176735
M-VLDL-CE	HMGCR	2.5 %	-0.242154
S-VLDL-CE	HMGCR	2.5 %	-0.283991
XS-VLDL-CE	HMGCR	2.5 %	-0.274751
IDL-CE	HMGCR	2.5 %	-0.325017
L-LDL-CE	HMGCR	2.5 %	-0.329992
M-LDL-CE	HMGCR	2.5 %	-0.325358
S-LDL-CE	HMGCR	2.5 %	-0.32873
XL-HDL-CE	HMGCR	2.5 %	-0.0664603
L-HDL-CE	HMGCR	2.5 %	0.00738958
M-HDL-CE	HMGCR	2.5 %	-0.0475896
S-HDL-CE	HMGCR	2.5 %	-0.20036
Free Cholesterol	HMGCR	2.5 %	#N/A
XXL-VLDL-FC	HMGCR	2.5 %	-0.137216
XL-VLDL-FC	HMGCR	2.5 %	-0.161435
L-VLDL-FC	HMGCR	2.5 %	-0.138633
M-VLDL-FC	HMGCR	2.5 %	-0.163724
S-VLDL-FC	HMGCR	2.5 %	-0.212708
XS-VLDL-FC	HMGCR	2.5 %	-0.261205
IDL-FC	HMGCR	2.5 %	-0.313964
L-LDL-FC	HMGCR	2.5 %	-0.326199
M-LDL-FC	HMGCR	2.5 %	-0.31671
S-LDL-FC	HMGCR	2.5 %	-0.305648
XL-HDL-FC	HMGCR	2.5 %	-0.0665295
L-HDL-FC	HMGCR	2.5 %	-0.000137739
M-HDL-FC	HMGCR	2.5 %	-0.0776506
S-HDL-FC	HMGCR	2.5 %	-0.0316571
Triglycerides	HMGCR	2.5 %	#N/A
XXL-VLDL-TG	HMGCR	2.5 %	-0.158746
XL-VLDL-TG	HMGCR	2.5 %	-0.115319
L-VLDL-TG	HMGCR	2.5 %	-0.120927
M-VLDL-TG	HMGCR	2.5 %	-0.138512
S-VLDL-TG	HMGCR	2.5 %	-0.161921
XS-VLDL-TG	HMGCR	2.5 %	-0.168793
IDL-TG	HMGCR	2.5 %	-0.168269
L-LDL-TG	HMGCR	2.5 %	-0.174463
M-LDL-TG	HMGCR	2.5 %	-0.174366
S-LDL-TG	HMGCR	2.5 %	-0.180305
XL-HDL-TG	HMGCR	2.5 %	-0.13101
L-HDL-TG	HMGCR	2.5 %	-0.0733888
M-HDL-TG	HMGCR	2.5 %	-0.165474
S-HDL-TG	HMGCR	2.5 %	-0.10761
Particle Conc.	CETP	97.5 %	#N/A
XXL-VLDL-P	CETP	97.5 %	-0.0902234
XL-VLDL-P	CETP	97.5 %	-0.0443231
L-VLDL-P	CETP	97.5 %	-0.056614
M-VLDL-P	CETP	97.5 %	-0.118895
S-VLDL-P	CETP	97.5 %	-0.280819
XS-VLDL-P	CETP	97.5 %	-0.272853
IDL-P	CETP	97.5 %	-0.0797729
L-LDL-P	CETP	97.5 %	-0.00492346
M-LDL-P	CETP	97.5 %	0.032395
S-LDL-P	CETP	97.5 %	0.093055
XL-HDL-P	CETP	97.5 %	0.653297
L-HDL-P	CETP	97.5 %	0.737999
M-HDL-P	CETP	97.5 %	0.494129
S-HDL-P	CETP	97.5 %	0.140525
Total Lipids	CETP	97.5 %	#N/A
XXL-VLDL-L	CETP	97.5 %	-0.0977053
XL-VLDL-L	CETP	97.5 %	-0.0588262
L-VLDL-L	CETP	97.5 %	-0.0679209
M-VLDL-L	CETP	97.5 %	-0.129236
S-VLDL-L	CETP	97.5 %	-0.289744
XS-VLDL-L	CETP	97.5 %	-0.275553
IDL-L	CETP	97.5 %	-0.0650035
L-LDL-L	CETP	97.5 %	0.00718549
M-LDL-L	CETP	97.5 %	0.043258
S-LDL-L	CETP	97.5 %	0.101964
XL-HDL-L	CETP	97.5 %	0.652565
L-HDL-L	CETP	97.5 %	0.745682
M-HDL-L	CETP	97.5 %	0.512047
S-HDL-L	CETP	97.5 %	0.16636
Phospholipids	CETP	97.5 %	#N/A
XXL-VLDL-PL	CETP	97.5 %	-0.0558869
XL-VLDL-PL	CETP	97.5 %	-0.0504325
L-VLDL-PL	CETP	97.5 %	-0.0673478
M-VLDL-PL	CETP	97.5 %	-0.147735
S-VLDL-PL	CETP	97.5 %	-0.32181
XS-VLDL-PL	CETP	97.5 %	-0.156646
IDL-PL	CETP	97.5 %	-0.0490626
L-LDL-PL	CETP	97.5 %	0.031958
M-LDL-PL	CETP	97.5 %	0.0524129
S-LDL-PL	CETP	97.5 %	0.19093
XL-HDL-PL	CETP	97.5 %	0.681302
L-HDL-PL	CETP	97.5 %	0.73
M-HDL-PL	CETP	97.5 %	0.486178
S-HDL-PL	CETP	97.5 %	0.205382
Total Cholesterol	CETP	97.5 %	#N/A
XXL-VLDL-C	CETP	97.5 %	-0.177251
XL-VLDL-C	CETP	97.5 %	-0.158979
L-VLDL-C	CETP	97.5 %	-0.17306
M-VLDL-C	CETP	97.5 %	-0.221393
S-VLDL-C	CETP	97.5 %	-0.351222
XS-VLDL-C	CETP	97.5 %	-0.332532
IDL-C	CETP	97.5 %	-0.0381614
L-LDL-C	CETP	97.5 %	0.0256867
M-LDL-C	CETP	97.5 %	0.0592122
S-LDL-C	CETP	97.5 %	0.0995096
XL-HDL-C	CETP	97.5 %	0.597769
L-HDL-C	CETP	97.5 %	0.777594
M-HDL-C	CETP	97.5 %	0.592624
S-HDL-C	CETP	97.5 %	0.224889
Cholesteryl Esters	CETP	97.5 %	#N/A
XXL-VLDL-CE	CETP	97.5 %	-0.237557
XL-VLDL-CE	CETP	97.5 %	-0.200612
L-VLDL-CE	CETP	97.5 %	-0.258965
M-VLDL-CE	CETP	97.5 %	-0.288453
S-VLDL-CE	CETP	97.5 %	-0.38115
XS-VLDL-CE	CETP	97.5 %	-0.384241
IDL-CE	CETP	97.5 %	-0.0631498
L-LDL-CE	CETP	97.5 %	0.0163836
M-LDL-CE	CETP	97.5 %	0.0491265
S-LDL-CE	CETP	97.5 %	0.0895475
XL-HDL-CE	CETP	97.5 %	0.569646
L-HDL-CE	CETP	97.5 %	0.780323
M-HDL-CE	CETP	97.5 %	0.605919
S-HDL-CE	CETP	97.5 %	0.197443
Free Cholesterol	CETP	97.5 %	#N/A
XXL-VLDL-FC	CETP	97.5 %	-0.0794396
XL-VLDL-FC	CETP	97.5 %	-0.10189
L-VLDL-FC	CETP	97.5 %	-0.0692335
M-VLDL-FC	CETP	97.5 %	-0.126541
S-VLDL-FC	CETP	97.5 %	-0.271664
XS-VLDL-FC	CETP	97.5 %	-0.20326
IDL-FC	CETP	97.5 %	0.0174583
L-LDL-FC	CETP	97.5 %	0.0556839
M-LDL-FC	CETP	97.5 %	0.101767
S-LDL-FC	CETP	97.5 %	0.141348
XL-HDL-FC	CETP	97.5 %	0.651291
L-HDL-FC	CETP	97.5 %	0.765771
M-HDL-FC	CETP	97.5 %	0.523994
S-HDL-FC	CETP	97.5 %	0.255751
Triglycerides	CETP	97.5 %	#N/A
XXL-VLDL-TG	CETP	97.5 %	-0.0733682
XL-VLDL-TG	CETP	97.5 %	-0.0138366
L-VLDL-TG	CETP	97.5 %	-0.00841764
M-VLDL-TG	CETP	97.5 %	-0.0633742
S-VLDL-TG	CETP	97.5 %	-0.196526
XS-VLDL-TG	CETP	97.5 %	-0.210542
IDL-TG	CETP	97.5 %	-0.15007
L-LDL-TG	CETP	97.5 %	-0.0974618
M-LDL-TG	CETP	97.5 %	-0.0356999
S-LDL-TG	CETP	97.5 %	-0.0459634
XL-HDL-TG	CETP	97.5 %	0.27418
L-HDL-TG	CETP	97.5 %	0.267628
M-HDL-TG	CETP	97.5 %	-0.361162
S-HDL-TG	CETP	97.5 %	-0.42438
Particle Conc.	HMGCR	97.5 %	#N/A
XXL-VLDL-P	HMGCR	97.5 %	-0.0227496
XL-VLDL-P	HMGCR	97.5 %	0.0114533
L-VLDL-P	HMGCR	97.5 %	0.00284347
M-VLDL-P	HMGCR	97.5 %	-0.0255769
S-VLDL-P	HMGCR	97.5 %	-0.070164
XS-VLDL-P	HMGCR	97.5 %	-0.121682
IDL-P	HMGCR	97.5 %	-0.176107
L-LDL-P	HMGCR	97.5 %	-0.181855
M-LDL-P	HMGCR	97.5 %	-0.18046
S-LDL-P	HMGCR	97.5 %	-0.179275
XL-HDL-P	HMGCR	97.5 %	0.0846445
L-HDL-P	HMGCR	97.5 %	0.119161
M-HDL-P	HMGCR	97.5 %	0.0689595
S-HDL-P	HMGCR	97.5 %	0.0452535
Total Lipids	HMGCR	97.5 %	#N/A
XXL-VLDL-L	HMGCR	97.5 %	-0.0211382
XL-VLDL-L	HMGCR	97.5 %	0.00723579
L-VLDL-L	HMGCR	97.5 %	0.00272526
M-VLDL-L	HMGCR	97.5 %	-0.0301099
S-VLDL-L	HMGCR	97.5 %	-0.0770909
XS-VLDL-L	HMGCR	97.5 %	-0.127701
IDL-L	HMGCR	97.5 %	-0.179291
L-LDL-L	HMGCR	97.5 %	-0.187677
M-LDL-L	HMGCR	97.5 %	-0.185551
S-LDL-L	HMGCR	97.5 %	-0.183819
XL-HDL-L	HMGCR	97.5 %	0.0834183
L-HDL-L	HMGCR	97.5 %	0.121448
M-HDL-L	HMGCR	97.5 %	0.0715288
S-HDL-L	HMGCR	97.5 %	0.0440035
Phospholipids	HMGCR	97.5 %	#N/A
XXL-VLDL-PL	HMGCR	97.5 %	-0.0185425
XL-VLDL-PL	HMGCR	97.5 %	-0.00574997
L-VLDL-PL	HMGCR	97.5 %	-0.00415656
M-VLDL-PL	HMGCR	97.5 %	-0.0378737
S-VLDL-PL	HMGCR	97.5 %	-0.0599535
XS-VLDL-PL	HMGCR	97.5 %	-0.149176
IDL-PL	HMGCR	97.5 %	-0.186469
L-LDL-PL	HMGCR	97.5 %	-0.194172
M-LDL-PL	HMGCR	97.5 %	-0.185702
S-LDL-PL	HMGCR	97.5 %	-0.162422
XL-HDL-PL	HMGCR	97.5 %	0.100482
L-HDL-PL	HMGCR	97.5 %	0.107218
M-HDL-PL	HMGCR	97.5 %	0.0692244
S-HDL-PL	HMGCR	97.5 %	0.123128
Total Cholesterol	HMGCR	97.5 %	#N/A
XXL-VLDL-C	HMGCR	97.5 %	-0.0421077
XL-VLDL-C	HMGCR	97.5 %	-0.0216415
L-VLDL-C	HMGCR	97.5 %	-0.0191365
M-VLDL-C	HMGCR	97.5 %	-0.0710064
S-VLDL-C	HMGCR	97.5 %	-0.127981
XS-VLDL-C	HMGCR	97.5 %	-0.139157
IDL-C	HMGCR	97.5 %	-0.188605
L-LDL-C	HMGCR	97.5 %	-0.19282
M-LDL-C	HMGCR	97.5 %	-0.187975
S-LDL-C	HMGCR	97.5 %	-0.189653
XL-HDL-C	HMGCR	97.5 %	0.0686125
L-HDL-C	HMGCR	97.5 %	0.135918
M-HDL-C	HMGCR	97.5 %	0.0857385
S-HDL-C	HMGCR	97.5 %	-0.0325022
Cholesteryl Esters	HMGCR	97.5 %	#N/A
XXL-VLDL-CE	HMGCR	97.5 %	-0.0778186
XL-VLDL-CE	HMGCR	97.5 %	-0.0262497
L-VLDL-CE	HMGCR	97.5 %	-0.0391337
M-VLDL-CE	HMGCR	97.5 %	-0.10569
S-VLDL-CE	HMGCR	97.5 %	-0.150514
XS-VLDL-CE	HMGCR	97.5 %	-0.139462
IDL-CE	HMGCR	97.5 %	-0.187333
L-LDL-CE	HMGCR	97.5 %	-0.193114
M-LDL-CE	HMGCR	97.5 %	-0.188386
S-LDL-CE	HMGCR	97.5 %	-0.191406
XL-HDL-CE	HMGCR	97.5 %	0.0693076
L-HDL-CE	HMGCR	97.5 %	0.137685
M-HDL-CE	HMGCR	97.5 %	0.0916574
S-HDL-CE	HMGCR	97.5 %	-0.0581946
Free Cholesterol	HMGCR	97.5 %	#N/A
XXL-VLDL-FC	HMGCR	97.5 %	0.00242109
XL-VLDL-FC	HMGCR	97.5 %	-0.0227618
L-VLDL-FC	HMGCR	97.5 %	0.000304997
M-VLDL-FC	HMGCR	97.5 %	-0.0263647
S-VLDL-FC	HMGCR	97.5 %	-0.0769794
XS-VLDL-FC	HMGCR	97.5 %	-0.125413
IDL-FC	HMGCR	97.5 %	-0.176436
L-LDL-FC	HMGCR	97.5 %	-0.188571
M-LDL-FC	HMGCR	97.5 %	-0.179243
S-LDL-FC	HMGCR	97.5 %	-0.167765
XL-HDL-FC	HMGCR	97.5 %	0.0667843
L-HDL-FC	HMGCR	97.5 %	0.130165
M-HDL-FC	HMGCR	97.5 %	0.0620869
S-HDL-FC	HMGCR	97.5 %	0.111619
Triglycerides	HMGCR	97.5 %	#N/A
XXL-VLDL-TG	HMGCR	97.5 %	-0.0196199
XL-VLDL-TG	HMGCR	97.5 %	0.0242793
L-VLDL-TG	HMGCR	97.5 %	0.0180276
M-VLDL-TG	HMGCR	97.5 %	-0.0012954
S-VLDL-TG	HMGCR	97.5 %	-0.0250939
XS-VLDL-TG	HMGCR	97.5 %	-0.0308915
IDL-TG	HMGCR	97.5 %	-0.0300948
L-LDL-TG	HMGCR	97.5 %	-0.0367081
M-LDL-TG	HMGCR	97.5 %	-0.0365283
S-LDL-TG	HMGCR	97.5 %	-0.0417076
XL-HDL-TG	HMGCR	97.5 %	0.00860326
L-HDL-TG	HMGCR	97.5 %	0.0634205
M-HDL-TG	HMGCR	97.5 %	-0.0233306
S-HDL-TG	HMGCR	97.5 %	0.0320731

## Sheet: S2 Fig
metabolite	cohort	variable	value
Phospholipids	CETP	Estimate	#N/A
XXL-VLDL-PL%	CETP	Estimate	0.183711
XL-VLDL-PL%	CETP	Estimate	0.11658
L-VLDL-PL%	CETP	Estimate	0.0852964
M-VLDL-PL%	CETP	Estimate	0.0118541
S-VLDL-PL%	CETP	Estimate	-0.0221914
XS-VLDL-PL%	CETP	Estimate	0.462808
IDL-PL%	CETP	Estimate	0.264559
L-LDL-PL%	CETP	Estimate	0.164005
M-LDL-PL%	CETP	Estimate	0.0703827
S-LDL-PL%	CETP	Estimate	0.155062
XL-HDL-PL%	CETP	Estimate	0.334837
L-HDL-PL%	CETP	Estimate	-0.375075
M-HDL-PL%	CETP	Estimate	-0.370278
S-HDL-PL%	CETP	Estimate	0.111283
Total Cholesterol	CETP	Estimate	#N/A
XXL-VLDL-C%	CETP	Estimate	-0.279473
XL-VLDL-C%	CETP	Estimate	-0.266365
L-VLDL-C%	CETP	Estimate	-0.483219
M-VLDL-C%	CETP	Estimate	-0.189727
S-VLDL-C%	CETP	Estimate	-0.088908
XS-VLDL-C%	CETP	Estimate	-0.158301
IDL-C%	CETP	Estimate	0.0720032
L-LDL-C%	CETP	Estimate	0.0309311
M-LDL-C%	CETP	Estimate	0.00258573
S-LDL-C%	CETP	Estimate	-0.0349543
XL-HDL-C%	CETP	Estimate	-0.276731
L-HDL-C%	CETP	Estimate	0.563059
M-HDL-C%	CETP	Estimate	0.606325
S-HDL-C%	CETP	Estimate	0.141341
Cholesteryl Esters	CETP	Estimate	#N/A
XXL-VLDL-CE%	CETP	Estimate	-0.360726
XL-VLDL-CE%	CETP	Estimate	-0.401836
L-VLDL-CE%	CETP	Estimate	-0.521783
M-VLDL-CE%	CETP	Estimate	-0.151364
S-VLDL-CE%	CETP	Estimate	-0.110601
XS-VLDL-CE%	CETP	Estimate	-0.244152
IDL-CE%	CETP	Estimate	-0.0765525
L-LDL-CE%	CETP	Estimate	-0.0561521
M-LDL-CE%	CETP	Estimate	-0.063651
S-LDL-CE%	CETP	Estimate	-0.0549439
XL-HDL-CE%	CETP	Estimate	-0.318343
L-HDL-CE%	CETP	Estimate	0.507116
M-HDL-CE%	CETP	Estimate	0.574977
S-HDL-CE%	CETP	Estimate	0.0888668
Free Cholesterol	CETP	Estimate	#N/A
XXL-VLDL-FC%	CETP	Estimate	0.0954987
XL-VLDL-FC%	CETP	Estimate	0.0229787
L-VLDL-FC%	CETP	Estimate	0.0160622
M-VLDL-FC%	CETP	Estimate	-0.128834
S-VLDL-FC%	CETP	Estimate	0.128262
XS-VLDL-FC%	CETP	Estimate	0.289571
IDL-FC%	CETP	Estimate	0.374003
L-LDL-FC%	CETP	Estimate	0.273426
M-LDL-FC%	CETP	Estimate	0.188739
S-LDL-FC%	CETP	Estimate	0.107105
XL-HDL-FC%	CETP	Estimate	0.0894376
L-HDL-FC%	CETP	Estimate	0.564267
M-HDL-FC%	CETP	Estimate	0.421692
S-HDL-FC%	CETP	Estimate	0.264547
Triglycerides	CETP	Estimate	#N/A
XXL-VLDL-TG%	CETP	Estimate	0.163762
XL-VLDL-TG%	CETP	Estimate	0.17083
L-VLDL-TG%	CETP	Estimate	0.405973
M-VLDL-TG%	CETP	Estimate	0.16218
S-VLDL-TG%	CETP	Estimate	0.0902601
XS-VLDL-TG%	CETP	Estimate	-0.0716206
IDL-TG%	CETP	Estimate	-0.12936
L-LDL-TG%	CETP	Estimate	-0.121691
M-LDL-TG%	CETP	Estimate	-0.0582612
S-LDL-TG%	CETP	Estimate	-0.140388
XL-HDL-TG%	CETP	Estimate	-0.27246
L-HDL-TG%	CETP	Estimate	-0.521474
M-HDL-TG%	CETP	Estimate	-0.677923
S-HDL-TG%	CETP	Estimate	-0.566301
Phospholipids	HMGCR	Estimate	#N/A
XXL-VLDL-PL%	HMGCR	Estimate	-0.050702
XL-VLDL-PL%	HMGCR	Estimate	-0.158597
L-VLDL-PL%	HMGCR	Estimate	-0.112898
M-VLDL-PL%	HMGCR	Estimate	0.017458
S-VLDL-PL%	HMGCR	Estimate	0.165949
XS-VLDL-PL%	HMGCR	Estimate	-0.103975
IDL-PL%	HMGCR	Estimate	0.0568733
L-LDL-PL%	HMGCR	Estimate	0.208339
M-LDL-PL%	HMGCR	Estimate	0.206602
S-LDL-PL%	HMGCR	Estimate	0.223907
XL-HDL-PL%	HMGCR	Estimate	0.0687092
L-HDL-PL%	HMGCR	Estimate	-0.128459
M-HDL-PL%	HMGCR	Estimate	-0.0085343
S-HDL-PL%	HMGCR	Estimate	0.171552
Total Cholesterol	HMGCR	Estimate	#N/A
XXL-VLDL-C%	HMGCR	Estimate	-0.106645
XL-VLDL-C%	HMGCR	Estimate	-0.0166757
L-VLDL-C%	HMGCR	Estimate	-0.0280181
M-VLDL-C%	HMGCR	Estimate	-0.0897873
S-VLDL-C%	HMGCR	Estimate	-0.116782
XS-VLDL-C%	HMGCR	Estimate	-0.0145477
IDL-C%	HMGCR	Estimate	-0.125707
L-LDL-C%	HMGCR	Estimate	-0.197552
M-LDL-C%	HMGCR	Estimate	-0.186009
S-LDL-C%	HMGCR	Estimate	-0.198039
XL-HDL-C%	HMGCR	Estimate	-0.0654976
L-HDL-C%	HMGCR	Estimate	0.140754
M-HDL-C%	HMGCR	Estimate	0.0605692
S-HDL-C%	HMGCR	Estimate	-0.14655
Cholesteryl Esters	HMGCR	Estimate	#N/A
XXL-VLDL-CE%	HMGCR	Estimate	-0.141633
XL-VLDL-CE%	HMGCR	Estimate	0.0177304
L-VLDL-CE%	HMGCR	Estimate	-0.000178384
M-VLDL-CE%	HMGCR	Estimate	-0.0652076
S-VLDL-CE%	HMGCR	Estimate	-0.119097
XS-VLDL-CE%	HMGCR	Estimate	-0.00709018
IDL-CE%	HMGCR	Estimate	-0.105136
L-LDL-CE%	HMGCR	Estimate	-0.230201
M-LDL-CE%	HMGCR	Estimate	-0.218229
S-LDL-CE%	HMGCR	Estimate	-0.221898
XL-HDL-CE%	HMGCR	Estimate	-0.0492534
L-HDL-CE%	HMGCR	Estimate	0.155933
M-HDL-CE%	HMGCR	Estimate	0.0667561
S-HDL-CE%	HMGCR	Estimate	-0.157241
Free Cholesterol	HMGCR	Estimate	#N/A
XXL-VLDL-FC%	HMGCR	Estimate	0.0354568
XL-VLDL-FC%	HMGCR	Estimate	-0.0559234
L-VLDL-FC%	HMGCR	Estimate	-0.0755469
M-VLDL-FC%	HMGCR	Estimate	-0.0765547
S-VLDL-FC%	HMGCR	Estimate	-0.0198705
XS-VLDL-FC%	HMGCR	Estimate	-0.0282484
IDL-FC%	HMGCR	Estimate	-0.0932397
L-LDL-FC%	HMGCR	Estimate	0.117268
M-LDL-FC%	HMGCR	Estimate	0.239882
S-LDL-FC%	HMGCR	Estimate	0.239425
XL-HDL-FC%	HMGCR	Estimate	-0.0723195
L-HDL-FC%	HMGCR	Estimate	0.0818376
M-HDL-FC%	HMGCR	Estimate	-0.030744
S-HDL-FC%	HMGCR	Estimate	0.16301
Triglycerides	HMGCR	Estimate	#N/A
XXL-VLDL-TG%	HMGCR	Estimate	0.103482
XL-VLDL-TG%	HMGCR	Estimate	0.0716022
L-VLDL-TG%	HMGCR	Estimate	0.059638
M-VLDL-TG%	HMGCR	Estimate	0.0789979
S-VLDL-TG%	HMGCR	Estimate	0.0727069
XS-VLDL-TG%	HMGCR	Estimate	0.060301
IDL-TG%	HMGCR	Estimate	0.104365
L-LDL-TG%	HMGCR	Estimate	0.104514
M-LDL-TG%	HMGCR	Estimate	0.0850922
S-LDL-TG%	HMGCR	Estimate	0.0511369
XL-HDL-TG%	HMGCR	Estimate	-0.0631872
L-HDL-TG%	HMGCR	Estimate	-0.0838375
M-HDL-TG%	HMGCR	Estimate	-0.0822409
S-HDL-TG%	HMGCR	Estimate	-0.0353611
Phospholipids	CETP	Std. Error	#N/A
XXL-VLDL-PL%	CETP	Std. Error	0.0427448
XL-VLDL-PL%	CETP	Std. Error	0.0436303
L-VLDL-PL%	CETP	Std. Error	0.042637
M-VLDL-PL%	CETP	Std. Error	0.0401446
S-VLDL-PL%	CETP	Std. Error	0.0391971
XS-VLDL-PL%	CETP	Std. Error	0.0405173
IDL-PL%	CETP	Std. Error	0.0394169
L-LDL-PL%	CETP	Std. Error	0.0386654
M-LDL-PL%	CETP	Std. Error	0.0394311
S-LDL-PL%	CETP	Std. Error	0.0392115
XL-HDL-PL%	CETP	Std. Error	0.0382957
L-HDL-PL%	CETP	Std. Error	0.0395519
M-HDL-PL%	CETP	Std. Error	0.0399685
S-HDL-PL%	CETP	Std. Error	0.0394061
Total Cholesterol	CETP	Std. Error	#N/A
XXL-VLDL-C%	CETP	Std. Error	0.041652
XL-VLDL-C%	CETP	Std. Error	0.044174
L-VLDL-C%	CETP	Std. Error	0.0431239
M-VLDL-C%	CETP	Std. Error	0.0394494
S-VLDL-C%	CETP	Std. Error	0.0403873
XS-VLDL-C%	CETP	Std. Error	0.0406526
IDL-C%	CETP	Std. Error	0.0407826
L-LDL-C%	CETP	Std. Error	0.0404513
M-LDL-C%	CETP	Std. Error	0.0404277
S-LDL-C%	CETP	Std. Error	0.040477
XL-HDL-C%	CETP	Std. Error	0.0388735
L-HDL-C%	CETP	Std. Error	0.0391886
M-HDL-C%	CETP	Std. Error	0.0397975
S-HDL-C%	CETP	Std. Error	0.0405021
Cholesteryl Esters	CETP	Std. Error	#N/A
XXL-VLDL-CE%	CETP	Std. Error	0.0418831
XL-VLDL-CE%	CETP	Std. Error	0.0443852
L-VLDL-CE%	CETP	Std. Error	0.0432668
M-VLDL-CE%	CETP	Std. Error	0.0396389
S-VLDL-CE%	CETP	Std. Error	0.0405672
XS-VLDL-CE%	CETP	Std. Error	0.0405258
IDL-CE%	CETP	Std. Error	0.0403762
L-LDL-CE%	CETP	Std. Error	0.0395663
M-LDL-CE%	CETP	Std. Error	0.0399587
S-LDL-CE%	CETP	Std. Error	0.0401255
XL-HDL-CE%	CETP	Std. Error	0.038692
L-HDL-CE%	CETP	Std. Error	0.039627
M-HDL-CE%	CETP	Std. Error	0.0397174
S-HDL-CE%	CETP	Std. Error	0.0404672
Free Cholesterol	CETP	Std. Error	#N/A
XXL-VLDL-FC%	CETP	Std. Error	0.0426499
XL-VLDL-FC%	CETP	Std. Error	0.0438343
L-VLDL-FC%	CETP	Std. Error	0.0429503
M-VLDL-FC%	CETP	Std. Error	0.0401493
S-VLDL-FC%	CETP	Std. Error	0.0402212
XS-VLDL-FC%	CETP	Std. Error	0.0410109
IDL-FC%	CETP	Std. Error	0.0405934
L-LDL-FC%	CETP	Std. Error	0.039021
M-LDL-FC%	CETP	Std. Error	0.0388671
S-LDL-FC%	CETP	Std. Error	0.0391341
XL-HDL-FC%	CETP	Std. Error	0.0406662
L-HDL-FC%	CETP	Std. Error	0.0387336
M-HDL-FC%	CETP	Std. Error	0.0399715
S-HDL-FC%	CETP	Std. Error	0.0404666
Triglycerides	CETP	Std. Error	#N/A
XXL-VLDL-TG%	CETP	Std. Error	0.0416747
XL-VLDL-TG%	CETP	Std. Error	0.0438739
L-VLDL-TG%	CETP	Std. Error	0.0428199
M-VLDL-TG%	CETP	Std. Error	0.039406
S-VLDL-TG%	CETP	Std. Error	0.0400216
XS-VLDL-TG%	CETP	Std. Error	0.0405551
IDL-TG%	CETP	Std. Error	0.0408297
L-LDL-TG%	CETP	Std. Error	0.040527
M-LDL-TG%	CETP	Std. Error	0.0402947
S-LDL-TG%	CETP	Std. Error	0.0406485
XL-HDL-TG%	CETP	Std. Error	0.039993
L-HDL-TG%	CETP	Std. Error	0.0400528
M-HDL-TG%	CETP	Std. Error	0.0394932
S-HDL-TG%	CETP	Std. Error	0.0396195
Phospholipids	HMGCR	Std. Error	#N/A
XXL-VLDL-PL%	HMGCR	Std. Error	0.0379807
XL-VLDL-PL%	HMGCR	Std. Error	0.0387379
L-VLDL-PL%	HMGCR	Std. Error	0.0378936
M-VLDL-PL%	HMGCR	Std. Error	0.0358263
S-VLDL-PL%	HMGCR	Std. Error	0.0349488
XS-VLDL-PL%	HMGCR	Std. Error	0.0362832
IDL-PL%	HMGCR	Std. Error	0.0352331
L-LDL-PL%	HMGCR	Std. Error	0.034473
M-LDL-PL%	HMGCR	Std. Error	0.0351437
S-LDL-PL%	HMGCR	Std. Error	0.0349551
XL-HDL-PL%	HMGCR	Std. Error	0.0342564
L-HDL-PL%	HMGCR	Std. Error	0.0354642
M-HDL-PL%	HMGCR	Std. Error	0.0357753
S-HDL-PL%	HMGCR	Std. Error	0.0351414
Total Cholesterol	HMGCR	Std. Error	#N/A
XXL-VLDL-C%	HMGCR	Std. Error	0.0370338
XL-VLDL-C%	HMGCR	Std. Error	0.0392841
L-VLDL-C%	HMGCR	Std. Error	0.0384845
M-VLDL-C%	HMGCR	Std. Error	0.0352156
S-VLDL-C%	HMGCR	Std. Error	0.036029
XS-VLDL-C%	HMGCR	Std. Error	0.0362867
IDL-C%	HMGCR	Std. Error	0.0363708
L-LDL-C%	HMGCR	Std. Error	0.036057
M-LDL-C%	HMGCR	Std. Error	0.0360419
S-LDL-C%	HMGCR	Std. Error	0.0360857
XL-HDL-C%	HMGCR	Std. Error	0.0347527
L-HDL-C%	HMGCR	Std. Error	0.0352142
M-HDL-C%	HMGCR	Std. Error	0.0357624
S-HDL-C%	HMGCR	Std. Error	0.036135
Cholesteryl Esters	HMGCR	Std. Error	#N/A
XXL-VLDL-CE%	HMGCR	Std. Error	0.037264
XL-VLDL-CE%	HMGCR	Std. Error	0.0395216
L-VLDL-CE%	HMGCR	Std. Error	0.0386369
M-VLDL-CE%	HMGCR	Std. Error	0.0353814
S-VLDL-CE%	HMGCR	Std. Error	0.0361903
XS-VLDL-CE%	HMGCR	Std. Error	0.0361961
IDL-CE%	HMGCR	Std. Error	0.0360148
L-LDL-CE%	HMGCR	Std. Error	0.0352531
M-LDL-CE%	HMGCR	Std. Error	0.035611
S-LDL-CE%	HMGCR	Std. Error	0.0357627
XL-HDL-CE%	HMGCR	Std. Error	0.0346087
L-HDL-CE%	HMGCR	Std. Error	0.0355679
M-HDL-CE%	HMGCR	Std. Error	0.0356716
S-HDL-CE%	HMGCR	Std. Error	0.0360961
Free Cholesterol	HMGCR	Std. Error	#N/A
XXL-VLDL-FC%	HMGCR	Std. Error	0.037868
XL-VLDL-FC%	HMGCR	Std. Error	0.0389421
L-VLDL-FC%	HMGCR	Std. Error	0.038166
M-VLDL-FC%	HMGCR	Std. Error	0.0358267
S-VLDL-FC%	HMGCR	Std. Error	0.0359039
XS-VLDL-FC%	HMGCR	Std. Error	0.0366611
IDL-FC%	HMGCR	Std. Error	0.0363088
L-LDL-FC%	HMGCR	Std. Error	0.0348563
M-LDL-FC%	HMGCR	Std. Error	0.0346497
S-LDL-FC%	HMGCR	Std. Error	0.034879
XL-HDL-FC%	HMGCR	Std. Error	0.0363273
L-HDL-FC%	HMGCR	Std. Error	0.0348161
M-HDL-FC%	HMGCR	Std. Error	0.035796
S-HDL-FC%	HMGCR	Std. Error	0.0361443
Triglycerides	HMGCR	Std. Error	#N/A
XXL-VLDL-TG%	HMGCR	Std. Error	0.0370197
XL-VLDL-TG%	HMGCR	Std. Error	0.0389791
L-VLDL-TG%	HMGCR	Std. Error	0.0381654
M-VLDL-TG%	HMGCR	Std. Error	0.0351727
S-VLDL-TG%	HMGCR	Std. Error	0.0357086
XS-VLDL-TG%	HMGCR	Std. Error	0.0361866
IDL-TG%	HMGCR	Std. Error	0.0364273
L-LDL-TG%	HMGCR	Std. Error	0.0361665
M-LDL-TG%	HMGCR	Std. Error	0.0359563
S-LDL-TG%	HMGCR	Std. Error	0.0362838
XL-HDL-TG%	HMGCR	Std. Error	0.0357407
L-HDL-TG%	HMGCR	Std. Error	0.0359559
M-HDL-TG%	HMGCR	Std. Error	0.0355473
S-HDL-TG%	HMGCR	Std. Error	0.0355631
Phospholipids	CETP	Pr(>|t|	#N/A
XXL-VLDL-PL%	CETP	Pr(>|t|	1.7245e-05
XL-VLDL-PL%	CETP	Pr(>|t|	0.00754027
L-VLDL-PL%	CETP	Pr(>|t|	0.0454434
M-VLDL-PL%	CETP	Pr(>|t|	0.767776
S-VLDL-PL%	CETP	Pr(>|t|	0.571292
XS-VLDL-PL%	CETP	Pr(>|t|	3.22914e-30
IDL-PL%	CETP	Pr(>|t|	1.92226e-11
L-LDL-PL%	CETP	Pr(>|t|	2.21868e-05
M-LDL-PL%	CETP	Pr(>|t|	0.0742689
S-LDL-PL%	CETP	Pr(>|t|	7.66954e-05
XL-HDL-PL%	CETP	Pr(>|t|	2.26069e-18
L-HDL-PL%	CETP	Pr(>|t|	2.46817e-21
M-HDL-PL%	CETP	Pr(>|t|	1.96453e-20
S-HDL-PL%	CETP	Pr(>|t|	0.00474256
Total Cholesterol	CETP	Pr(>|t|	#N/A
XXL-VLDL-C%	CETP	Pr(>|t|	1.94993e-11
XL-VLDL-C%	CETP	Pr(>|t|	1.64063e-09
L-VLDL-C%	CETP	Pr(>|t|	3.83821e-29
M-VLDL-C%	CETP	Pr(>|t|	1.51397e-06
S-VLDL-C%	CETP	Pr(>|t|	0.0277089
XS-VLDL-C%	CETP	Pr(>|t|	9.8611e-05
IDL-C%	CETP	Pr(>|t|	0.0774733
L-LDL-C%	CETP	Pr(>|t|	0.444479
M-LDL-C%	CETP	Pr(>|t|	0.949003
S-LDL-C%	CETP	Pr(>|t|	0.38783
XL-HDL-C%	CETP	Pr(>|t|	1.08909e-12
L-HDL-C%	CETP	Pr(>|t|	8.22711e-47
M-HDL-C%	CETP	Pr(>|t|	2.06409e-52
S-HDL-C%	CETP	Pr(>|t|	0.000483534
Cholesteryl Esters	CETP	Pr(>|t|	#N/A
XXL-VLDL-CE%	CETP	Pr(>|t|	7.13783e-18
XL-VLDL-CE%	CETP	Pr(>|t|	1.38605e-19
L-VLDL-CE%	CETP	Pr(>|t|	1.72499e-33
M-VLDL-CE%	CETP	Pr(>|t|	0.000134226
S-VLDL-CE%	CETP	Pr(>|t|	0.00640371
XS-VLDL-CE%	CETP	Pr(>|t|	1.69507e-09
IDL-CE%	CETP	Pr(>|t|	0.0579626
L-LDL-CE%	CETP	Pr(>|t|	0.155843
M-LDL-CE%	CETP	Pr(>|t|	0.111178
S-LDL-CE%	CETP	Pr(>|t|	0.170905
XL-HDL-CE%	CETP	Pr(>|t|	1.90946e-16
L-HDL-CE%	CETP	Pr(>|t|	1.69883e-37
M-HDL-CE%	CETP	Pr(>|t|	1.70047e-47
S-HDL-CE%	CETP	Pr(>|t|	0.0280904
Free Cholesterol	CETP	Pr(>|t|	#N/A
XXL-VLDL-FC%	CETP	Pr(>|t|	0.0251475
XL-VLDL-FC%	CETP	Pr(>|t|	0.600128
L-VLDL-FC%	CETP	Pr(>|t|	0.708425
M-VLDL-FC%	CETP	Pr(>|t|	0.00133257
S-VLDL-FC%	CETP	Pr(>|t|	0.0014281
XS-VLDL-FC%	CETP	Pr(>|t|	1.65495e-12
IDL-FC%	CETP	Pr(>|t|	3.15982e-20
L-LDL-FC%	CETP	Pr(>|t|	2.43232e-12
M-LDL-FC%	CETP	Pr(>|t|	1.19784e-06
S-LDL-FC%	CETP	Pr(>|t|	0.00620281
XL-HDL-FC%	CETP	Pr(>|t|	0.0278558
L-HDL-FC%	CETP	Pr(>|t|	4.49453e-48
M-HDL-FC%	CETP	Pr(>|t|	5.08953e-26
S-HDL-FC%	CETP	Pr(>|t|	6.25933e-11
Triglycerides	CETP	Pr(>|t|	#N/A
XXL-VLDL-TG%	CETP	Pr(>|t|	8.51089e-05
XL-VLDL-TG%	CETP	Pr(>|t|	9.8746e-05
L-VLDL-TG%	CETP	Pr(>|t|	2.52001e-21
M-VLDL-TG%	CETP	Pr(>|t|	3.86135e-05
S-VLDL-TG%	CETP	Pr(>|t|	0.0241154
XS-VLDL-TG%	CETP	Pr(>|t|	0.077395
IDL-TG%	CETP	Pr(>|t|	0.00153346
L-LDL-TG%	CETP	Pr(>|t|	0.00267591
M-LDL-TG%	CETP	Pr(>|t|	0.148211
S-LDL-TG%	CETP	Pr(>|t|	0.000552962
XL-HDL-TG%	CETP	Pr(>|t|	9.57802e-12
L-HDL-TG%	CETP	Pr(>|t|	9.45861e-39
M-HDL-TG%	CETP	Pr(>|t|	4.80843e-66
S-HDL-TG%	CETP	Pr(>|t|	2.40192e-46
Phospholipids	HMGCR	Pr(>|t|	#N/A
XXL-VLDL-PL%	HMGCR	Pr(>|t|	0.121479
XL-VLDL-PL%	HMGCR	Pr(>|t|	2.04066e-06
L-VLDL-PL%	HMGCR	Pr(>|t|	0.00054786
M-VLDL-PL%	HMGCR	Pr(>|t|	0.571878
S-VLDL-PL%	HMGCR	Pr(>|t|	3.62234e-08
XS-VLDL-PL%	HMGCR	Pr(>|t|	0.000886365
IDL-PL%	HMGCR	Pr(>|t|	0.0611303
L-LDL-PL%	HMGCR	Pr(>|t|	2.3693e-12
M-LDL-PL%	HMGCR	Pr(>|t|	9.12481e-12
S-LDL-PL%	HMGCR	Pr(>|t|	1.07976e-13
XL-HDL-PL%	HMGCR	Pr(>|t|	0.0199786
L-HDL-PL%	HMGCR	Pr(>|t|	2.64635e-05
M-HDL-PL%	HMGCR	Pr(>|t|	0.781985
S-HDL-PL%	HMGCR	Pr(>|t|	1.48652e-08
Total Cholesterol	HMGCR	Pr(>|t|	#N/A
XXL-VLDL-C%	HMGCR	Pr(>|t|	0.000836054
XL-VLDL-C%	HMGCR	Pr(>|t|	0.622416
L-VLDL-C%	HMGCR	Pr(>|t|	0.398358
M-VLDL-C%	HMGCR	Pr(>|t|	0.00309927
S-VLDL-C%	HMGCR	Pr(>|t|	0.000169846
XS-VLDL-C%	HMGCR	Pr(>|t|	0.641877
IDL-C%	HMGCR	Pr(>|t|	6.08634e-05
L-LDL-C%	HMGCR	Pr(>|t|	2.07366e-10
M-LDL-C%	HMGCR	Pr(>|t|	2.13855e-09
S-LDL-C%	HMGCR	Pr(>|t|	1.93521e-10
XL-HDL-C%	HMGCR	Pr(>|t|	0.0287921
L-HDL-C%	HMGCR	Pr(>|t|	3.53797e-06
M-HDL-C%	HMGCR	Pr(>|t|	0.0494459
S-HDL-C%	HMGCR	Pr(>|t|	2.54206e-06
Cholesteryl Esters	HMGCR	Pr(>|t|	#N/A
XXL-VLDL-CE%	HMGCR	Pr(>|t|	1.03799e-05
XL-VLDL-CE%	HMGCR	Pr(>|t|	0.602764
L-VLDL-CE%	HMGCR	Pr(>|t|	0.995727
M-VLDL-CE%	HMGCR	Pr(>|t|	0.0325196
S-VLDL-CE%	HMGCR	Pr(>|t|	0.000134774
XS-VLDL-CE%	HMGCR	Pr(>|t|	0.820242
IDL-CE%	HMGCR	Pr(>|t|	0.000707983
L-LDL-CE%	HMGCR	Pr(>|t|	3.58911e-14
M-LDL-CE%	HMGCR	Pr(>|t|	1.16922e-12
S-LDL-CE%	HMGCR	Pr(>|t|	6.11892e-13
XL-HDL-CE%	HMGCR	Pr(>|t|	0.0987538
L-HDL-CE%	HMGCR	Pr(>|t|	3.66164e-07
M-HDL-CE%	HMGCR	Pr(>|t|	0.0299367
S-HDL-CE%	HMGCR	Pr(>|t|	4.34053e-07
Free Cholesterol	HMGCR	Pr(>|t|	#N/A
XXL-VLDL-FC%	HMGCR	Pr(>|t|	0.277398
XL-VLDL-FC%	HMGCR	Pr(>|t|	0.0957317
L-VLDL-FC%	HMGCR	Pr(>|t|	0.0216622
M-VLDL-FC%	HMGCR	Pr(>|t|	0.0131825
S-VLDL-FC%	HMGCR	Pr(>|t|	0.520864
XS-VLDL-FC%	HMGCR	Pr(>|t|	0.371402
IDL-FC%	HMGCR	Pr(>|t|	0.00289219
L-LDL-FC%	HMGCR	Pr(>|t|	9.50949e-05
M-LDL-FC%	HMGCR	Pr(>|t|	9.6601e-16
S-LDL-FC%	HMGCR	Pr(>|t|	1.678e-15
XL-HDL-FC%	HMGCR	Pr(>|t|	0.0209213
L-HDL-FC%	HMGCR	Pr(>|t|	0.00639568
M-HDL-FC%	HMGCR	Pr(>|t|	0.319091
S-HDL-FC%	HMGCR	Pr(>|t|	1.67858e-07
Triglycerides	HMGCR	Pr(>|t|	#N/A
XXL-VLDL-TG%	HMGCR	Pr(>|t|	0.00118396
XL-VLDL-TG%	HMGCR	Pr(>|t|	0.0330941
L-VLDL-TG%	HMGCR	Pr(>|t|	0.0698753
M-VLDL-TG%	HMGCR	Pr(>|t|	0.0091748
S-VLDL-TG%	HMGCR	Pr(>|t|	0.0181766
XS-VLDL-TG%	HMGCR	Pr(>|t|	0.0532246
IDL-TG%	HMGCR	Pr(>|t|	0.000888781
L-LDL-TG%	HMGCR	Pr(>|t|	0.000801428
M-LDL-TG%	HMGCR	Pr(>|t|	0.00604529
S-LDL-TG%	HMGCR	Pr(>|t|	0.102064
XL-HDL-TG%	HMGCR	Pr(>|t|	0.0402775
L-HDL-TG%	HMGCR	Pr(>|t|	0.0068333
M-HDL-TG%	HMGCR	Pr(>|t|	0.00727793
S-HDL-TG%	HMGCR	Pr(>|t|	0.248721
Phospholipids	CETP	2.5 %	#N/A
XXL-VLDL-PL%	CETP	2.5 %	0.0999316
XL-VLDL-PL%	CETP	2.5 %	0.0310643
L-VLDL-PL%	CETP	2.5 %	0.00172795
M-VLDL-PL%	CETP	2.5 %	-0.0668294
S-VLDL-PL%	CETP	2.5 %	-0.0990177
XS-VLDL-PL%	CETP	2.5 %	0.383394
IDL-PL%	CETP	2.5 %	0.187302
L-LDL-PL%	CETP	2.5 %	0.0882214
M-LDL-PL%	CETP	2.5 %	-0.00690229
S-LDL-PL%	CETP	2.5 %	0.0782073
XL-HDL-PL%	CETP	2.5 %	0.259777
L-HDL-PL%	CETP	2.5 %	-0.452597
M-HDL-PL%	CETP	2.5 %	-0.448616
S-HDL-PL%	CETP	2.5 %	0.0340476
Total Cholesterol	CETP	2.5 %	#N/A
XXL-VLDL-C%	CETP	2.5 %	-0.361111
XL-VLDL-C%	CETP	2.5 %	-0.352946
L-VLDL-C%	CETP	2.5 %	-0.567742
M-VLDL-C%	CETP	2.5 %	-0.267048
S-VLDL-C%	CETP	2.5 %	-0.168067
XS-VLDL-C%	CETP	2.5 %	-0.23798
IDL-C%	CETP	2.5 %	-0.00793065
L-LDL-C%	CETP	2.5 %	-0.0483534
M-LDL-C%	CETP	2.5 %	-0.0766525
S-LDL-C%	CETP	2.5 %	-0.114289
XL-HDL-C%	CETP	2.5 %	-0.352923
L-HDL-C%	CETP	2.5 %	0.486249
M-HDL-C%	CETP	2.5 %	0.528321
S-HDL-C%	CETP	2.5 %	0.0619567
Cholesteryl Esters	CETP	2.5 %	#N/A
XXL-VLDL-CE%	CETP	2.5 %	-0.442817
XL-VLDL-CE%	CETP	2.5 %	-0.488831
L-VLDL-CE%	CETP	2.5 %	-0.606586
M-VLDL-CE%	CETP	2.5 %	-0.229057
S-VLDL-CE%	CETP	2.5 %	-0.190112
XS-VLDL-CE%	CETP	2.5 %	-0.323583
IDL-CE%	CETP	2.5 %	-0.15569
L-LDL-CE%	CETP	2.5 %	-0.133702
M-LDL-CE%	CETP	2.5 %	-0.14197
S-LDL-CE%	CETP	2.5 %	-0.13359
XL-HDL-CE%	CETP	2.5 %	-0.39418
L-HDL-CE%	CETP	2.5 %	0.429447
M-HDL-CE%	CETP	2.5 %	0.497131
S-HDL-CE%	CETP	2.5 %	0.00955113
Free Cholesterol	CETP	2.5 %	#N/A
XXL-VLDL-FC%	CETP	2.5 %	0.0119049
XL-VLDL-FC%	CETP	2.5 %	-0.0629365
L-VLDL-FC%	CETP	2.5 %	-0.0681203
M-VLDL-FC%	CETP	2.5 %	-0.207527
S-VLDL-FC%	CETP	2.5 %	0.0494282
XS-VLDL-FC%	CETP	2.5 %	0.20919
IDL-FC%	CETP	2.5 %	0.29444
L-LDL-FC%	CETP	2.5 %	0.196945
M-LDL-FC%	CETP	2.5 %	0.112559
S-LDL-FC%	CETP	2.5 %	0.0304018
XL-HDL-FC%	CETP	2.5 %	0.00973187
L-HDL-FC%	CETP	2.5 %	0.488349
M-HDL-FC%	CETP	2.5 %	0.343348
S-HDL-FC%	CETP	2.5 %	0.185232
Triglycerides	CETP	2.5 %	#N/A
XXL-VLDL-TG%	CETP	2.5 %	0.08208
XL-VLDL-TG%	CETP	2.5 %	0.0848369
L-VLDL-TG%	CETP	2.5 %	0.322046
M-VLDL-TG%	CETP	2.5 %	0.0849444
S-VLDL-TG%	CETP	2.5 %	0.0118178
XS-VLDL-TG%	CETP	2.5 %	-0.151109
IDL-TG%	CETP	2.5 %	-0.209386
L-LDL-TG%	CETP	2.5 %	-0.201124
M-LDL-TG%	CETP	2.5 %	-0.137239
S-LDL-TG%	CETP	2.5 %	-0.220059
XL-HDL-TG%	CETP	2.5 %	-0.350847
L-HDL-TG%	CETP	2.5 %	-0.599977
M-HDL-TG%	CETP	2.5 %	-0.75533
S-HDL-TG%	CETP	2.5 %	-0.643955
Phospholipids	HMGCR	2.5 %	#N/A
XXL-VLDL-PL%	HMGCR	2.5 %	-0.125144
XL-VLDL-PL%	HMGCR	2.5 %	-0.234523
L-VLDL-PL%	HMGCR	2.5 %	-0.18717
M-VLDL-PL%	HMGCR	2.5 %	-0.0527615
S-VLDL-PL%	HMGCR	2.5 %	0.0974498
XS-VLDL-PL%	HMGCR	2.5 %	-0.17509
IDL-PL%	HMGCR	2.5 %	-0.0121837
L-LDL-PL%	HMGCR	2.5 %	0.140772
M-LDL-PL%	HMGCR	2.5 %	0.13772
S-LDL-PL%	HMGCR	2.5 %	0.155395
XL-HDL-PL%	HMGCR	2.5 %	0.00156659
L-HDL-PL%	HMGCR	2.5 %	-0.197968
M-HDL-PL%	HMGCR	2.5 %	-0.0786538
S-HDL-PL%	HMGCR	2.5 %	0.102675
Total Cholesterol	HMGCR	2.5 %	#N/A
XXL-VLDL-C%	HMGCR	2.5 %	-0.179232
XL-VLDL-C%	HMGCR	2.5 %	-0.0936725
L-VLDL-C%	HMGCR	2.5 %	-0.103448
M-VLDL-C%	HMGCR	2.5 %	-0.15881
S-VLDL-C%	HMGCR	2.5 %	-0.187398
XS-VLDL-C%	HMGCR	2.5 %	-0.0856695
IDL-C%	HMGCR	2.5 %	-0.196994
L-LDL-C%	HMGCR	2.5 %	-0.268224
M-LDL-C%	HMGCR	2.5 %	-0.256651
S-LDL-C%	HMGCR	2.5 %	-0.268767
XL-HDL-C%	HMGCR	2.5 %	-0.133613
L-HDL-C%	HMGCR	2.5 %	0.0717345
M-HDL-C%	HMGCR	2.5 %	-0.00952509
S-HDL-C%	HMGCR	2.5 %	-0.217374
Cholesteryl Esters	HMGCR	2.5 %	#N/A
XXL-VLDL-CE%	HMGCR	2.5 %	-0.21467
XL-VLDL-CE%	HMGCR	2.5 %	-0.0597319
L-VLDL-CE%	HMGCR	2.5 %	-0.0759067
M-VLDL-CE%	HMGCR	2.5 %	-0.134555
S-VLDL-CE%	HMGCR	2.5 %	-0.19003
XS-VLDL-CE%	HMGCR	2.5 %	-0.0780346
IDL-CE%	HMGCR	2.5 %	-0.175725
L-LDL-CE%	HMGCR	2.5 %	-0.299297
M-LDL-CE%	HMGCR	2.5 %	-0.288027
S-LDL-CE%	HMGCR	2.5 %	-0.291993
XL-HDL-CE%	HMGCR	2.5 %	-0.117086
L-HDL-CE%	HMGCR	2.5 %	0.0862196
M-HDL-CE%	HMGCR	2.5 %	-0.00316026
S-HDL-CE%	HMGCR	2.5 %	-0.227989
Free Cholesterol	HMGCR	2.5 %	#N/A
XXL-VLDL-FC%	HMGCR	2.5 %	-0.0387646
XL-VLDL-FC%	HMGCR	2.5 %	-0.13225
L-VLDL-FC%	HMGCR	2.5 %	-0.150352
M-VLDL-FC%	HMGCR	2.5 %	-0.146775
S-VLDL-FC%	HMGCR	2.5 %	-0.0902422
XS-VLDL-FC%	HMGCR	2.5 %	-0.100104
IDL-FC%	HMGCR	2.5 %	-0.164405
L-LDL-FC%	HMGCR	2.5 %	0.0489493
M-LDL-FC%	HMGCR	2.5 %	0.171969
S-LDL-FC%	HMGCR	2.5 %	0.171062
XL-HDL-FC%	HMGCR	2.5 %	-0.143521
L-HDL-FC%	HMGCR	2.5 %	0.013598
M-HDL-FC%	HMGCR	2.5 %	-0.100904
S-HDL-FC%	HMGCR	2.5 %	0.0921673
Triglycerides	HMGCR	2.5 %	#N/A
XXL-VLDL-TG%	HMGCR	2.5 %	0.0309234
XL-VLDL-TG%	HMGCR	2.5 %	-0.00479687
L-VLDL-TG%	HMGCR	2.5 %	-0.0151661
M-VLDL-TG%	HMGCR	2.5 %	0.0100593
S-VLDL-TG%	HMGCR	2.5 %	0.00271809
XS-VLDL-TG%	HMGCR	2.5 %	-0.0106248
IDL-TG%	HMGCR	2.5 %	0.0329671
L-LDL-TG%	HMGCR	2.5 %	0.0336272
M-LDL-TG%	HMGCR	2.5 %	0.0146179
S-LDL-TG%	HMGCR	2.5 %	-0.0199794
XL-HDL-TG%	HMGCR	2.5 %	-0.133239
L-HDL-TG%	HMGCR	2.5 %	-0.154311
M-HDL-TG%	HMGCR	2.5 %	-0.151914
S-HDL-TG%	HMGCR	2.5 %	-0.105065
Phospholipids	CETP	97.5 %	#N/A
XXL-VLDL-PL%	CETP	97.5 %	0.267491
XL-VLDL-PL%	CETP	97.5 %	0.202095
L-VLDL-PL%	CETP	97.5 %	0.168865
M-VLDL-PL%	CETP	97.5 %	0.0905376
S-VLDL-PL%	CETP	97.5 %	0.0546349
XS-VLDL-PL%	CETP	97.5 %	0.542222
IDL-PL%	CETP	97.5 %	0.341816
L-LDL-PL%	CETP	97.5 %	0.23979
M-LDL-PL%	CETP	97.5 %	0.147668
S-LDL-PL%	CETP	97.5 %	0.231917
XL-HDL-PL%	CETP	97.5 %	0.409897
L-HDL-PL%	CETP	97.5 %	-0.297554
M-HDL-PL%	CETP	97.5 %	-0.29194
S-HDL-PL%	CETP	97.5 %	0.188519
Total Cholesterol	CETP	97.5 %	#N/A
XXL-VLDL-C%	CETP	97.5 %	-0.197835
XL-VLDL-C%	CETP	97.5 %	-0.179784
L-VLDL-C%	CETP	97.5 %	-0.398696
M-VLDL-C%	CETP	97.5 %	-0.112407
S-VLDL-C%	CETP	97.5 %	-0.00974882
XS-VLDL-C%	CETP	97.5 %	-0.0786215
IDL-C%	CETP	97.5 %	0.151937
L-LDL-C%	CETP	97.5 %	0.110216
M-LDL-C%	CETP	97.5 %	0.081824
S-LDL-C%	CETP	97.5 %	0.0443806
XL-HDL-C%	CETP	97.5 %	-0.200539
L-HDL-C%	CETP	97.5 %	0.639869
M-HDL-C%	CETP	97.5 %	0.684328
S-HDL-C%	CETP	97.5 %	0.220725
Cholesteryl Esters	CETP	97.5 %	#N/A
XXL-VLDL-CE%	CETP	97.5 %	-0.278635
XL-VLDL-CE%	CETP	97.5 %	-0.314841
L-VLDL-CE%	CETP	97.5 %	-0.43698
M-VLDL-CE%	CETP	97.5 %	-0.0736719
S-VLDL-CE%	CETP	97.5 %	-0.0310891
XS-VLDL-CE%	CETP	97.5 %	-0.164722
IDL-CE%	CETP	97.5 %	0.00258485
L-LDL-CE%	CETP	97.5 %	0.0213977
M-LDL-CE%	CETP	97.5 %	0.0146681
S-LDL-CE%	CETP	97.5 %	0.023702
XL-HDL-CE%	CETP	97.5 %	-0.242507
L-HDL-CE%	CETP	97.5 %	0.584785
M-HDL-CE%	CETP	97.5 %	0.652823
S-HDL-CE%	CETP	97.5 %	0.168182
Free Cholesterol	CETP	97.5 %	#N/A
XXL-VLDL-FC%	CETP	97.5 %	0.179093
XL-VLDL-FC%	CETP	97.5 %	0.108894
L-VLDL-FC%	CETP	97.5 %	0.100245
M-VLDL-FC%	CETP	97.5 %	-0.0501413
S-VLDL-FC%	CETP	97.5 %	0.207095
XS-VLDL-FC%	CETP	97.5 %	0.369953
IDL-FC%	CETP	97.5 %	0.453566
L-LDL-FC%	CETP	97.5 %	0.349907
M-LDL-FC%	CETP	97.5 %	0.264918
S-LDL-FC%	CETP	97.5 %	0.183807
XL-HDL-FC%	CETP	97.5 %	0.169143
L-HDL-FC%	CETP	97.5 %	0.640185
M-HDL-FC%	CETP	97.5 %	0.500037
S-HDL-FC%	CETP	97.5 %	0.343861
Triglycerides	CETP	97.5 %	#N/A
XXL-VLDL-TG%	CETP	97.5 %	0.245445
XL-VLDL-TG%	CETP	97.5 %	0.256823
L-VLDL-TG%	CETP	97.5 %	0.4899
M-VLDL-TG%	CETP	97.5 %	0.239416
S-VLDL-TG%	CETP	97.5 %	0.168702
XS-VLDL-TG%	CETP	97.5 %	0.00786749
IDL-TG%	CETP	97.5 %	-0.0493335
L-LDL-TG%	CETP	97.5 %	-0.0422578
M-LDL-TG%	CETP	97.5 %	0.0207164
S-LDL-TG%	CETP	97.5 %	-0.0607165
XL-HDL-TG%	CETP	97.5 %	-0.194074
L-HDL-TG%	CETP	97.5 %	-0.44297
M-HDL-TG%	CETP	97.5 %	-0.600517
S-HDL-TG%	CETP	97.5 %	-0.488647
Phospholipids	HMGCR	97.5 %	#N/A
XXL-VLDL-PL%	HMGCR	97.5 %	0.0237403
XL-VLDL-PL%	HMGCR	97.5 %	-0.0826704
L-VLDL-PL%	HMGCR	97.5 %	-0.0386268
M-VLDL-PL%	HMGCR	97.5 %	0.0876775
S-VLDL-PL%	HMGCR	97.5 %	0.234449
XS-VLDL-PL%	HMGCR	97.5 %	-0.0328603
IDL-PL%	HMGCR	97.5 %	0.12593
L-LDL-PL%	HMGCR	97.5 %	0.275906
M-LDL-PL%	HMGCR	97.5 %	0.275484
S-LDL-PL%	HMGCR	97.5 %	0.292419
XL-HDL-PL%	HMGCR	97.5 %	0.135852
L-HDL-PL%	HMGCR	97.5 %	-0.0589488
M-HDL-PL%	HMGCR	97.5 %	0.0615852
S-HDL-PL%	HMGCR	97.5 %	0.240429
Total Cholesterol	HMGCR	97.5 %	#N/A
XXL-VLDL-C%	HMGCR	97.5 %	-0.0340592
XL-VLDL-C%	HMGCR	97.5 %	0.0603211
L-VLDL-C%	HMGCR	97.5 %	0.0474116
M-VLDL-C%	HMGCR	97.5 %	-0.0207647
S-VLDL-C%	HMGCR	97.5 %	-0.0461648
XS-VLDL-C%	HMGCR	97.5 %	0.0565742
IDL-C%	HMGCR	97.5 %	-0.0544202
L-LDL-C%	HMGCR	97.5 %	-0.12688
M-LDL-C%	HMGCR	97.5 %	-0.115367
S-LDL-C%	HMGCR	97.5 %	-0.127311
XL-HDL-C%	HMGCR	97.5 %	0.00261766
L-HDL-C%	HMGCR	97.5 %	0.209774
M-HDL-C%	HMGCR	97.5 %	0.130664
S-HDL-C%	HMGCR	97.5 %	-0.0757253
Cholesteryl Esters	HMGCR	97.5 %	#N/A
XXL-VLDL-CE%	HMGCR	97.5 %	-0.0685951
XL-VLDL-CE%	HMGCR	97.5 %	0.0951927
L-VLDL-CE%	HMGCR	97.5 %	0.07555
M-VLDL-CE%	HMGCR	97.5 %	0.00413988
S-VLDL-CE%	HMGCR	97.5 %	-0.0481643
XS-VLDL-CE%	HMGCR	97.5 %	0.0638542
IDL-CE%	HMGCR	97.5 %	-0.0345469
L-LDL-CE%	HMGCR	97.5 %	-0.161105
M-LDL-CE%	HMGCR	97.5 %	-0.148432
S-LDL-CE%	HMGCR	97.5 %	-0.151803
XL-HDL-CE%	HMGCR	97.5 %	0.0185797
L-HDL-CE%	HMGCR	97.5 %	0.225646
M-HDL-CE%	HMGCR	97.5 %	0.136673
S-HDL-CE%	HMGCR	97.5 %	-0.0864925
Free Cholesterol	HMGCR	97.5 %	#N/A
XXL-VLDL-FC%	HMGCR	97.5 %	0.109678
XL-VLDL-FC%	HMGCR	97.5 %	0.0204031
L-VLDL-FC%	HMGCR	97.5 %	-0.000741583
M-VLDL-FC%	HMGCR	97.5 %	-0.00633431
S-VLDL-FC%	HMGCR	97.5 %	0.0505011
XS-VLDL-FC%	HMGCR	97.5 %	0.0436074
IDL-FC%	HMGCR	97.5 %	-0.0220745
L-LDL-FC%	HMGCR	97.5 %	0.185586
M-LDL-FC%	HMGCR	97.5 %	0.307796
S-LDL-FC%	HMGCR	97.5 %	0.307788
XL-HDL-FC%	HMGCR	97.5 %	-0.00111802
L-HDL-FC%	HMGCR	97.5 %	0.150077
M-HDL-FC%	HMGCR	97.5 %	0.0394162
S-HDL-FC%	HMGCR	97.5 %	0.233853
Triglycerides	HMGCR	97.5 %	#N/A
XXL-VLDL-TG%	HMGCR	97.5 %	0.176041
XL-VLDL-TG%	HMGCR	97.5 %	0.148001
L-VLDL-TG%	HMGCR	97.5 %	0.134442
M-VLDL-TG%	HMGCR	97.5 %	0.147936
S-VLDL-TG%	HMGCR	97.5 %	0.142696
XS-VLDL-TG%	HMGCR	97.5 %	0.131227
IDL-TG%	HMGCR	97.5 %	0.175762
L-LDL-TG%	HMGCR	97.5 %	0.1754
M-LDL-TG%	HMGCR	97.5 %	0.155567
S-LDL-TG%	HMGCR	97.5 %	0.122253
XL-HDL-TG%	HMGCR	97.5 %	0.00686461
L-HDL-TG%	HMGCR	97.5 %	-0.0133639
M-HDL-TG%	HMGCR	97.5 %	-0.0125683
S-HDL-TG%	HMGCR	97.5 %	0.0343426

## Sheet: S3 Fig
metabolite	cohort	variable	value
Cholesterols	CETP	Estimate	#N/A
Serum-C	CETP	Estimate	0.1209
Remnant-C	CETP	Estimate	-0.294655
VLDL-C	CETP	Estimate	-0.382803
IDL-C	CETP	Estimate	-0.115391
LDL-C	CETP	Estimate	-0.0254341
HDL-C	CETP	Estimate	0.735156
HDL2-C	CETP	Estimate	0.745377
HDL3-C	CETP	Estimate	0.334626
EstC	CETP	Estimate	0.121873
FreeC	CETP	Estimate	0.115823
Glycerides and phospholipids	CETP	Estimate	#N/A
Serum-TG	CETP	Estimate	-0.205888
VLDL-TG	CETP	Estimate	-0.178471
IDL-TG	CETP	Estimate	-0.227405
LDL-TG	CETP	Estimate	-0.147436
HDL-TG	CETP	Estimate	-0.240091
TotPG	CETP	Estimate	0.278998
ratio of TG to PG	CETP	Estimate	-0.291263
PC	CETP	Estimate	0.293079
SM	CETP	Estimate	0.279982
Lipoprotein particle size	CETP	Estimate	#N/A
VLDL-D	CETP	Estimate	-0.0909431
LDL-D	CETP	Estimate	-0.354813
HDL-D	CETP	Estimate	0.623224
Apolipoproteins	CETP	Estimate	#N/A
Apo A-I	CETP	Estimate	0.712756
Apo B	CETP	Estimate	-0.173243
ratio of Apo B to Apo A-I	CETP	Estimate	-0.545966
Cholesterols	HMGCR	Estimate	#N/A
Serum-C	HMGCR	Estimate	-0.239573
Remnant-C	HMGCR	Estimate	-0.233109
VLDL-C	HMGCR	Estimate	-0.178367
IDL-C	HMGCR	Estimate	-0.257413
LDL-C	HMGCR	Estimate	-0.260613
HDL-C	HMGCR	Estimate	0.0211636
HDL2-C	HMGCR	Estimate	0.030448
HDL3-C	HMGCR	Estimate	-0.0718854
EstC	HMGCR	Estimate	-0.239209
FreeC	HMGCR	Estimate	-0.230747
Glycerides and phospholipids	HMGCR	Estimate	#N/A
Serum-TG	HMGCR	Estimate	-0.0885151
VLDL-TG	HMGCR	Estimate	-0.0740243
IDL-TG	HMGCR	Estimate	-0.0991818
LDL-TG	HMGCR	Estimate	-0.107816
HDL-TG	HMGCR	Estimate	-0.0673009
TotPG	HMGCR	Estimate	-0.159915
ratio of TG to PG	HMGCR	Estimate	-0.0215253
PC	HMGCR	Estimate	-0.153542
SM	HMGCR	Estimate	-0.178703
Lipoprotein particle size	HMGCR	Estimate	#N/A
VLDL-D	HMGCR	Estimate	-0.0450624
LDL-D	HMGCR	Estimate	0.0837738
HDL-D	HMGCR	Estimate	0.0452877
Apolipoproteins	HMGCR	Estimate	#N/A
Apo A-I	HMGCR	Estimate	-0.0377512
Apo B	HMGCR	Estimate	-0.234809
ratio of Apo B to Apo A-I	HMGCR	Estimate	-0.182789
Cholesterols	CETP	Std. Error	#N/A
Serum-C	CETP	Std. Error	0.039464
Remnant-C	CETP	Std. Error	0.0385871
VLDL-C	CETP	Std. Error	0.0384866
IDL-C	CETP	Std. Error	0.039403
LDL-C	CETP	Std. Error	0.0392543
HDL-C	CETP	Std. Error	0.0378774
HDL2-C	CETP	Std. Error	0.0376463
HDL3-C	CETP	Std. Error	0.0399763
EstC	CETP	Std. Error	0.039637
FreeC	CETP	Std. Error	0.0392463
Glycerides and phospholipids	CETP	Std. Error	#N/A
Serum-TG	CETP	Std. Error	0.0395579
VLDL-TG	CETP	Std. Error	0.0393251
IDL-TG	CETP	Std. Error	0.0394563
LDL-TG	CETP	Std. Error	0.0394118
HDL-TG	CETP	Std. Error	0.0401797
TotPG	CETP	Std. Error	0.0402694
ratio of TG to PG	CETP	Std. Error	0.039332
PC	CETP	Std. Error	0.040005
SM	CETP	Std. Error	0.0393852
Lipoprotein particle size	CETP	Std. Error	#N/A
VLDL-D	CETP	Std. Error	0.0392515
LDL-D	CETP	Std. Error	0.0401367
HDL-D	CETP	Std. Error	0.0367955
Apolipoproteins	CETP	Std. Error	#N/A
Apo A-I	CETP	Std. Error	0.0390704
Apo B	CETP	Std. Error	0.0386396
ratio of Apo B to Apo A-I	CETP	Std. Error	0.0374144
Cholesterols	HMGCR	Std. Error	#N/A
Serum-C	HMGCR	Std. Error	0.0351672
Remnant-C	HMGCR	Std. Error	0.0344321
VLDL-C	HMGCR	Std. Error	0.0344051
IDL-C	HMGCR	Std. Error	0.0351063
LDL-C	HMGCR	Std. Error	0.0349598
HDL-C	HMGCR	Std. Error	0.0341634
HDL2-C	HMGCR	Std. Error	0.0339674
HDL3-C	HMGCR	Std. Error	0.0357517
EstC	HMGCR	Std. Error	0.0353083
FreeC	HMGCR	Std. Error	0.0349664
Glycerides and phospholipids	HMGCR	Std. Error	#N/A
Serum-TG	HMGCR	Std. Error	0.0353233
VLDL-TG	HMGCR	Std. Error	0.0351068
IDL-TG	HMGCR	Std. Error	0.0352485
LDL-TG	HMGCR	Std. Error	0.0351867
HDL-TG	HMGCR	Std. Error	0.0358879
TotPG	HMGCR	Std. Error	0.0359539
ratio of TG to PG	HMGCR	Std. Error	0.035145
PC	HMGCR	Std. Error	0.0357206
SM	HMGCR	Std. Error	0.0351538
Lipoprotein particle size	HMGCR	Std. Error	#N/A
VLDL-D	HMGCR	Std. Error	0.0350287
LDL-D	HMGCR	Std. Error	0.0359127
HDL-D	HMGCR	Std. Error	0.0331075
Apolipoproteins	HMGCR	Std. Error	#N/A
Apo A-I	HMGCR	Std. Error	0.0352012
Apo B	HMGCR	Std. Error	0.0344424
ratio of Apo B to Apo A-I	HMGCR	Std. Error	0.0335521
Cholesterols	CETP	Pr(>|t|	#N/A
Serum-C	CETP	Pr(>|t|	0.00218718
Remnant-C	CETP	Pr(>|t|	2.23912e-14
VLDL-C	CETP	Pr(>|t|	2.61526e-23
IDL-C	CETP	Pr(>|t|	0.00340612
LDL-C	CETP	Pr(>|t|	0.51703
HDL-C	CETP	Pr(>|t|	6.49959e-84
HDL2-C	CETP	Pr(>|t|	3.00801e-87
HDL3-C	CETP	Pr(>|t|	5.7316e-17
EstC	CETP	Pr(>|t|	0.00210702
FreeC	CETP	Pr(>|t|	0.0031656
Glycerides and phospholipids	CETP	Pr(>|t|	#N/A
Serum-TG	CETP	Pr(>|t|	1.94279e-07
VLDL-TG	CETP	Pr(>|t|	5.66972e-06
IDL-TG	CETP	Pr(>|t|	8.24076e-09
LDL-TG	CETP	Pr(>|t|	0.000183362
HDL-TG	CETP	Pr(>|t|	2.295e-09
TotPG	CETP	Pr(>|t|	4.25947e-12
ratio of TG to PG	CETP	Pr(>|t|	1.30929e-13
PC	CETP	Pr(>|t|	2.37018e-13
SM	CETP	Pr(>|t|	1.17061e-12
Lipoprotein particle size	CETP	Pr(>|t|	#N/A
VLDL-D	CETP	Pr(>|t|	0.0205074
LDL-D	CETP	Pr(>|t|	9.56257e-19
HDL-D	CETP	Pr(>|t|	2.38072e-64
Apolipoproteins	CETP	Pr(>|t|	#N/A
Apo A-I	CETP	Pr(>|t|	2.35863e-74
Apo B	CETP	Pr(>|t|	7.34122e-06
ratio of Apo B to Apo A-I	CETP	Pr(>|t|	3.13887e-48
Cholesterols	HMGCR	Pr(>|t|	#N/A
Serum-C	HMGCR	Pr(>|t|	2.7286e-15
Remnant-C	HMGCR	Pr(>|t|	4.04039e-15
VLDL-C	HMGCR	Pr(>|t|	1.8092e-09
IDL-C	HMGCR	Pr(>|t|	1.80112e-17
LDL-C	HMGCR	Pr(>|t|	5.25257e-18
HDL-C	HMGCR	Pr(>|t|	0.472369
HDL2-C	HMGCR	Pr(>|t|	0.298407
HDL3-C	HMGCR	Pr(>|t|	0.0196747
EstC	HMGCR	Pr(>|t|	3.86696e-15
FreeC	HMGCR	Pr(>|t|	1.92877e-14
Glycerides and phospholipids	HMGCR	Pr(>|t|	#N/A
Serum-TG	HMGCR	Pr(>|t|	0.00365011
VLDL-TG	HMGCR	Pr(>|t|	0.0144442
IDL-TG	HMGCR	Pr(>|t|	0.00109797
LDL-TG	HMGCR	Pr(>|t|	0.000378683
HDL-TG	HMGCR	Pr(>|t|	0.0295963
TotPG	HMGCR	Pr(>|t|	2.47415e-07
ratio of TG to PG	HMGCR	Pr(>|t|	0.477396
PC	HMGCR	Pr(>|t|	6.15204e-07
SM	HMGCR	Pr(>|t|	3.69994e-09
Lipoprotein particle size	HMGCR	Pr(>|t|	#N/A
VLDL-D	HMGCR	Pr(>|t|	0.135611
LDL-D	HMGCR	Pr(>|t|	0.00680876
HDL-D	HMGCR	Pr(>|t|	0.112551
Apolipoproteins	HMGCR	Pr(>|t|	#N/A
Apo A-I	HMGCR	Pr(>|t|	0.213468
Apo B	HMGCR	Pr(>|t|	2.60357e-15
ratio of Apo B to Apo A-I	HMGCR	Pr(>|t|	2.6177e-10
Cholesterols	CETP	2.5 %	#N/A
Serum-C	CETP	2.5 %	0.043551
Remnant-C	CETP	2.5 %	-0.370285
VLDL-C	CETP	2.5 %	-0.458236
IDL-C	CETP	2.5 %	-0.192621
LDL-C	CETP	2.5 %	-0.102373
HDL-C	CETP	2.5 %	0.660917
HDL2-C	CETP	2.5 %	0.67159
HDL3-C	CETP	2.5 %	0.256273
EstC	CETP	2.5 %	0.0441841
FreeC	CETP	2.5 %	0.0389002
Glycerides and phospholipids	CETP	2.5 %	#N/A
Serum-TG	CETP	2.5 %	-0.283422
VLDL-TG	CETP	2.5 %	-0.255548
IDL-TG	CETP	2.5 %	-0.304739
LDL-TG	CETP	2.5 %	-0.224683
HDL-TG	CETP	2.5 %	-0.318843
TotPG	CETP	2.5 %	0.20007
ratio of TG to PG	CETP	2.5 %	-0.368353
PC	CETP	2.5 %	0.214669
SM	CETP	2.5 %	0.202786
Lipoprotein particle size	CETP	2.5 %	#N/A
VLDL-D	CETP	2.5 %	-0.167876
LDL-D	CETP	2.5 %	-0.433481
HDL-D	CETP	2.5 %	0.551105
Apolipoproteins	CETP	2.5 %	#N/A
Apo A-I	CETP	2.5 %	0.636178
Apo B	CETP	2.5 %	-0.248976
ratio of Apo B to Apo A-I	CETP	2.5 %	-0.619299
Cholesterols	HMGCR	2.5 %	#N/A
Serum-C	HMGCR	2.5 %	-0.308501
Remnant-C	HMGCR	2.5 %	-0.300596
VLDL-C	HMGCR	2.5 %	-0.245801
IDL-C	HMGCR	2.5 %	-0.326222
LDL-C	HMGCR	2.5 %	-0.329134
HDL-C	HMGCR	2.5 %	-0.0457967
HDL2-C	HMGCR	2.5 %	-0.0361281
HDL3-C	HMGCR	2.5 %	-0.141959
EstC	HMGCR	2.5 %	-0.308413
FreeC	HMGCR	2.5 %	-0.299281
Glycerides and phospholipids	HMGCR	2.5 %	#N/A
Serum-TG	HMGCR	2.5 %	-0.157749
VLDL-TG	HMGCR	2.5 %	-0.142834
IDL-TG	HMGCR	2.5 %	-0.168269
LDL-TG	HMGCR	2.5 %	-0.176782
HDL-TG	HMGCR	2.5 %	-0.137641
TotPG	HMGCR	2.5 %	-0.230384
ratio of TG to PG	HMGCR	2.5 %	-0.0904095
PC	HMGCR	2.5 %	-0.223555
SM	HMGCR	2.5 %	-0.247605
Lipoprotein particle size	HMGCR	2.5 %	#N/A
VLDL-D	HMGCR	2.5 %	-0.113719
LDL-D	HMGCR	2.5 %	0.0133849
HDL-D	HMGCR	2.5 %	-0.019603
Apolipoproteins	HMGCR	2.5 %	#N/A
Apo A-I	HMGCR	2.5 %	-0.106746
Apo B	HMGCR	2.5 %	-0.302316
ratio of Apo B to Apo A-I	HMGCR	2.5 %	-0.248551
Cholesterols	CETP	97.5 %	#N/A
Serum-C	CETP	97.5 %	0.19825
Remnant-C	CETP	97.5 %	-0.219024
VLDL-C	CETP	97.5 %	-0.307369
IDL-C	CETP	97.5 %	-0.0381614
LDL-C	CETP	97.5 %	0.0515044
HDL-C	CETP	97.5 %	0.809396
HDL2-C	CETP	97.5 %	0.819164
HDL3-C	CETP	97.5 %	0.41298
EstC	CETP	97.5 %	0.199561
FreeC	CETP	97.5 %	0.192746
Glycerides and phospholipids	CETP	97.5 %	#N/A
Serum-TG	CETP	97.5 %	-0.128355
VLDL-TG	CETP	97.5 %	-0.101394
IDL-TG	CETP	97.5 %	-0.15007
LDL-TG	CETP	97.5 %	-0.0701885
HDL-TG	CETP	97.5 %	-0.161338
TotPG	CETP	97.5 %	0.357926
ratio of TG to PG	CETP	97.5 %	-0.214172
PC	CETP	97.5 %	0.371489
SM	CETP	97.5 %	0.357177
Lipoprotein particle size	CETP	97.5 %	#N/A
VLDL-D	CETP	97.5 %	-0.0140101
LDL-D	CETP	97.5 %	-0.276145
HDL-D	CETP	97.5 %	0.695343
Apolipoproteins	CETP	97.5 %	#N/A
Apo A-I	CETP	97.5 %	0.789334
Apo B	CETP	97.5 %	-0.097509
ratio of Apo B to Apo A-I	CETP	97.5 %	-0.472634
Cholesterols	HMGCR	97.5 %	#N/A
Serum-C	HMGCR	97.5 %	-0.170645
Remnant-C	HMGCR	97.5 %	-0.165622
VLDL-C	HMGCR	97.5 %	-0.110933
IDL-C	HMGCR	97.5 %	-0.188605
LDL-C	HMGCR	97.5 %	-0.192091
HDL-C	HMGCR	97.5 %	0.0881238
HDL2-C	HMGCR	97.5 %	0.0970241
HDL3-C	HMGCR	97.5 %	-0.00181202
EstC	HMGCR	97.5 %	-0.170004
FreeC	HMGCR	97.5 %	-0.162212
Glycerides and phospholipids	HMGCR	97.5 %	#N/A
Serum-TG	HMGCR	97.5 %	-0.0192813
VLDL-TG	HMGCR	97.5 %	-0.00521507
IDL-TG	HMGCR	97.5 %	-0.0300948
LDL-TG	HMGCR	97.5 %	-0.0388496
HDL-TG	HMGCR	97.5 %	0.00303942
TotPG	HMGCR	97.5 %	-0.0894452
ratio of TG to PG	HMGCR	97.5 %	0.0473589
PC	HMGCR	97.5 %	-0.0835298
SM	HMGCR	97.5 %	-0.109802
Lipoprotein particle size	HMGCR	97.5 %	#N/A
VLDL-D	HMGCR	97.5 %	0.0235938
LDL-D	HMGCR	97.5 %	0.154163
HDL-D	HMGCR	97.5 %	0.110178
Apolipoproteins	HMGCR	97.5 %	#N/A
Apo A-I	HMGCR	97.5 %	0.0312432
Apo B	HMGCR	97.5 %	-0.167302
ratio of Apo B to Apo A-I	HMGCR	97.5 %	-0.117027

## Sheet: S4 Fig
metabolite	cohort	variable	value
Particle Conc.	FINRISK 97	Estimate	#N/A
XXL-VLDL-P	FINRISK 97	Estimate	-0.18428
XL-VLDL-P	FINRISK 97	Estimate	-0.12936
L-VLDL-P	FINRISK 97	Estimate	-0.134379
M-VLDL-P	FINRISK 97	Estimate	-0.206348
S-VLDL-P	FINRISK 97	Estimate	-0.386418
XS-VLDL-P	FINRISK 97	Estimate	-0.387298
IDL-P	FINRISK 97	Estimate	-0.224526
L-LDL-P	FINRISK 97	Estimate	-0.140138
M-LDL-P	FINRISK 97	Estimate	-0.0849475
S-LDL-P	FINRISK 97	Estimate	-0.00989803
XL-HDL-P	FINRISK 97	Estimate	0.50482
L-HDL-P	FINRISK 97	Estimate	0.680938
M-HDL-P	FINRISK 97	Estimate	0.501795
S-HDL-P	FINRISK 97	Estimate	0.131426
Total Lipids	FINRISK 97	Estimate	#N/A
XXL-VLDL-L	FINRISK 97	Estimate	-0.193144
XL-VLDL-L	FINRISK 97	Estimate	-0.14946
L-VLDL-L	FINRISK 97	Estimate	-0.156846
M-VLDL-L	FINRISK 97	Estimate	-0.219316
S-VLDL-L	FINRISK 97	Estimate	-0.398954
XS-VLDL-L	FINRISK 97	Estimate	-0.392239
IDL-L	FINRISK 97	Estimate	-0.208007
L-LDL-L	FINRISK 97	Estimate	-0.12175
M-LDL-L	FINRISK 97	Estimate	-0.0673937
S-LDL-L	FINRISK 97	Estimate	0.00498692
XL-HDL-L	FINRISK 97	Estimate	0.504833
L-HDL-L	FINRISK 97	Estimate	0.686678
M-HDL-L	FINRISK 97	Estimate	0.519816
S-HDL-L	FINRISK 97	Estimate	0.159972
Phospholipids	FINRISK 97	Estimate	#N/A
XXL-VLDL-PL	FINRISK 97	Estimate	-0.14249
XL-VLDL-PL	FINRISK 97	Estimate	-0.137058
L-VLDL-PL	FINRISK 97	Estimate	-0.157355
M-VLDL-PL	FINRISK 97	Estimate	-0.240486
S-VLDL-PL	FINRISK 97	Estimate	-0.428569
XS-VLDL-PL	FINRISK 97	Estimate	-0.296491
IDL-PL	FINRISK 97	Estimate	-0.19042
L-LDL-PL	FINRISK 97	Estimate	-0.0841458
M-LDL-PL	FINRISK 97	Estimate	-0.0422584
S-LDL-PL	FINRISK 97	Estimate	0.125295
XL-HDL-PL	FINRISK 97	Estimate	0.554455
L-HDL-PL	FINRISK 97	Estimate	0.682389
M-HDL-PL	FINRISK 97	Estimate	0.494599
S-HDL-PL	FINRISK 97	Estimate	0.196226
Total Cholesterol	FINRISK 97	Estimate	#N/A
XXL-VLDL-C	FINRISK 97	Estimate	-0.270644
XL-VLDL-C	FINRISK 97	Estimate	-0.251388
L-VLDL-C	FINRISK 97	Estimate	-0.265099
M-VLDL-C	FINRISK 97	Estimate	-0.316272
S-VLDL-C	FINRISK 97	Estimate	-0.465671
XS-VLDL-C	FINRISK 97	Estimate	-0.450808
IDL-C	FINRISK 97	Estimate	-0.172439
L-LDL-C	FINRISK 97	Estimate	-0.0930729
M-LDL-C	FINRISK 97	Estimate	-0.0395294
S-LDL-C	FINRISK 97	Estimate	0.00812736
XL-HDL-C	FINRISK 97	Estimate	0.421205
L-HDL-C	FINRISK 97	Estimate	0.707446
M-HDL-C	FINRISK 97	Estimate	0.589084
S-HDL-C	FINRISK 97	Estimate	0.222757
Cholesteryl Esters	FINRISK 97	Estimate	#N/A
XXL-VLDL-CE	FINRISK 97	Estimate	-0.335632
XL-VLDL-CE	FINRISK 97	Estimate	-0.288802
L-VLDL-CE	FINRISK 97	Estimate	-0.339967
M-VLDL-CE	FINRISK 97	Estimate	-0.373655
S-VLDL-CE	FINRISK 97	Estimate	-0.491451
XS-VLDL-CE	FINRISK 97	Estimate	-0.487972
IDL-CE	FINRISK 97	Estimate	-0.191791
L-LDL-CE	FINRISK 97	Estimate	-0.0990028
M-LDL-CE	FINRISK 97	Estimate	-0.0485501
S-LDL-CE	FINRISK 97	Estimate	-0.000175242
XL-HDL-CE	FINRISK 97	Estimate	0.368587
L-HDL-CE	FINRISK 97	Estimate	0.714142
M-HDL-CE	FINRISK 97	Estimate	0.596085
S-HDL-CE	FINRISK 97	Estimate	0.184861
Free Cholesterol	FINRISK 97	Estimate	#N/A
XXL-VLDL-FC	FINRISK 97	Estimate	-0.178338
XL-VLDL-FC	FINRISK 97	Estimate	-0.194139
L-VLDL-FC	FINRISK 97	Estimate	-0.165659
M-VLDL-FC	FINRISK 97	Estimate	-0.224968
S-VLDL-FC	FINRISK 97	Estimate	-0.393557
XS-VLDL-FC	FINRISK 97	Estimate	-0.348464
IDL-FC	FINRISK 97	Estimate	-0.130972
L-LDL-FC	FINRISK 97	Estimate	-0.0712408
M-LDL-FC	FINRISK 97	Estimate	-0.00262254
S-LDL-FC	FINRISK 97	Estimate	0.0405043
XL-HDL-FC	FINRISK 97	Estimate	0.535012
L-HDL-FC	FINRISK 97	Estimate	0.681687
M-HDL-FC	FINRISK 97	Estimate	0.532251
S-HDL-FC	FINRISK 97	Estimate	0.203492
Triglycerides	FINRISK 97	Estimate	#N/A
XXL-VLDL-TG	FINRISK 97	Estimate	-0.162808
XL-VLDL-TG	FINRISK 97	Estimate	-0.0896654
L-VLDL-TG	FINRISK 97	Estimate	-0.0587358
M-VLDL-TG	FINRISK 97	Estimate	-0.135209
S-VLDL-TG	FINRISK 97	Estimate	-0.293021
XS-VLDL-TG	FINRISK 97	Estimate	-0.320495
IDL-TG	FINRISK 97	Estimate	-0.298023
L-LDL-TG	FINRISK 97	Estimate	-0.270733
M-LDL-TG	FINRISK 97	Estimate	-0.223313
S-LDL-TG	FINRISK 97	Estimate	-0.210467
XL-HDL-TG	FINRISK 97	Estimate	0.0989376
L-HDL-TG	FINRISK 97	Estimate	0.0787735
M-HDL-TG	FINRISK 97	Estimate	-0.405189
S-HDL-TG	FINRISK 97	Estimate	-0.481295
Particle Conc.	DILGOM	Estimate	#N/A
XXL-VLDL-P	DILGOM	Estimate	-0.0490142
XL-VLDL-P	DILGOM	Estimate	-0.066541
L-VLDL-P	DILGOM	Estimate	-0.134255
M-VLDL-P	DILGOM	Estimate	-0.188215
S-VLDL-P	DILGOM	Estimate	-0.368029
XS-VLDL-P	DILGOM	Estimate	-0.357477
IDL-P	DILGOM	Estimate	-0.161329
L-LDL-P	DILGOM	Estimate	-0.136427
M-LDL-P	DILGOM	Estimate	-0.145552
S-LDL-P	DILGOM	Estimate	-0.103977
XL-HDL-P	DILGOM	Estimate	0.752986
L-HDL-P	DILGOM	Estimate	0.711456
M-HDL-P	DILGOM	Estimate	0.282896
S-HDL-P	DILGOM	Estimate	-0.222271
Total Lipids	DILGOM	Estimate	#N/A
XXL-VLDL-L	DILGOM	Estimate	-0.0510405
XL-VLDL-L	DILGOM	Estimate	-0.0689981
L-VLDL-L	DILGOM	Estimate	-0.12822
M-VLDL-L	DILGOM	Estimate	-0.193895
S-VLDL-L	DILGOM	Estimate	-0.372248
XS-VLDL-L	DILGOM	Estimate	-0.352985
IDL-L	DILGOM	Estimate	-0.148329
L-LDL-L	DILGOM	Estimate	-0.132015
M-LDL-L	DILGOM	Estimate	-0.141476
S-LDL-L	DILGOM	Estimate	-0.101774
XL-HDL-L	DILGOM	Estimate	0.752326
L-HDL-L	DILGOM	Estimate	0.719811
M-HDL-L	DILGOM	Estimate	0.302165
S-HDL-L	DILGOM	Estimate	-0.19669
Phospholipids	DILGOM	Estimate	#N/A
XXL-VLDL-PL	DILGOM	Estimate	-0.0309091
XL-VLDL-PL	DILGOM	Estimate	-0.0673337
L-VLDL-PL	DILGOM	Estimate	-0.133321
M-VLDL-PL	DILGOM	Estimate	-0.214802
S-VLDL-PL	DILGOM	Estimate	-0.41051
XS-VLDL-PL	DILGOM	Estimate	-0.260702
IDL-PL	DILGOM	Estimate	-0.166491
L-LDL-PL	DILGOM	Estimate	-0.125566
M-LDL-PL	DILGOM	Estimate	-0.130955
S-LDL-PL	DILGOM	Estimate	-0.011668
XL-HDL-PL	DILGOM	Estimate	0.739021
L-HDL-PL	DILGOM	Estimate	0.674708
M-HDL-PL	DILGOM	Estimate	0.268643
S-HDL-PL	DILGOM	Estimate	-0.0714089
Total Cholesterol	DILGOM	Estimate	#N/A
XXL-VLDL-C	DILGOM	Estimate	-0.106231
XL-VLDL-C	DILGOM	Estimate	-0.119862
L-VLDL-C	DILGOM	Estimate	-0.184557
M-VLDL-C	DILGOM	Estimate	-0.26256
S-VLDL-C	DILGOM	Estimate	-0.459559
XS-VLDL-C	DILGOM	Estimate	-0.375407
IDL-C	DILGOM	Estimate	-0.123243
L-LDL-C	DILGOM	Estimate	-0.129579
M-LDL-C	DILGOM	Estimate	-0.14635
S-LDL-C	DILGOM	Estimate	-0.123634
XL-HDL-C	DILGOM	Estimate	0.745962
L-HDL-C	DILGOM	Estimate	0.763924
M-HDL-C	DILGOM	Estimate	0.399124
S-HDL-C	DILGOM	Estimate	-0.173591
Cholesteryl Esters	DILGOM	Estimate	#N/A
XXL-VLDL-CE	DILGOM	Estimate	-0.152947
XL-VLDL-CE	DILGOM	Estimate	-0.161593
L-VLDL-CE	DILGOM	Estimate	-0.258888
M-VLDL-CE	DILGOM	Estimate	-0.340271
S-VLDL-CE	DILGOM	Estimate	-0.503169
XS-VLDL-CE	DILGOM	Estimate	-0.414092
IDL-CE	DILGOM	Estimate	-0.143124
L-LDL-CE	DILGOM	Estimate	-0.14376
M-LDL-CE	DILGOM	Estimate	-0.163196
S-LDL-CE	DILGOM	Estimate	-0.145061
XL-HDL-CE	DILGOM	Estimate	0.744525
L-HDL-CE	DILGOM	Estimate	0.760127
M-HDL-CE	DILGOM	Estimate	0.417398
S-HDL-CE	DILGOM	Estimate	-0.21263
Free Cholesterol	DILGOM	Estimate	#N/A
XXL-VLDL-FC	DILGOM	Estimate	-0.0334154
XL-VLDL-FC	DILGOM	Estimate	-0.0699868
L-VLDL-FC	DILGOM	Estimate	-0.0983635
M-VLDL-FC	DILGOM	Estimate	-0.17205
S-VLDL-FC	DILGOM	Estimate	-0.363245
XS-VLDL-FC	DILGOM	Estimate	-0.26877
IDL-FC	DILGOM	Estimate	-0.0693407
L-LDL-FC	DILGOM	Estimate	-0.0850229
M-LDL-FC	DILGOM	Estimate	-0.0705977
S-LDL-FC	DILGOM	Estimate	-0.0259605
XL-HDL-FC	DILGOM	Estimate	0.739998
L-HDL-FC	DILGOM	Estimate	0.775681
M-HDL-FC	DILGOM	Estimate	0.324584
S-HDL-FC	DILGOM	Estimate	0.0724756
Triglycerides	DILGOM	Estimate	#N/A
XXL-VLDL-TG	DILGOM	Estimate	-0.0405804
XL-VLDL-TG	DILGOM	Estimate	-0.0572304
L-VLDL-TG	DILGOM	Estimate	-0.115242
M-VLDL-TG	DILGOM	Estimate	-0.153889
S-VLDL-TG	DILGOM	Estimate	-0.273735
XS-VLDL-TG	DILGOM	Estimate	-0.318247
IDL-TG	DILGOM	Estimate	-0.208813
L-LDL-TG	DILGOM	Estimate	-0.121711
M-LDL-TG	DILGOM	Estimate	-0.0590167
S-LDL-TG	DILGOM	Estimate	-0.0917313
XL-HDL-TG	DILGOM	Estimate	0.424408
L-HDL-TG	DILGOM	Estimate	0.380774
M-HDL-TG	DILGOM	Estimate	-0.49254
S-HDL-TG	DILGOM	Estimate	-0.53447
Particle Conc.	YFS	Estimate	#N/A
XXL-VLDL-P	YFS	Estimate	-0.182478
XL-VLDL-P	YFS	Estimate	-0.130434
L-VLDL-P	YFS	Estimate	-0.0832591
M-VLDL-P	YFS	Estimate	-0.150213
S-VLDL-P	YFS	Estimate	-0.305868
XS-VLDL-P	YFS	Estimate	-0.331636
IDL-P	YFS	Estimate	-0.0820164
L-LDL-P	YFS	Estimate	0.0146882
M-LDL-P	YFS	Estimate	0.056269
S-LDL-P	YFS	Estimate	0.108002
XL-HDL-P	YFS	Estimate	0.503589
L-HDL-P	YFS	Estimate	0.575151
M-HDL-P	YFS	Estimate	0.334849
S-HDL-P	YFS	Estimate	0.154911
Total Lipids	YFS	Estimate	#N/A
XXL-VLDL-L	YFS	Estimate	-0.204379
XL-VLDL-L	YFS	Estimate	-0.140154
L-VLDL-L	YFS	Estimate	-0.0920601
M-VLDL-L	YFS	Estimate	-0.159907
S-VLDL-L	YFS	Estimate	-0.319787
XS-VLDL-L	YFS	Estimate	-0.338465
IDL-L	YFS	Estimate	-0.0729227
L-LDL-L	YFS	Estimate	0.0186839
M-LDL-L	YFS	Estimate	0.0575388
S-LDL-L	YFS	Estimate	0.111082
XL-HDL-L	YFS	Estimate	0.503036
L-HDL-L	YFS	Estimate	0.580184
M-HDL-L	YFS	Estimate	0.348594
S-HDL-L	YFS	Estimate	0.171997
Phospholipids	YFS	Estimate	#N/A
XXL-VLDL-PL	YFS	Estimate	-0.162549
XL-VLDL-PL	YFS	Estimate	-0.143088
L-VLDL-PL	YFS	Estimate	-0.0860276
M-VLDL-PL	YFS	Estimate	-0.174815
S-VLDL-PL	YFS	Estimate	-0.365209
XS-VLDL-PL	YFS	Estimate	-0.179779
IDL-PL	YFS	Estimate	-0.0352017
L-LDL-PL	YFS	Estimate	0.0357468
M-LDL-PL	YFS	Estimate	0.0545101
S-LDL-PL	YFS	Estimate	0.192272
XL-HDL-PL	YFS	Estimate	0.512068
L-HDL-PL	YFS	Estimate	0.566641
M-HDL-PL	YFS	Estimate	0.335937
S-HDL-PL	YFS	Estimate	0.14397
Total Cholesterol	YFS	Estimate	#N/A
XXL-VLDL-C	YFS	Estimate	-0.290438
XL-VLDL-C	YFS	Estimate	-0.252413
L-VLDL-C	YFS	Estimate	-0.224006
M-VLDL-C	YFS	Estimate	-0.270309
S-VLDL-C	YFS	Estimate	-0.397602
XS-VLDL-C	YFS	Estimate	-0.433609
IDL-C	YFS	Estimate	-0.0729939
L-LDL-C	YFS	Estimate	0.0216602
M-LDL-C	YFS	Estimate	0.0552843
S-LDL-C	YFS	Estimate	0.0922844
XL-HDL-C	YFS	Estimate	0.467654
L-HDL-C	YFS	Estimate	0.606677
M-HDL-C	YFS	Estimate	0.420772
S-HDL-C	YFS	Estimate	0.239069
Cholesteryl Esters	YFS	Estimate	#N/A
XXL-VLDL-CE	YFS	Estimate	-0.361076
XL-VLDL-CE	YFS	Estimate	-0.284426
L-VLDL-CE	YFS	Estimate	-0.323152
M-VLDL-CE	YFS	Estimate	-0.365643
S-VLDL-CE	YFS	Estimate	-0.434114
XS-VLDL-CE	YFS	Estimate	-0.498529
IDL-CE	YFS	Estimate	-0.103672
L-LDL-CE	YFS	Estimate	0.00740517
M-LDL-CE	YFS	Estimate	0.0435692
S-LDL-CE	YFS	Estimate	0.0824739
XL-HDL-CE	YFS	Estimate	0.451603
L-HDL-CE	YFS	Estimate	0.613937
M-HDL-CE	YFS	Estimate	0.436952
S-HDL-CE	YFS	Estimate	0.222065
Free Cholesterol	YFS	Estimate	#N/A
XXL-VLDL-FC	YFS	Estimate	-0.179192
XL-VLDL-FC	YFS	Estimate	-0.203619
L-VLDL-FC	YFS	Estimate	-0.104467
M-VLDL-FC	YFS	Estimate	-0.159133
S-VLDL-FC	YFS	Estimate	-0.30412
XS-VLDL-FC	YFS	Estimate	-0.266762
IDL-FC	YFS	Estimate	0.00492546
L-LDL-FC	YFS	Estimate	0.0610358
M-LDL-FC	YFS	Estimate	0.101564
S-LDL-FC	YFS	Estimate	0.133539
XL-HDL-FC	YFS	Estimate	0.48793
L-HDL-FC	YFS	Estimate	0.578604
M-HDL-FC	YFS	Estimate	0.353691
S-HDL-FC	YFS	Estimate	0.194352
Triglycerides	YFS	Estimate	#N/A
XXL-VLDL-TG	YFS	Estimate	-0.165182
XL-VLDL-TG	YFS	Estimate	-0.100724
L-VLDL-TG	YFS	Estimate	-0.0702595
M-VLDL-TG	YFS	Estimate	-0.100902
S-VLDL-TG	YFS	Estimate	-0.210895
XS-VLDL-TG	YFS	Estimate	-0.214494
IDL-TG	YFS	Estimate	-0.124311
L-LDL-TG	YFS	Estimate	-0.0344098
M-LDL-TG	YFS	Estimate	0.0589955
S-LDL-TG	YFS	Estimate	0.0061785
XL-HDL-TG	YFS	Estimate	0.200243
L-HDL-TG	YFS	Estimate	0.228002
M-HDL-TG	YFS	Estimate	-0.40551
S-HDL-TG	YFS	Estimate	-0.400964
Particle Conc.	NFBC 66	Estimate	#N/A
XXL-VLDL-P	NFBC 66	Estimate	-0.242275
XL-VLDL-P	NFBC 66	Estimate	-0.157986
L-VLDL-P	NFBC 66	Estimate	-0.154738
M-VLDL-P	NFBC 66	Estimate	-0.203884
S-VLDL-P	NFBC 66	Estimate	-0.318976
XS-VLDL-P	NFBC 66	Estimate	-0.278189
IDL-P	NFBC 66	Estimate	-0.0616356
L-LDL-P	NFBC 66	Estimate	0.0358792
M-LDL-P	NFBC 66	Estimate	0.0841432
S-LDL-P	NFBC 66	Estimate	0.140063
XL-HDL-P	NFBC 66	Estimate	0.562529
L-HDL-P	NFBC 66	Estimate	0.638172
M-HDL-P	NFBC 66	Estimate	0.436865
S-HDL-P	NFBC 66	Estimate	0.175059
Total Lipids	NFBC 66	Estimate	#N/A
XXL-VLDL-L	NFBC 66	Estimate	-0.246557
XL-VLDL-L	NFBC 66	Estimate	-0.176222
L-VLDL-L	NFBC 66	Estimate	-0.165459
M-VLDL-L	NFBC 66	Estimate	-0.214453
S-VLDL-L	NFBC 66	Estimate	-0.323378
XS-VLDL-L	NFBC 66	Estimate	-0.281901
IDL-L	NFBC 66	Estimate	-0.0473408
L-LDL-L	NFBC 66	Estimate	0.0462374
M-LDL-L	NFBC 66	Estimate	0.092697
S-LDL-L	NFBC 66	Estimate	0.146573
XL-HDL-L	NFBC 66	Estimate	0.55983
L-HDL-L	NFBC 66	Estimate	0.649445
M-HDL-L	NFBC 66	Estimate	0.455086
S-HDL-L	NFBC 66	Estimate	0.200236
Phospholipids	NFBC 66	Estimate	#N/A
XXL-VLDL-PL	NFBC 66	Estimate	-0.200876
XL-VLDL-PL	NFBC 66	Estimate	-0.163567
L-VLDL-PL	NFBC 66	Estimate	-0.160417
M-VLDL-PL	NFBC 66	Estimate	-0.227965
S-VLDL-PL	NFBC 66	Estimate	-0.34962
XS-VLDL-PL	NFBC 66	Estimate	-0.114502
IDL-PL	NFBC 66	Estimate	-0.0100557
L-LDL-PL	NFBC 66	Estimate	0.0663817
M-LDL-PL	NFBC 66	Estimate	0.0751383
S-LDL-PL	NFBC 66	Estimate	0.181083
XL-HDL-PL	NFBC 66	Estimate	0.610685
L-HDL-PL	NFBC 66	Estimate	0.64094
M-HDL-PL	NFBC 66	Estimate	0.432536
S-HDL-PL	NFBC 66	Estimate	0.186218
Total Cholesterol	NFBC 66	Estimate	#N/A
XXL-VLDL-C	NFBC 66	Estimate	-0.346465
XL-VLDL-C	NFBC 66	Estimate	-0.309267
L-VLDL-C	NFBC 66	Estimate	-0.296612
M-VLDL-C	NFBC 66	Estimate	-0.311565
S-VLDL-C	NFBC 66	Estimate	-0.338262
XS-VLDL-C	NFBC 66	Estimate	-0.354358
IDL-C	NFBC 66	Estimate	-0.0291497
L-LDL-C	NFBC 66	Estimate	0.0654173
M-LDL-C	NFBC 66	Estimate	0.112823
S-LDL-C	NFBC 66	Estimate	0.157756
XL-HDL-C	NFBC 66	Estimate	0.485503
L-HDL-C	NFBC 66	Estimate	0.689825
M-HDL-C	NFBC 66	Estimate	0.540756
S-HDL-C	NFBC 66	Estimate	0.292572
Cholesteryl Esters	NFBC 66	Estimate	#N/A
XXL-VLDL-CE	NFBC 66	Estimate	-0.405226
XL-VLDL-CE	NFBC 66	Estimate	-0.360794
L-VLDL-CE	NFBC 66	Estimate	-0.402898
M-VLDL-CE	NFBC 66	Estimate	-0.372096
S-VLDL-CE	NFBC 66	Estimate	-0.357806
XS-VLDL-CE	NFBC 66	Estimate	-0.439599
IDL-CE	NFBC 66	Estimate	-0.0674091
L-LDL-CE	NFBC 66	Estimate	0.0570763
M-LDL-CE	NFBC 66	Estimate	0.108119
S-LDL-CE	NFBC 66	Estimate	0.15644
XL-HDL-CE	NFBC 66	Estimate	0.463713
L-HDL-CE	NFBC 66	Estimate	0.690795
M-HDL-CE	NFBC 66	Estimate	0.557953
S-HDL-CE	NFBC 66	Estimate	0.291501
Free Cholesterol	NFBC 66	Estimate	#N/A
XXL-VLDL-FC	NFBC 66	Estimate	-0.227327
XL-VLDL-FC	NFBC 66	Estimate	-0.243656
L-VLDL-FC	NFBC 66	Estimate	-0.179099
M-VLDL-FC	NFBC 66	Estimate	-0.216122
S-VLDL-FC	NFBC 66	Estimate	-0.274621
XS-VLDL-FC	NFBC 66	Estimate	-0.173074
IDL-FC	NFBC 66	Estimate	0.0461161
L-LDL-FC	NFBC 66	Estimate	0.0912959
M-LDL-FC	NFBC 66	Estimate	0.130114
S-LDL-FC	NFBC 66	Estimate	0.158437
XL-HDL-FC	NFBC 66	Estimate	0.5199
L-HDL-FC	NFBC 66	Estimate	0.683618
M-HDL-FC	NFBC 66	Estimate	0.461024
S-HDL-FC	NFBC 66	Estimate	0.2193
Triglycerides	NFBC 66	Estimate	#N/A
XXL-VLDL-TG	NFBC 66	Estimate	-0.225612
XL-VLDL-TG	NFBC 66	Estimate	-0.123144
L-VLDL-TG	NFBC 66	Estimate	-0.108569
M-VLDL-TG	NFBC 66	Estimate	-0.151757
S-VLDL-TG	NFBC 66	Estimate	-0.267344
XS-VLDL-TG	NFBC 66	Estimate	-0.234392
IDL-TG	NFBC 66	Estimate	-0.166255
L-LDL-TG	NFBC 66	Estimate	-0.119659
M-LDL-TG	NFBC 66	Estimate	-0.0496651
S-LDL-TG	NFBC 66	Estimate	-0.0608453
XL-HDL-TG	NFBC 66	Estimate	0.132162
L-HDL-TG	NFBC 66	Estimate	0.156331
M-HDL-TG	NFBC 66	Estimate	-0.462078
S-HDL-TG	NFBC 66	Estimate	-0.547338
Particle Conc.	NFBC 86	Estimate	#N/A
XXL-VLDL-P	NFBC 86	Estimate	-0.21986
XL-VLDL-P	NFBC 86	Estimate	-0.0920732
L-VLDL-P	NFBC 86	Estimate	-0.171835
M-VLDL-P	NFBC 86	Estimate	-0.251314
S-VLDL-P	NFBC 86	Estimate	-0.458602
XS-VLDL-P	NFBC 86	Estimate	-0.328882
IDL-P	NFBC 86	Estimate	-0.10026
L-LDL-P	NFBC 86	Estimate	-0.0183547
M-LDL-P	NFBC 86	Estimate	-0.0230369
S-LDL-P	NFBC 86	Estimate	0.041187
XL-HDL-P	NFBC 86	Estimate	0.793734
L-HDL-P	NFBC 86	Estimate	0.965952
M-HDL-P	NFBC 86	Estimate	0.381265
S-HDL-P	NFBC 86	Estimate	-0.0678266
Total Lipids	NFBC 86	Estimate	#N/A
XXL-VLDL-L	NFBC 86	Estimate	-0.215448
XL-VLDL-L	NFBC 86	Estimate	-0.0972393
L-VLDL-L	NFBC 86	Estimate	-0.178316
M-VLDL-L	NFBC 86	Estimate	-0.25385
S-VLDL-L	NFBC 86	Estimate	-0.466299
XS-VLDL-L	NFBC 86	Estimate	-0.324889
IDL-L	NFBC 86	Estimate	-0.0934286
L-LDL-L	NFBC 86	Estimate	-0.0186336
M-LDL-L	NFBC 86	Estimate	-0.0242922
S-LDL-L	NFBC 86	Estimate	0.0385555
XL-HDL-L	NFBC 86	Estimate	0.786445
L-HDL-L	NFBC 86	Estimate	0.97314
M-HDL-L	NFBC 86	Estimate	0.399356
S-HDL-L	NFBC 86	Estimate	-0.041483
Phospholipids	NFBC 86	Estimate	#N/A
XXL-VLDL-PL	NFBC 86	Estimate	-0.164248
XL-VLDL-PL	NFBC 86	Estimate	-0.0708685
L-VLDL-PL	NFBC 86	Estimate	-0.168918
M-VLDL-PL	NFBC 86	Estimate	-0.273434
S-VLDL-PL	NFBC 86	Estimate	-0.522502
XS-VLDL-PL	NFBC 86	Estimate	-0.161716
IDL-PL	NFBC 86	Estimate	-0.058627
L-LDL-PL	NFBC 86	Estimate	-0.0132713
M-LDL-PL	NFBC 86	Estimate	-0.0638338
S-LDL-PL	NFBC 86	Estimate	0.12683
XL-HDL-PL	NFBC 86	Estimate	0.859251
L-HDL-PL	NFBC 86	Estimate	0.939326
M-HDL-PL	NFBC 86	Estimate	0.395727
S-HDL-PL	NFBC 86	Estimate	-0.029707
Total Cholesterol	NFBC 86	Estimate	#N/A
XXL-VLDL-C	NFBC 86	Estimate	-0.215505
XL-VLDL-C	NFBC 86	Estimate	-0.184209
L-VLDL-C	NFBC 86	Estimate	-0.279183
M-VLDL-C	NFBC 86	Estimate	-0.296076
S-VLDL-C	NFBC 86	Estimate	-0.491065
XS-VLDL-C	NFBC 86	Estimate	-0.352849
IDL-C	NFBC 86	Estimate	-0.100709
L-LDL-C	NFBC 86	Estimate	-0.0331104
M-LDL-C	NFBC 86	Estimate	-0.029255
S-LDL-C	NFBC 86	Estimate	0.00852206
XL-HDL-C	NFBC 86	Estimate	0.652688
L-HDL-C	NFBC 86	Estimate	1.00565
M-HDL-C	NFBC 86	Estimate	0.482782
S-HDL-C	NFBC 86	Estimate	0.0505168
Cholesteryl Esters	NFBC 86	Estimate	#N/A
XXL-VLDL-CE	NFBC 86	Estimate	-0.285555
XL-VLDL-CE	NFBC 86	Estimate	-0.244919
L-VLDL-CE	NFBC 86	Estimate	-0.393999
M-VLDL-CE	NFBC 86	Estimate	-0.37255
S-VLDL-CE	NFBC 86	Estimate	-0.514497
XS-VLDL-CE	NFBC 86	Estimate	-0.400485
IDL-CE	NFBC 86	Estimate	-0.145331
L-LDL-CE	NFBC 86	Estimate	-0.0491275
M-LDL-CE	NFBC 86	Estimate	-0.0451637
S-LDL-CE	NFBC 86	Estimate	-0.0104718
XL-HDL-CE	NFBC 86	Estimate	0.598861
L-HDL-CE	NFBC 86	Estimate	1.01497
M-HDL-CE	NFBC 86	Estimate	0.494385
S-HDL-CE	NFBC 86	Estimate	0.0102719
Free Cholesterol	NFBC 86	Estimate	#N/A
XXL-VLDL-FC	NFBC 86	Estimate	-0.100202
XL-VLDL-FC	NFBC 86	Estimate	-0.10916
L-VLDL-FC	NFBC 86	Estimate	-0.140541
M-VLDL-FC	NFBC 86	Estimate	-0.199015
S-VLDL-FC	NFBC 86	Estimate	-0.410608
XS-VLDL-FC	NFBC 86	Estimate	-0.200677
IDL-FC	NFBC 86	Estimate	0.0183411
L-LDL-FC	NFBC 86	Estimate	0.0233
M-LDL-FC	NFBC 86	Estimate	0.0422002
S-LDL-FC	NFBC 86	Estimate	0.0853638
XL-HDL-FC	NFBC 86	Estimate	0.767327
L-HDL-FC	NFBC 86	Estimate	0.972038
M-HDL-FC	NFBC 86	Estimate	0.434806
S-HDL-FC	NFBC 86	Estimate	0.170986
Triglycerides	NFBC 86	Estimate	#N/A
XXL-VLDL-TG	NFBC 86	Estimate	-0.224184
XL-VLDL-TG	NFBC 86	Estimate	-0.0749514
L-VLDL-TG	NFBC 86	Estimate	-0.132291
M-VLDL-TG	NFBC 86	Estimate	-0.225721
S-VLDL-TG	NFBC 86	Estimate	-0.364033
XS-VLDL-TG	NFBC 86	Estimate	-0.305254
IDL-TG	NFBC 86	Estimate	-0.0139234
L-LDL-TG	NFBC 86	Estimate	0.107893
M-LDL-TG	NFBC 86	Estimate	0.171516
S-LDL-TG	NFBC 86	Estimate	0.0725368
XL-HDL-TG	NFBC 86	Estimate	0.593908
L-HDL-TG	NFBC 86	Estimate	0.477131
M-HDL-TG	NFBC 86	Estimate	-0.545873
S-HDL-TG	NFBC 86	Estimate	-0.643208
Particle Conc.	INTERVAL	Estimate	#N/A
XXL-VLDL-P	INTERVAL	Estimate	-0.16747
XL-VLDL-P	INTERVAL	Estimate	-0.130294
L-VLDL-P	INTERVAL	Estimate	-0.143129
M-VLDL-P	INTERVAL	Estimate	-0.206437
S-VLDL-P	INTERVAL	Estimate	-0.334718
XS-VLDL-P	INTERVAL	Estimate	-0.266134
IDL-P	INTERVAL	Estimate	-0.0911384
L-LDL-P	INTERVAL	Estimate	-0.0255068
M-LDL-P	INTERVAL	Estimate	0.0043093
S-LDL-P	INTERVAL	Estimate	0.0523388
XL-HDL-P	INTERVAL	Estimate	0.576277
L-HDL-P	INTERVAL	Estimate	0.614816
M-HDL-P	INTERVAL	Estimate	0.31335
S-HDL-P	INTERVAL	Estimate	0.0196885
Total Lipids	INTERVAL	Estimate	#N/A
XXL-VLDL-L	INTERVAL	Estimate	-0.168451
XL-VLDL-L	INTERVAL	Estimate	-0.136091
L-VLDL-L	INTERVAL	Estimate	-0.150452
M-VLDL-L	INTERVAL	Estimate	-0.213341
S-VLDL-L	INTERVAL	Estimate	-0.340029
XS-VLDL-L	INTERVAL	Estimate	-0.261016
IDL-L	INTERVAL	Estimate	-0.0794512
L-LDL-L	INTERVAL	Estimate	-0.0188054
M-LDL-L	INTERVAL	Estimate	0.00963817
S-LDL-L	INTERVAL	Estimate	0.0562566
XL-HDL-L	INTERVAL	Estimate	0.573376
L-HDL-L	INTERVAL	Estimate	0.621849
M-HDL-L	INTERVAL	Estimate	0.329987
S-HDL-L	INTERVAL	Estimate	0.0437173
Phospholipids	INTERVAL	Estimate	#N/A
XXL-VLDL-PL	INTERVAL	Estimate	-0.135095
XL-VLDL-PL	INTERVAL	Estimate	-0.127183
L-VLDL-PL	INTERVAL	Estimate	-0.146755
M-VLDL-PL	INTERVAL	Estimate	-0.229511
S-VLDL-PL	INTERVAL	Estimate	-0.375423
XS-VLDL-PL	INTERVAL	Estimate	-0.144536
IDL-PL	INTERVAL	Estimate	-0.063753
L-LDL-PL	INTERVAL	Estimate	-0.00724492
M-LDL-PL	INTERVAL	Estimate	-0.0262571
S-LDL-PL	INTERVAL	Estimate	0.0817355
XL-HDL-PL	INTERVAL	Estimate	0.609928
L-HDL-PL	INTERVAL	Estimate	0.6022
M-HDL-PL	INTERVAL	Estimate	0.317297
S-HDL-PL	INTERVAL	Estimate	0.0330006
Total Cholesterol	INTERVAL	Estimate	#N/A
XXL-VLDL-C	INTERVAL	Estimate	-0.212941
XL-VLDL-C	INTERVAL	Estimate	-0.203521
L-VLDL-C	INTERVAL	Estimate	-0.239206
M-VLDL-C	INTERVAL	Estimate	-0.279628
S-VLDL-C	INTERVAL	Estimate	-0.348859
XS-VLDL-C	INTERVAL	Estimate	-0.284189
IDL-C	INTERVAL	Estimate	-0.0652636
L-LDL-C	INTERVAL	Estimate	-0.0106383
M-LDL-C	INTERVAL	Estimate	0.0259497
S-LDL-C	INTERVAL	Estimate	0.0605296
XL-HDL-C	INTERVAL	Estimate	0.499227
L-HDL-C	INTERVAL	Estimate	0.651966
M-HDL-C	INTERVAL	Estimate	0.398304
S-HDL-C	INTERVAL	Estimate	0.142721
Cholesteryl Esters	INTERVAL	Estimate	#N/A
XXL-VLDL-CE	INTERVAL	Estimate	-0.264048
XL-VLDL-CE	INTERVAL	Estimate	-0.244123
L-VLDL-CE	INTERVAL	Estimate	-0.317294
M-VLDL-CE	INTERVAL	Estimate	-0.335289
S-VLDL-CE	INTERVAL	Estimate	-0.35508
XS-VLDL-CE	INTERVAL	Estimate	-0.318442
IDL-CE	INTERVAL	Estimate	-0.0949735
L-LDL-CE	INTERVAL	Estimate	-0.0248668
M-LDL-CE	INTERVAL	Estimate	0.0190234
S-LDL-CE	INTERVAL	Estimate	0.0573898
XL-HDL-CE	INTERVAL	Estimate	0.471456
L-HDL-CE	INTERVAL	Estimate	0.655028
M-HDL-CE	INTERVAL	Estimate	0.406938
S-HDL-CE	INTERVAL	Estimate	0.122276
Free Cholesterol	INTERVAL	Estimate	#N/A
XXL-VLDL-FC	INTERVAL	Estimate	-0.130805
XL-VLDL-FC	INTERVAL	Estimate	-0.152513
L-VLDL-FC	INTERVAL	Estimate	-0.138544
M-VLDL-FC	INTERVAL	Estimate	-0.18948
S-VLDL-FC	INTERVAL	Estimate	-0.301667
XS-VLDL-FC	INTERVAL	Estimate	-0.171057
IDL-FC	INTERVAL	Estimate	0.0129612
L-LDL-FC	INTERVAL	Estimate	0.0327358
M-LDL-FC	INTERVAL	Estimate	0.050435
S-LDL-FC	INTERVAL	Estimate	0.0686675
XL-HDL-FC	INTERVAL	Estimate	0.554502
L-HDL-FC	INTERVAL	Estimate	0.637116
M-HDL-FC	INTERVAL	Estimate	0.358249
S-HDL-FC	INTERVAL	Estimate	0.123421
Triglycerides	INTERVAL	Estimate	#N/A
XXL-VLDL-TG	INTERVAL	Estimate	-0.161577
XL-VLDL-TG	INTERVAL	Estimate	-0.108736
L-VLDL-TG	INTERVAL	Estimate	-0.107032
M-VLDL-TG	INTERVAL	Estimate	-0.161019
S-VLDL-TG	INTERVAL	Estimate	-0.265083
XS-VLDL-TG	INTERVAL	Estimate	-0.245406
IDL-TG	INTERVAL	Estimate	-0.129429
L-LDL-TG	INTERVAL	Estimate	-0.0676929
M-LDL-TG	INTERVAL	Estimate	-0.0120691
S-LDL-TG	INTERVAL	Estimate	-0.0314699
XL-HDL-TG	INTERVAL	Estimate	0.215634
L-HDL-TG	INTERVAL	Estimate	0.191533
M-HDL-TG	INTERVAL	Estimate	-0.429837
S-HDL-TG	INTERVAL	Estimate	-0.437404
Particle Conc.	FINRISK 97	Std. Error	#N/A
XXL-VLDL-P	FINRISK 97	Std. Error	0.0625921
XL-VLDL-P	FINRISK 97	Std. Error	0.0629408
L-VLDL-P	FINRISK 97	Std. Error	0.0626497
M-VLDL-P	FINRISK 97	Std. Error	0.0617076
S-VLDL-P	FINRISK 97	Std. Error	0.0603713
XS-VLDL-P	FINRISK 97	Std. Error	0.0594018
IDL-P	FINRISK 97	Std. Error	0.0600504
L-LDL-P	FINRISK 97	Std. Error	0.0601103
M-LDL-P	FINRISK 97	Std. Error	0.0604133
S-LDL-P	FINRISK 97	Std. Error	0.0608668
XL-HDL-P	FINRISK 97	Std. Error	0.0596528
L-HDL-P	FINRISK 97	Std. Error	0.0592106
M-HDL-P	FINRISK 97	Std. Error	0.0630173
S-HDL-P	FINRISK 97	Std. Error	0.0649905
Total Lipids	FINRISK 97	Std. Error	#N/A
XXL-VLDL-L	FINRISK 97	Std. Error	0.0625634
XL-VLDL-L	FINRISK 97	Std. Error	0.0628494
L-VLDL-L	FINRISK 97	Std. Error	0.0626446
M-VLDL-L	FINRISK 97	Std. Error	0.0616273
S-VLDL-L	FINRISK 97	Std. Error	0.060165
XS-VLDL-L	FINRISK 97	Std. Error	0.0593204
IDL-L	FINRISK 97	Std. Error	0.0602706
L-LDL-L	FINRISK 97	Std. Error	0.0603782
M-LDL-L	FINRISK 97	Std. Error	0.0606598
S-LDL-L	FINRISK 97	Std. Error	0.0611077
XL-HDL-L	FINRISK 97	Std. Error	0.0597381
L-HDL-L	FINRISK 97	Std. Error	0.0591754
M-HDL-L	FINRISK 97	Std. Error	0.0628529
S-HDL-L	FINRISK 97	Std. Error	0.0649411
Phospholipids	FINRISK 97	Std. Error	#N/A
XXL-VLDL-PL	FINRISK 97	Std. Error	0.0629185
XL-VLDL-PL	FINRISK 97	Std. Error	0.0627724
L-VLDL-PL	FINRISK 97	Std. Error	0.0625718
M-VLDL-PL	FINRISK 97	Std. Error	0.0615509
S-VLDL-PL	FINRISK 97	Std. Error	0.0605574
XS-VLDL-PL	FINRISK 97	Std. Error	0.0599524
IDL-PL	FINRISK 97	Std. Error	0.0603967
L-LDL-PL	FINRISK 97	Std. Error	0.0610407
M-LDL-PL	FINRISK 97	Std. Error	0.0613451
S-LDL-PL	FINRISK 97	Std. Error	0.0624237
XL-HDL-PL	FINRISK 97	Std. Error	0.0589981
L-HDL-PL	FINRISK 97	Std. Error	0.0590672
M-HDL-PL	FINRISK 97	Std. Error	0.0630682
S-HDL-PL	FINRISK 97	Std. Error	0.0636773
Total Cholesterol	FINRISK 97	Std. Error	#N/A
XXL-VLDL-C	FINRISK 97	Std. Error	0.0618725
XL-VLDL-C	FINRISK 97	Std. Error	0.0621475
L-VLDL-C	FINRISK 97	Std. Error	0.062141
M-VLDL-C	FINRISK 97	Std. Error	0.0610154
S-VLDL-C	FINRISK 97	Std. Error	0.0588401
XS-VLDL-C	FINRISK 97	Std. Error	0.0591984
IDL-C	FINRISK 97	Std. Error	0.0612733
L-LDL-C	FINRISK 97	Std. Error	0.0609771
M-LDL-C	FINRISK 97	Std. Error	0.0613104
S-LDL-C	FINRISK 97	Std. Error	0.0616356
XL-HDL-C	FINRISK 97	Std. Error	0.0608883
L-HDL-C	FINRISK 97	Std. Error	0.0592704
M-HDL-C	FINRISK 97	Std. Error	0.0620288
S-HDL-C	FINRISK 97	Std. Error	0.0651203
Cholesteryl Esters	FINRISK 97	Std. Error	#N/A
XXL-VLDL-CE	FINRISK 97	Std. Error	0.0613684
XL-VLDL-CE	FINRISK 97	Std. Error	0.0621034
L-VLDL-CE	FINRISK 97	Std. Error	0.0618586
M-VLDL-CE	FINRISK 97	Std. Error	0.0606666
S-VLDL-CE	FINRISK 97	Std. Error	0.0584791
XS-VLDL-CE	FINRISK 97	Std. Error	0.059202
IDL-CE	FINRISK 97	Std. Error	0.0614432
L-LDL-CE	FINRISK 97	Std. Error	0.0609494
M-LDL-CE	FINRISK 97	Std. Error	0.0613634
S-LDL-CE	FINRISK 97	Std. Error	0.0616808
XL-HDL-CE	FINRISK 97	Std. Error	0.061092
L-HDL-CE	FINRISK 97	Std. Error	0.0593525
M-HDL-CE	FINRISK 97	Std. Error	0.0618198
S-HDL-CE	FINRISK 97	Std. Error	0.0650239
Free Cholesterol	FINRISK 97	Std. Error	#N/A
XXL-VLDL-FC	FINRISK 97	Std. Error	0.0628154
XL-VLDL-FC	FINRISK 97	Std. Error	0.062257
L-VLDL-FC	FINRISK 97	Std. Error	0.0626716
M-VLDL-FC	FINRISK 97	Std. Error	0.0617016
S-VLDL-FC	FINRISK 97	Std. Error	0.0601561
XS-VLDL-FC	FINRISK 97	Std. Error	0.0596984
IDL-FC	FINRISK 97	Std. Error	0.0609076
L-LDL-FC	FINRISK 97	Std. Error	0.061117
M-LDL-FC	FINRISK 97	Std. Error	0.0614525
S-LDL-FC	FINRISK 97	Std. Error	0.0620397
XL-HDL-FC	FINRISK 97	Std. Error	0.0608181
L-HDL-FC	FINRISK 97	Std. Error	0.0590873
M-HDL-FC	FINRISK 97	Std. Error	0.0628773
S-HDL-FC	FINRISK 97	Std. Error	0.0648616
Triglycerides	FINRISK 97	Std. Error	#N/A
XXL-VLDL-TG	FINRISK 97	Std. Error	0.0627417
XL-VLDL-TG	FINRISK 97	Std. Error	0.0631784
L-VLDL-TG	FINRISK 97	Std. Error	0.0629913
M-VLDL-TG	FINRISK 97	Std. Error	0.0621781
S-VLDL-TG	FINRISK 97	Std. Error	0.0615711
XS-VLDL-TG	FINRISK 97	Std. Error	0.0612412
IDL-TG	FINRISK 97	Std. Error	0.0610752
L-LDL-TG	FINRISK 97	Std. Error	0.0610276
M-LDL-TG	FINRISK 97	Std. Error	0.0613416
S-LDL-TG	FINRISK 97	Std. Error	0.061517
XL-HDL-TG	FINRISK 97	Std. Error	0.0626154
L-HDL-TG	FINRISK 97	Std. Error	0.0631548
M-HDL-TG	FINRISK 97	Std. Error	0.0636836
S-HDL-TG	FINRISK 97	Std. Error	0.0621058
Particle Conc.	DILGOM	Std. Error	#N/A
XXL-VLDL-P	DILGOM	Std. Error	0.0827367
XL-VLDL-P	DILGOM	Std. Error	0.0825585
L-VLDL-P	DILGOM	Std. Error	0.0820449
M-VLDL-P	DILGOM	Std. Error	0.0813571
S-VLDL-P	DILGOM	Std. Error	0.0803391
XS-VLDL-P	DILGOM	Std. Error	0.0792402
IDL-P	DILGOM	Std. Error	0.079943
L-LDL-P	DILGOM	Std. Error	0.080045
M-LDL-P	DILGOM	Std. Error	0.0798391
S-LDL-P	DILGOM	Std. Error	0.0799809
XL-HDL-P	DILGOM	Std. Error	0.0756532
L-HDL-P	DILGOM	Std. Error	0.0756399
M-HDL-P	DILGOM	Std. Error	0.0818978
S-HDL-P	DILGOM	Std. Error	0.0835636
Total Lipids	DILGOM	Std. Error	#N/A
XXL-VLDL-L	DILGOM	Std. Error	0.0827416
XL-VLDL-L	DILGOM	Std. Error	0.0825627
L-VLDL-L	DILGOM	Std. Error	0.0820791
M-VLDL-L	DILGOM	Std. Error	0.0813737
S-VLDL-L	DILGOM	Std. Error	0.0802641
XS-VLDL-L	DILGOM	Std. Error	0.0791863
IDL-L	DILGOM	Std. Error	0.0800718
L-LDL-L	DILGOM	Std. Error	0.0801493
M-LDL-L	DILGOM	Std. Error	0.0799273
S-LDL-L	DILGOM	Std. Error	0.0800718
XL-HDL-L	DILGOM	Std. Error	0.0757182
L-HDL-L	DILGOM	Std. Error	0.0756314
M-HDL-L	DILGOM	Std. Error	0.0818133
S-HDL-L	DILGOM	Std. Error	0.0835846
Phospholipids	DILGOM	Std. Error	#N/A
XXL-VLDL-PL	DILGOM	Std. Error	0.0828283
XL-VLDL-PL	DILGOM	Std. Error	0.0826292
L-VLDL-PL	DILGOM	Std. Error	0.0820478
M-VLDL-PL	DILGOM	Std. Error	0.0812268
S-VLDL-PL	DILGOM	Std. Error	0.0804224
XS-VLDL-PL	DILGOM	Std. Error	0.0792614
IDL-PL	DILGOM	Std. Error	0.0802698
L-LDL-PL	DILGOM	Std. Error	0.0804706
M-LDL-PL	DILGOM	Std. Error	0.0802602
S-LDL-PL	DILGOM	Std. Error	0.0807408
XL-HDL-PL	DILGOM	Std. Error	0.0748081
L-HDL-PL	DILGOM	Std. Error	0.0759934
M-HDL-PL	DILGOM	Std. Error	0.0814184
S-HDL-PL	DILGOM	Std. Error	0.0840297
Total Cholesterol	DILGOM	Std. Error	#N/A
XXL-VLDL-C	DILGOM	Std. Error	0.0827248
XL-VLDL-C	DILGOM	Std. Error	0.0825373
L-VLDL-C	DILGOM	Std. Error	0.0821143
M-VLDL-C	DILGOM	Std. Error	0.0815021
S-VLDL-C	DILGOM	Std. Error	0.0794232
XS-VLDL-C	DILGOM	Std. Error	0.0791672
IDL-C	DILGOM	Std. Error	0.0805306
L-LDL-C	DILGOM	Std. Error	0.0803844
M-LDL-C	DILGOM	Std. Error	0.0801136
S-LDL-C	DILGOM	Std. Error	0.0802306
XL-HDL-C	DILGOM	Std. Error	0.0770668
L-HDL-C	DILGOM	Std. Error	0.0755375
M-HDL-C	DILGOM	Std. Error	0.0816553
S-HDL-C	DILGOM	Std. Error	0.0821688
Cholesteryl Esters	DILGOM	Std. Error	#N/A
XXL-VLDL-CE	DILGOM	Std. Error	0.0825622
XL-VLDL-CE	DILGOM	Std. Error	0.0823686
L-VLDL-CE	DILGOM	Std. Error	0.0818714
M-VLDL-CE	DILGOM	Std. Error	0.08144
S-VLDL-CE	DILGOM	Std. Error	0.079154
XS-VLDL-CE	DILGOM	Std. Error	0.0790977
IDL-CE	DILGOM	Std. Error	0.0806074
L-LDL-CE	DILGOM	Std. Error	0.0803026
M-LDL-CE	DILGOM	Std. Error	0.0800451
S-LDL-CE	DILGOM	Std. Error	0.0801496
XL-HDL-CE	DILGOM	Std. Error	0.077588
L-HDL-CE	DILGOM	Std. Error	0.0754728
M-HDL-CE	DILGOM	Std. Error	0.0816704
S-HDL-CE	DILGOM	Std. Error	0.0816441
Free Cholesterol	DILGOM	Std. Error	#N/A
XXL-VLDL-FC	DILGOM	Std. Error	0.0829593
XL-VLDL-FC	DILGOM	Std. Error	0.0827367
L-VLDL-FC	DILGOM	Std. Error	0.0823919
M-VLDL-FC	DILGOM	Std. Error	0.0816225
S-VLDL-FC	DILGOM	Std. Error	0.0804431
XS-VLDL-FC	DILGOM	Std. Error	0.0796963
IDL-FC	DILGOM	Std. Error	0.0804328
L-LDL-FC	DILGOM	Std. Error	0.0805804
M-LDL-FC	DILGOM	Std. Error	0.0804356
S-LDL-FC	DILGOM	Std. Error	0.080738
XL-HDL-FC	DILGOM	Std. Error	0.07585
L-HDL-FC	DILGOM	Std. Error	0.0757885
M-HDL-FC	DILGOM	Std. Error	0.081485
S-HDL-FC	DILGOM	Std. Error	0.0839638
Triglycerides	DILGOM	Std. Error	#N/A
XXL-VLDL-TG	DILGOM	Std. Error	0.0827424
XL-VLDL-TG	DILGOM	Std. Error	0.0825605
L-VLDL-TG	DILGOM	Std. Error	0.0820603
M-VLDL-TG	DILGOM	Std. Error	0.081351
S-VLDL-TG	DILGOM	Std. Error	0.0809349
XS-VLDL-TG	DILGOM	Std. Error	0.0809795
IDL-TG	DILGOM	Std. Error	0.080053
L-LDL-TG	DILGOM	Std. Error	0.0791814
M-LDL-TG	DILGOM	Std. Error	0.0787787
S-LDL-TG	DILGOM	Std. Error	0.0803806
XL-HDL-TG	DILGOM	Std. Error	0.0812549
L-HDL-TG	DILGOM	Std. Error	0.0778499
M-HDL-TG	DILGOM	Std. Error	0.0829994
S-HDL-TG	DILGOM	Std. Error	0.0813271
Particle Conc.	YFS	Std. Error	#N/A
XXL-VLDL-P	YFS	Std. Error	0.122158
XL-VLDL-P	YFS	Std. Error	0.122309
L-VLDL-P	YFS	Std. Error	0.121568
M-VLDL-P	YFS	Std. Error	0.119795
S-VLDL-P	YFS	Std. Error	0.118337
XS-VLDL-P	YFS	Std. Error	0.121567
IDL-P	YFS	Std. Error	0.123326
L-LDL-P	YFS	Std. Error	0.122746
M-LDL-P	YFS	Std. Error	0.121756
S-LDL-P	YFS	Std. Error	0.121396
XL-HDL-P	YFS	Std. Error	0.114922
L-HDL-P	YFS	Std. Error	0.112956
M-HDL-P	YFS	Std. Error	0.124667
S-HDL-P	YFS	Std. Error	0.127004
Total Lipids	YFS	Std. Error	#N/A
XXL-VLDL-L	YFS	Std. Error	0.122102
XL-VLDL-L	YFS	Std. Error	0.122241
L-VLDL-L	YFS	Std. Error	0.121528
M-VLDL-L	YFS	Std. Error	0.119821
S-VLDL-L	YFS	Std. Error	0.118317
XS-VLDL-L	YFS	Std. Error	0.121697
IDL-L	YFS	Std. Error	0.123409
L-LDL-L	YFS	Std. Error	0.122786
M-LDL-L	YFS	Std. Error	0.12172
S-LDL-L	YFS	Std. Error	0.121375
XL-HDL-L	YFS	Std. Error	0.115123
L-HDL-L	YFS	Std. Error	0.112914
M-HDL-L	YFS	Std. Error	0.124566
S-HDL-L	YFS	Std. Error	0.126985
Phospholipids	YFS	Std. Error	#N/A
XXL-VLDL-PL	YFS	Std. Error	0.122532
XL-VLDL-PL	YFS	Std. Error	0.122469
L-VLDL-PL	YFS	Std. Error	0.121692
M-VLDL-PL	YFS	Std. Error	0.119741
S-VLDL-PL	YFS	Std. Error	0.119193
XS-VLDL-PL	YFS	Std. Error	0.122945
IDL-PL	YFS	Std. Error	0.123822
L-LDL-PL	YFS	Std. Error	0.123222
M-LDL-PL	YFS	Std. Error	0.122018
S-LDL-PL	YFS	Std. Error	0.122347
XL-HDL-PL	YFS	Std. Error	0.112777
L-HDL-PL	YFS	Std. Error	0.113871
M-HDL-PL	YFS	Std. Error	0.124199
S-HDL-PL	YFS	Std. Error	0.127076
Total Cholesterol	YFS	Std. Error	#N/A
XXL-VLDL-C	YFS	Std. Error	0.121803
XL-VLDL-C	YFS	Std. Error	0.121359
L-VLDL-C	YFS	Std. Error	0.120839
M-VLDL-C	YFS	Std. Error	0.120166
S-VLDL-C	YFS	Std. Error	0.118902
XS-VLDL-C	YFS	Std. Error	0.122671
IDL-C	YFS	Std. Error	0.123549
L-LDL-C	YFS	Std. Error	0.122671
M-LDL-C	YFS	Std. Error	0.121651
S-LDL-C	YFS	Std. Error	0.121465
XL-HDL-C	YFS	Std. Error	0.11872
L-HDL-C	YFS	Std. Error	0.112529
M-HDL-C	YFS	Std. Error	0.12438
S-HDL-C	YFS	Std. Error	0.125808
Cholesteryl Esters	YFS	Std. Error	#N/A
XXL-VLDL-CE	YFS	Std. Error	0.121226
XL-VLDL-CE	YFS	Std. Error	0.120856
L-VLDL-CE	YFS	Std. Error	0.120001
M-VLDL-CE	YFS	Std. Error	0.120354
S-VLDL-CE	YFS	Std. Error	0.119451
XS-VLDL-CE	YFS	Std. Error	0.123271
IDL-CE	YFS	Std. Error	0.123361
L-LDL-CE	YFS	Std. Error	0.122308
M-LDL-CE	YFS	Std. Error	0.12162
S-LDL-CE	YFS	Std. Error	0.121656
XL-HDL-CE	YFS	Std. Error	0.119982
L-HDL-CE	YFS	Std. Error	0.112418
M-HDL-CE	YFS	Std. Error	0.12444
S-HDL-CE	YFS	Std. Error	0.125395
Free Cholesterol	YFS	Std. Error	#N/A
XXL-VLDL-FC	YFS	Std. Error	0.122798
XL-VLDL-FC	YFS	Std. Error	0.122012
L-VLDL-FC	YFS	Std. Error	0.121799
M-VLDL-FC	YFS	Std. Error	0.120363
S-VLDL-FC	YFS	Std. Error	0.119282
XS-VLDL-FC	YFS	Std. Error	0.121976
IDL-FC	YFS	Std. Error	0.124
L-LDL-FC	YFS	Std. Error	0.12361
M-LDL-FC	YFS	Std. Error	0.121992
S-LDL-FC	YFS	Std. Error	0.121173
XL-HDL-FC	YFS	Std. Error	0.116098
L-HDL-FC	YFS	Std. Error	0.113052
M-HDL-FC	YFS	Std. Error	0.124198
S-HDL-FC	YFS	Std. Error	0.127137
Triglycerides	YFS	Std. Error	#N/A
XXL-VLDL-TG	YFS	Std. Error	0.122225
XL-VLDL-TG	YFS	Std. Error	0.122526
L-VLDL-TG	YFS	Std. Error	0.121762
M-VLDL-TG	YFS	Std. Error	0.119889
S-VLDL-TG	YFS	Std. Error	0.119103
XS-VLDL-TG	YFS	Std. Error	0.12168
IDL-TG	YFS	Std. Error	0.124948
L-LDL-TG	YFS	Std. Error	0.125459
M-LDL-TG	YFS	Std. Error	0.125573
S-LDL-TG	YFS	Std. Error	0.124625
XL-HDL-TG	YFS	Std. Error	0.1243
L-HDL-TG	YFS	Std. Error	0.117412
M-HDL-TG	YFS	Std. Error	0.126696
S-HDL-TG	YFS	Std. Error	0.124419
Particle Conc.	NFBC 66	Std. Error	#N/A
XXL-VLDL-P	NFBC 66	Std. Error	0.0777093
XL-VLDL-P	NFBC 66	Std. Error	0.0778551
L-VLDL-P	NFBC 66	Std. Error	0.0774983
M-VLDL-P	NFBC 66	Std. Error	0.0765523
S-VLDL-P	NFBC 66	Std. Error	0.076837
XS-VLDL-P	NFBC 66	Std. Error	0.0790808
IDL-P	NFBC 66	Std. Error	0.0798896
L-LDL-P	NFBC 66	Std. Error	0.079712
M-LDL-P	NFBC 66	Std. Error	0.0793677
S-LDL-P	NFBC 66	Std. Error	0.0792698
XL-HDL-P	NFBC 66	Std. Error	0.073418
L-HDL-P	NFBC 66	Std. Error	0.0718002
M-HDL-P	NFBC 66	Std. Error	0.078565
S-HDL-P	NFBC 66	Std. Error	0.0804043
Total Lipids	NFBC 66	Std. Error	#N/A
XXL-VLDL-L	NFBC 66	Std. Error	0.0777329
XL-VLDL-L	NFBC 66	Std. Error	0.0778041
L-VLDL-L	NFBC 66	Std. Error	0.0774938
M-VLDL-L	NFBC 66	Std. Error	0.0766159
S-VLDL-L	NFBC 66	Std. Error	0.0768918
XS-VLDL-L	NFBC 66	Std. Error	0.0791057
IDL-L	NFBC 66	Std. Error	0.0798552
L-LDL-L	NFBC 66	Std. Error	0.079658
M-LDL-L	NFBC 66	Std. Error	0.0792779
S-LDL-L	NFBC 66	Std. Error	0.0791839
XL-HDL-L	NFBC 66	Std. Error	0.0736005
L-HDL-L	NFBC 66	Std. Error	0.0716869
M-HDL-L	NFBC 66	Std. Error	0.078514
S-HDL-L	NFBC 66	Std. Error	0.0803953
Phospholipids	NFBC 66	Std. Error	#N/A
XXL-VLDL-PL	NFBC 66	Std. Error	0.0780028
XL-VLDL-PL	NFBC 66	Std. Error	0.077958
L-VLDL-PL	NFBC 66	Std. Error	0.0776709
M-VLDL-PL	NFBC 66	Std. Error	0.0767094
S-VLDL-PL	NFBC 66	Std. Error	0.0775345
XS-VLDL-PL	NFBC 66	Std. Error	0.0797755
IDL-PL	NFBC 66	Std. Error	0.0800789
L-LDL-PL	NFBC 66	Std. Error	0.0797084
M-LDL-PL	NFBC 66	Std. Error	0.0792709
S-LDL-PL	NFBC 66	Std. Error	0.079521
XL-HDL-PL	NFBC 66	Std. Error	0.0710928
L-HDL-PL	NFBC 66	Std. Error	0.0721769
M-HDL-PL	NFBC 66	Std. Error	0.0780537
S-HDL-PL	NFBC 66	Std. Error	0.0801349
Total Cholesterol	NFBC 66	Std. Error	#N/A
XXL-VLDL-C	NFBC 66	Std. Error	0.0778377
XL-VLDL-C	NFBC 66	Std. Error	0.0774205
L-VLDL-C	NFBC 66	Std. Error	0.0773034
M-VLDL-C	NFBC 66	Std. Error	0.0771673
S-VLDL-C	NFBC 66	Std. Error	0.0771692
XS-VLDL-C	NFBC 66	Std. Error	0.0788175
IDL-C	NFBC 66	Std. Error	0.0795504
L-LDL-C	NFBC 66	Std. Error	0.0793655
M-LDL-C	NFBC 66	Std. Error	0.0789595
S-LDL-C	NFBC 66	Std. Error	0.0789032
XL-HDL-C	NFBC 66	Std. Error	0.0764424
L-HDL-C	NFBC 66	Std. Error	0.0711873
M-HDL-C	NFBC 66	Std. Error	0.078608
S-HDL-C	NFBC 66	Std. Error	0.080223
Cholesteryl Esters	NFBC 66	Std. Error	#N/A
XXL-VLDL-CE	NFBC 66	Std. Error	0.077688
XL-VLDL-CE	NFBC 66	Std. Error	0.0772606
L-VLDL-CE	NFBC 66	Std. Error	0.0769414
M-VLDL-CE	NFBC 66	Std. Error	0.0771945
S-VLDL-CE	NFBC 66	Std. Error	0.0770377
XS-VLDL-CE	NFBC 66	Std. Error	0.0787233
IDL-CE	NFBC 66	Std. Error	0.0792811
L-LDL-CE	NFBC 66	Std. Error	0.0791463
M-LDL-CE	NFBC 66	Std. Error	0.0788714
S-LDL-CE	NFBC 66	Std. Error	0.0789175
XL-HDL-CE	NFBC 66	Std. Error	0.0772417
L-HDL-CE	NFBC 66	Std. Error	0.0711724
M-HDL-CE	NFBC 66	Std. Error	0.0787043
S-HDL-CE	NFBC 66	Std. Error	0.0800612
Free Cholesterol	NFBC 66	Std. Error	#N/A
XXL-VLDL-FC	NFBC 66	Std. Error	0.0782784
XL-VLDL-FC	NFBC 66	Std. Error	0.07768
L-VLDL-FC	NFBC 66	Std. Error	0.0777836
M-VLDL-FC	NFBC 66	Std. Error	0.0772481
S-VLDL-FC	NFBC 66	Std. Error	0.0777327
XS-VLDL-FC	NFBC 66	Std. Error	0.0792647
IDL-FC	NFBC 66	Std. Error	0.0801105
L-LDL-FC	NFBC 66	Std. Error	0.0799372
M-LDL-FC	NFBC 66	Std. Error	0.0793401
S-LDL-FC	NFBC 66	Std. Error	0.0789325
XL-HDL-FC	NFBC 66	Std. Error	0.0745178
L-HDL-FC	NFBC 66	Std. Error	0.071332
M-HDL-FC	NFBC 66	Std. Error	0.0783212
S-HDL-FC	NFBC 66	Std. Error	0.080253
Triglycerides	NFBC 66	Std. Error	#N/A
XXL-VLDL-TG	NFBC 66	Std. Error	0.0776891
XL-VLDL-TG	NFBC 66	Std. Error	0.0779725
L-VLDL-TG	NFBC 66	Std. Error	0.07758
M-VLDL-TG	NFBC 66	Std. Error	0.0764668
S-VLDL-TG	NFBC 66	Std. Error	0.0770901
XS-VLDL-TG	NFBC 66	Std. Error	0.0793554
IDL-TG	NFBC 66	Std. Error	0.0805399
L-LDL-TG	NFBC 66	Std. Error	0.0804944
M-LDL-TG	NFBC 66	Std. Error	0.0804625
S-LDL-TG	NFBC 66	Std. Error	0.0805391
XL-HDL-TG	NFBC 66	Std. Error	0.0795596
L-HDL-TG	NFBC 66	Std. Error	0.0772848
M-HDL-TG	NFBC 66	Std. Error	0.0801614
S-HDL-TG	NFBC 66	Std. Error	0.0795578
Particle Conc.	NFBC 86	Std. Error	#N/A
XXL-VLDL-P	NFBC 86	Std. Error	0.0861754
XL-VLDL-P	NFBC 86	Std. Error	0.0861739
L-VLDL-P	NFBC 86	Std. Error	0.0861733
M-VLDL-P	NFBC 86	Std. Error	0.0861763
S-VLDL-P	NFBC 86	Std. Error	0.0861785
XS-VLDL-P	NFBC 86	Std. Error	0.0861729
IDL-P	NFBC 86	Std. Error	0.0861976
L-LDL-P	NFBC 86	Std. Error	0.0861695
M-LDL-P	NFBC 86	Std. Error	0.0861699
S-LDL-P	NFBC 86	Std. Error	0.0861705
XL-HDL-P	NFBC 86	Std. Error	0.0861689
L-HDL-P	NFBC 86	Std. Error	0.0861714
M-HDL-P	NFBC 86	Std. Error	0.0861711
S-HDL-P	NFBC 86	Std. Error	0.0861695
Total Lipids	NFBC 86	Std. Error	#N/A
XXL-VLDL-L	NFBC 86	Std. Error	0.0861754
XL-VLDL-L	NFBC 86	Std. Error	0.0861739
L-VLDL-L	NFBC 86	Std. Error	0.0861736
M-VLDL-L	NFBC 86	Std. Error	0.0861763
S-VLDL-L	NFBC 86	Std. Error	0.0861788
XS-VLDL-L	NFBC 86	Std. Error	0.086172
IDL-L	NFBC 86	Std. Error	0.0861976
L-LDL-L	NFBC 86	Std. Error	0.0861695
M-LDL-L	NFBC 86	Std. Error	0.0861699
S-LDL-L	NFBC 86	Std. Error	0.0861705
XL-HDL-L	NFBC 86	Std. Error	0.0861689
L-HDL-L	NFBC 86	Std. Error	0.0861714
M-HDL-L	NFBC 86	Std. Error	0.0861714
S-HDL-L	NFBC 86	Std. Error	0.0861695
Phospholipids	NFBC 86	Std. Error	#N/A
XXL-VLDL-PL	NFBC 86	Std. Error	0.0861757
XL-VLDL-PL	NFBC 86	Std. Error	0.0861742
L-VLDL-PL	NFBC 86	Std. Error	0.0861745
M-VLDL-PL	NFBC 86	Std. Error	0.0861773
S-VLDL-PL	NFBC 86	Std. Error	0.0861782
XS-VLDL-PL	NFBC 86	Std. Error	0.0861699
IDL-PL	NFBC 86	Std. Error	0.0861683
L-LDL-PL	NFBC 86	Std. Error	0.0861699
M-LDL-PL	NFBC 86	Std. Error	0.0861708
S-LDL-PL	NFBC 86	Std. Error	0.0861711
XL-HDL-PL	NFBC 86	Std. Error	0.0861699
L-HDL-PL	NFBC 86	Std. Error	0.0861714
M-HDL-PL	NFBC 86	Std. Error	0.0861711
S-HDL-PL	NFBC 86	Std. Error	0.0861699
Total Cholesterol	NFBC 86	Std. Error	#N/A
XXL-VLDL-C	NFBC 86	Std. Error	0.0861751
XL-VLDL-C	NFBC 86	Std. Error	0.0861729
L-VLDL-C	NFBC 86	Std. Error	0.0861739
M-VLDL-C	NFBC 86	Std. Error	0.086177
S-VLDL-C	NFBC 86	Std. Error	0.0861763
XS-VLDL-C	NFBC 86	Std. Error	0.0861695
IDL-C	NFBC 86	Std. Error	0.0861689
L-LDL-C	NFBC 86	Std. Error	0.0861702
M-LDL-C	NFBC 86	Std. Error	0.0861699
S-LDL-C	NFBC 86	Std. Error	0.0861702
XL-HDL-C	NFBC 86	Std. Error	0.086168
L-HDL-C	NFBC 86	Std. Error	0.0861711
M-HDL-C	NFBC 86	Std. Error	0.0861717
S-HDL-C	NFBC 86	Std. Error	0.0861686
Cholesteryl Esters	NFBC 86	Std. Error	#N/A
XXL-VLDL-CE	NFBC 86	Std. Error	0.0861754
XL-VLDL-CE	NFBC 86	Std. Error	0.086172
L-VLDL-CE	NFBC 86	Std. Error	0.0861726
M-VLDL-CE	NFBC 86	Std. Error	0.0861754
S-VLDL-CE	NFBC 86	Std. Error	0.0861757
XS-VLDL-CE	NFBC 86	Std. Error	0.0861686
IDL-CE	NFBC 86	Std. Error	0.0861689
L-LDL-CE	NFBC 86	Std. Error	0.0861705
M-LDL-CE	NFBC 86	Std. Error	0.0861702
S-LDL-CE	NFBC 86	Std. Error	0.0861699
XL-HDL-CE	NFBC 86	Std. Error	0.0861677
L-HDL-CE	NFBC 86	Std. Error	0.0861711
M-HDL-CE	NFBC 86	Std. Error	0.0861723
S-HDL-CE	NFBC 86	Std. Error	0.086168
Free Cholesterol	NFBC 86	Std. Error	#N/A
XXL-VLDL-FC	NFBC 86	Std. Error	0.0861754
XL-VLDL-FC	NFBC 86	Std. Error	0.0861736
L-VLDL-FC	NFBC 86	Std. Error	0.0861751
M-VLDL-FC	NFBC 86	Std. Error	0.0861763
S-VLDL-FC	NFBC 86	Std. Error	0.0861776
XS-VLDL-FC	NFBC 86	Std. Error	0.0861711
IDL-FC	NFBC 86	Std. Error	0.0861674
L-LDL-FC	NFBC 86	Std. Error	0.0861689
M-LDL-FC	NFBC 86	Std. Error	0.0861695
S-LDL-FC	NFBC 86	Std. Error	0.0861699
XL-HDL-FC	NFBC 86	Std. Error	0.0861689
L-HDL-FC	NFBC 86	Std. Error	0.0861705
M-HDL-FC	NFBC 86	Std. Error	0.0861708
S-HDL-FC	NFBC 86	Std. Error	0.086168
Triglycerides	NFBC 86	Std. Error	#N/A
XXL-VLDL-TG	NFBC 86	Std. Error	0.0861754
XL-VLDL-TG	NFBC 86	Std. Error	0.0861736
L-VLDL-TG	NFBC 86	Std. Error	0.0861733
M-VLDL-TG	NFBC 86	Std. Error	0.0861748
S-VLDL-TG	NFBC 86	Std. Error	0.0861751
XS-VLDL-TG	NFBC 86	Std. Error	0.0861754
IDL-TG	NFBC 86	Std. Error	0.0861702
L-LDL-TG	NFBC 86	Std. Error	0.0861677
M-LDL-TG	NFBC 86	Std. Error	0.0861677
S-LDL-TG	NFBC 86	Std. Error	0.0861695
XL-HDL-TG	NFBC 86	Std. Error	0.0861655
L-HDL-TG	NFBC 86	Std. Error	0.0861692
M-HDL-TG	NFBC 86	Std. Error	0.086172
S-HDL-TG	NFBC 86	Std. Error	0.0861708
Particle Conc.	INTERVAL	Std. Error	#N/A
XXL-VLDL-P	INTERVAL	Std. Error	0.0231026
XL-VLDL-P	INTERVAL	Std. Error	0.0230971
L-VLDL-P	INTERVAL	Std. Error	0.0230874
M-VLDL-P	INTERVAL	Std. Error	0.0230675
S-VLDL-P	INTERVAL	Std. Error	0.023041
XS-VLDL-P	INTERVAL	Std. Error	0.0230524
IDL-P	INTERVAL	Std. Error	0.0230641
L-LDL-P	INTERVAL	Std. Error	0.0230623
M-LDL-P	INTERVAL	Std. Error	0.023061
S-LDL-P	INTERVAL	Std. Error	0.0230614
XL-HDL-P	INTERVAL	Std. Error	0.0230109
L-HDL-P	INTERVAL	Std. Error	0.0230504
M-HDL-P	INTERVAL	Std. Error	0.0231224
S-HDL-P	INTERVAL	Std. Error	0.0231266
Total Lipids	INTERVAL	Std. Error	#N/A
XXL-VLDL-L	INTERVAL	Std. Error	0.0231023
XL-VLDL-L	INTERVAL	Std. Error	0.0230972
L-VLDL-L	INTERVAL	Std. Error	0.0230874
M-VLDL-L	INTERVAL	Std. Error	0.023067
S-VLDL-L	INTERVAL	Std. Error	0.0230409
XS-VLDL-L	INTERVAL	Std. Error	0.0230557
IDL-L	INTERVAL	Std. Error	0.0230654
L-LDL-L	INTERVAL	Std. Error	0.0230629
M-LDL-L	INTERVAL	Std. Error	0.0230619
S-LDL-L	INTERVAL	Std. Error	0.0230622
XL-HDL-L	INTERVAL	Std. Error	0.0230125
L-HDL-L	INTERVAL	Std. Error	0.0230467
M-HDL-L	INTERVAL	Std. Error	0.0231252
S-HDL-L	INTERVAL	Std. Error	0.0231272
Phospholipids	INTERVAL	Std. Error	#N/A
XXL-VLDL-PL	INTERVAL	Std. Error	0.0230992
XL-VLDL-PL	INTERVAL	Std. Error	0.0230961
L-VLDL-PL	INTERVAL	Std. Error	0.0230861
M-VLDL-PL	INTERVAL	Std. Error	0.0230681
S-VLDL-PL	INTERVAL	Std. Error	0.0230391
XS-VLDL-PL	INTERVAL	Std. Error	0.0230598
IDL-PL	INTERVAL	Std. Error	0.0230654
L-LDL-PL	INTERVAL	Std. Error	0.0230698
M-LDL-PL	INTERVAL	Std. Error	0.0230664
S-LDL-PL	INTERVAL	Std. Error	0.023072
XL-HDL-PL	INTERVAL	Std. Error	0.0229935
L-HDL-PL	INTERVAL	Std. Error	0.0230621
M-HDL-PL	INTERVAL	Std. Error	0.0231218
S-HDL-PL	INTERVAL	Std. Error	0.0231231
Total Cholesterol	INTERVAL	Std. Error	#N/A
XXL-VLDL-C	INTERVAL	Std. Error	0.023101
XL-VLDL-C	INTERVAL	Std. Error	0.0230995
L-VLDL-C	INTERVAL	Std. Error	0.023087
M-VLDL-C	INTERVAL	Std. Error	0.0230715
S-VLDL-C	INTERVAL	Std. Error	0.0230557
XS-VLDL-C	INTERVAL	Std. Error	0.0230768
IDL-C	INTERVAL	Std. Error	0.0230712
L-LDL-C	INTERVAL	Std. Error	0.0230638
M-LDL-C	INTERVAL	Std. Error	0.0230649
S-LDL-C	INTERVAL	Std. Error	0.0230652
XL-HDL-C	INTERVAL	Std. Error	0.0230471
L-HDL-C	INTERVAL	Std. Error	0.0230242
M-HDL-C	INTERVAL	Std. Error	0.0231233
S-HDL-C	INTERVAL	Std. Error	0.0231279
Cholesteryl Esters	INTERVAL	Std. Error	#N/A
XXL-VLDL-CE	INTERVAL	Std. Error	0.0231058
XL-VLDL-CE	INTERVAL	Std. Error	0.0231017
L-VLDL-CE	INTERVAL	Std. Error	0.0230866
M-VLDL-CE	INTERVAL	Std. Error	0.0230728
S-VLDL-CE	INTERVAL	Std. Error	0.0230677
XS-VLDL-CE	INTERVAL	Std. Error	0.02308
IDL-CE	INTERVAL	Std. Error	0.0230719
L-LDL-CE	INTERVAL	Std. Error	0.0230677
M-LDL-CE	INTERVAL	Std. Error	0.0230694
S-LDL-CE	INTERVAL	Std. Error	0.0230695
XL-HDL-CE	INTERVAL	Std. Error	0.0230561
L-HDL-CE	INTERVAL	Std. Error	0.0230264
M-HDL-CE	INTERVAL	Std. Error	0.0231214
S-HDL-CE	INTERVAL	Std. Error	0.0231271
Free Cholesterol	INTERVAL	Std. Error	#N/A
XXL-VLDL-FC	INTERVAL	Std. Error	0.0231029
XL-VLDL-FC	INTERVAL	Std. Error	0.0230984
L-VLDL-FC	INTERVAL	Std. Error	0.0230876
M-VLDL-FC	INTERVAL	Std. Error	0.0230723
S-VLDL-FC	INTERVAL	Std. Error	0.0230458
XS-VLDL-FC	INTERVAL	Std. Error	0.023067
IDL-FC	INTERVAL	Std. Error	0.0230728
L-LDL-FC	INTERVAL	Std. Error	0.0230689
M-LDL-FC	INTERVAL	Std. Error	0.0230713
S-LDL-FC	INTERVAL	Std. Error	0.0230693
XL-HDL-FC	INTERVAL	Std. Error	0.0230312
L-HDL-FC	INTERVAL	Std. Error	0.0230218
M-HDL-FC	INTERVAL	Std. Error	0.0231213
S-HDL-FC	INTERVAL	Std. Error	0.0231236
Triglycerides	INTERVAL	Std. Error	#N/A
XXL-VLDL-TG	INTERVAL	Std. Error	0.0231087
XL-VLDL-TG	INTERVAL	Std. Error	0.0231069
L-VLDL-TG	INTERVAL	Std. Error	0.0230861
M-VLDL-TG	INTERVAL	Std. Error	0.0230707
S-VLDL-TG	INTERVAL	Std. Error	0.0230511
XS-VLDL-TG	INTERVAL	Std. Error	0.0230487
IDL-TG	INTERVAL	Std. Error	0.0230744
L-LDL-TG	INTERVAL	Std. Error	0.0230897
M-LDL-TG	INTERVAL	Std. Error	0.0230989
S-LDL-TG	INTERVAL	Std. Error	0.0230874
XL-HDL-TG	INTERVAL	Std. Error	0.0231169
L-HDL-TG	INTERVAL	Std. Error	0.0231149
M-HDL-TG	INTERVAL	Std. Error	0.0230827
S-HDL-TG	INTERVAL	Std. Error	0.0230769
Particle Conc.	FINRISK 97	Pr(>|t|	#N/A
XXL-VLDL-P	FINRISK 97	Pr(>|t|	0.00324929
XL-VLDL-P	FINRISK 97	Pr(>|t|	0.039891
L-VLDL-P	FINRISK 97	Pr(>|t|	0.0319934
M-VLDL-P	FINRISK 97	Pr(>|t|	0.000830281
S-VLDL-P	FINRISK 97	Pr(>|t|	1.64769e-10
XS-VLDL-P	FINRISK 97	Pr(>|t|	7.52639e-11
IDL-P	FINRISK 97	Pr(>|t|	0.000186271
L-LDL-P	FINRISK 97	Pr(>|t|	0.0197637
M-LDL-P	FINRISK 97	Pr(>|t|	0.159737
S-LDL-P	FINRISK 97	Pr(>|t|	0.870824
XL-HDL-P	FINRISK 97	Pr(>|t|	3.15709e-17
L-HDL-P	FINRISK 97	Pr(>|t|	2.47476e-30
M-HDL-P	FINRISK 97	Pr(>|t|	1.95109e-15
S-HDL-P	FINRISK 97	Pr(>|t|	0.0431907
Total Lipids	FINRISK 97	Pr(>|t|	#N/A
XXL-VLDL-L	FINRISK 97	Pr(>|t|	0.00202867
XL-VLDL-L	FINRISK 97	Pr(>|t|	0.017431
L-VLDL-L	FINRISK 97	Pr(>|t|	0.0123116
M-VLDL-L	FINRISK 97	Pr(>|t|	0.000375124
S-VLDL-L	FINRISK 97	Pr(>|t|	3.58512e-11
XS-VLDL-L	FINRISK 97	Pr(>|t|	4.06772e-11
IDL-L	FINRISK 97	Pr(>|t|	0.000561389
L-LDL-L	FINRISK 97	Pr(>|t|	0.0437911
M-LDL-L	FINRISK 97	Pr(>|t|	0.266602
S-LDL-L	FINRISK 97	Pr(>|t|	0.93496
XL-HDL-L	FINRISK 97	Pr(>|t|	3.49114e-17
L-HDL-L	FINRISK 97	Pr(>|t|	7.56014e-31
M-HDL-L	FINRISK 97	Pr(>|t|	1.58695e-16
S-HDL-L	FINRISK 97	Pr(>|t|	0.0137888
Phospholipids	FINRISK 97	Pr(>|t|	#N/A
XXL-VLDL-PL	FINRISK 97	Pr(>|t|	0.0235638
XL-VLDL-PL	FINRISK 97	Pr(>|t|	0.0290385
L-VLDL-PL	FINRISK 97	Pr(>|t|	0.0119325
M-VLDL-PL	FINRISK 97	Pr(>|t|	9.42973e-05
S-VLDL-PL	FINRISK 97	Pr(>|t|	1.6168e-12
XS-VLDL-PL	FINRISK 97	Pr(>|t|	7.776e-07
IDL-PL	FINRISK 97	Pr(>|t|	0.00162392
L-LDL-PL	FINRISK 97	Pr(>|t|	0.168087
M-LDL-PL	FINRISK 97	Pr(>|t|	0.490932
S-LDL-PL	FINRISK 97	Pr(>|t|	0.0447708
XL-HDL-PL	FINRISK 97	Pr(>|t|	7.40765e-21
L-HDL-PL	FINRISK 97	Pr(>|t|	1.36066e-30
M-HDL-PL	FINRISK 97	Pr(>|t|	5.08847e-15
S-HDL-PL	FINRISK 97	Pr(>|t|	0.00206722
Total Cholesterol	FINRISK 97	Pr(>|t|	#N/A
XXL-VLDL-C	FINRISK 97	Pr(>|t|	1.23646e-05
XL-VLDL-C	FINRISK 97	Pr(>|t|	5.28856e-05
L-VLDL-C	FINRISK 97	Pr(>|t|	2.01575e-05
M-VLDL-C	FINRISK 97	Pr(>|t|	2.23935e-07
S-VLDL-C	FINRISK 97	Pr(>|t|	2.87743e-15
XS-VLDL-C	FINRISK 97	Pr(>|t|	2.98271e-14
IDL-C	FINRISK 97	Pr(>|t|	0.00490282
L-LDL-C	FINRISK 97	Pr(>|t|	0.126966
M-LDL-C	FINRISK 97	Pr(>|t|	0.519115
S-LDL-C	FINRISK 97	Pr(>|t|	0.895098
XL-HDL-C	FINRISK 97	Pr(>|t|	5.00161e-12
L-HDL-C	FINRISK 97	Pr(>|t|	1.59928e-32
M-HDL-C	FINRISK 97	Pr(>|t|	2.90975e-21
S-HDL-C	FINRISK 97	Pr(>|t|	0.000628194
Cholesteryl Esters	FINRISK 97	Pr(>|t|	#N/A
XXL-VLDL-CE	FINRISK 97	Pr(>|t|	4.68011e-08
XL-VLDL-CE	FINRISK 97	Pr(>|t|	3.3752e-06
L-VLDL-CE	FINRISK 97	Pr(>|t|	4.02594e-08
M-VLDL-CE	FINRISK 97	Pr(>|t|	7.72264e-10
S-VLDL-CE	FINRISK 97	Pr(>|t|	5.19113e-17
XS-VLDL-CE	FINRISK 97	Pr(>|t|	1.99957e-16
IDL-CE	FINRISK 97	Pr(>|t|	0.00180708
L-LDL-CE	FINRISK 97	Pr(>|t|	0.104348
M-LDL-CE	FINRISK 97	Pr(>|t|	0.42886
S-LDL-CE	FINRISK 97	Pr(>|t|	0.997733
XL-HDL-CE	FINRISK 97	Pr(>|t|	1.68906e-09
L-HDL-CE	FINRISK 97	Pr(>|t|	5.12321e-33
M-HDL-CE	FINRISK 97	Pr(>|t|	7.26419e-22
S-HDL-CE	FINRISK 97	Pr(>|t|	0.0044826
Free Cholesterol	FINRISK 97	Pr(>|t|	#N/A
XXL-VLDL-FC	FINRISK 97	Pr(>|t|	0.00453752
XL-VLDL-FC	FINRISK 97	Pr(>|t|	0.0018261
L-VLDL-FC	FINRISK 97	Pr(>|t|	0.00822891
M-VLDL-FC	FINRISK 97	Pr(>|t|	0.000268246
S-VLDL-FC	FINRISK 97	Pr(>|t|	6.49116e-11
XS-VLDL-FC	FINRISK 97	Pr(>|t|	5.55213e-09
IDL-FC	FINRISK 97	Pr(>|t|	0.0315629
L-LDL-FC	FINRISK 97	Pr(>|t|	0.243798
M-LDL-FC	FINRISK 97	Pr(>|t|	0.965961
S-LDL-FC	FINRISK 97	Pr(>|t|	0.513857
XL-HDL-FC	FINRISK 97	Pr(>|t|	1.75193e-18
L-HDL-FC	FINRISK 97	Pr(>|t|	1.62942e-30
M-HDL-FC	FINRISK 97	Pr(>|t|	3.09659e-17
S-HDL-FC	FINRISK 97	Pr(>|t|	0.00171213
Triglycerides	FINRISK 97	Pr(>|t|	#N/A
XXL-VLDL-TG	FINRISK 97	Pr(>|t|	0.00948194
XL-VLDL-TG	FINRISK 97	Pr(>|t|	0.155874
L-VLDL-TG	FINRISK 97	Pr(>|t|	0.35114
M-VLDL-TG	FINRISK 97	Pr(>|t|	0.029698
S-VLDL-TG	FINRISK 97	Pr(>|t|	1.98433e-06
XS-VLDL-TG	FINRISK 97	Pr(>|t|	1.71377e-07
IDL-TG	FINRISK 97	Pr(>|t|	1.08669e-06
L-LDL-TG	FINRISK 97	Pr(>|t|	9.2959e-06
M-LDL-TG	FINRISK 97	Pr(>|t|	0.000274111
S-LDL-TG	FINRISK 97	Pr(>|t|	0.00062686
XL-HDL-TG	FINRISK 97	Pr(>|t|	0.114133
L-HDL-TG	FINRISK 97	Pr(>|t|	0.212327
M-HDL-TG	FINRISK 97	Pr(>|t|	2.11091e-10
S-HDL-TG	FINRISK 97	Pr(>|t|	1.05357e-14
Particle Conc.	DILGOM	Pr(>|t|	#N/A
XXL-VLDL-P	DILGOM	Pr(>|t|	0.553607
XL-VLDL-P	DILGOM	Pr(>|t|	0.420298
L-VLDL-P	DILGOM	Pr(>|t|	0.101842
M-VLDL-P	DILGOM	Pr(>|t|	0.0207476
S-VLDL-P	DILGOM	Pr(>|t|	4.76643e-06
XS-VLDL-P	DILGOM	Pr(>|t|	6.6233e-06
IDL-P	DILGOM	Pr(>|t|	0.0436512
L-LDL-P	DILGOM	Pr(>|t|	0.0883859
M-LDL-P	DILGOM	Pr(>|t|	0.0683665
S-LDL-P	DILGOM	Pr(>|t|	0.193667
XL-HDL-P	DILGOM	Pr(>|t|	4.4593e-23
L-HDL-P	DILGOM	Pr(>|t|	8.35669e-21
M-HDL-P	DILGOM	Pr(>|t|	0.000557424
S-HDL-P	DILGOM	Pr(>|t|	0.00784691
Total Lipids	DILGOM	Pr(>|t|	#N/A
XXL-VLDL-L	DILGOM	Pr(>|t|	0.537357
XL-VLDL-L	DILGOM	Pr(>|t|	0.403369
L-VLDL-L	DILGOM	Pr(>|t|	0.118329
M-VLDL-L	DILGOM	Pr(>|t|	0.017228
S-VLDL-L	DILGOM	Pr(>|t|	3.63149e-06
XS-VLDL-L	DILGOM	Pr(>|t|	8.50822e-06
IDL-L	DILGOM	Pr(>|t|	0.0640328
L-LDL-L	DILGOM	Pr(>|t|	0.0996124
M-LDL-L	DILGOM	Pr(>|t|	0.0767924
S-LDL-L	DILGOM	Pr(>|t|	0.203789
XL-HDL-L	DILGOM	Pr(>|t|	5.2821e-23
L-HDL-L	DILGOM	Pr(>|t|	2.94224e-21
M-HDL-L	DILGOM	Pr(>|t|	0.000224203
S-HDL-L	DILGOM	Pr(>|t|	0.0186602
Phospholipids	DILGOM	Pr(>|t|	#N/A
XXL-VLDL-PL	DILGOM	Pr(>|t|	0.709041
XL-VLDL-PL	DILGOM	Pr(>|t|	0.415183
L-VLDL-PL	DILGOM	Pr(>|t|	0.104258
M-VLDL-PL	DILGOM	Pr(>|t|	0.00821307
S-VLDL-PL	DILGOM	Pr(>|t|	3.46873e-07
XS-VLDL-PL	DILGOM	Pr(>|t|	0.00101343
IDL-PL	DILGOM	Pr(>|t|	0.0381287
L-LDL-PL	DILGOM	Pr(>|t|	0.118745
M-LDL-PL	DILGOM	Pr(>|t|	0.102835
S-LDL-PL	DILGOM	Pr(>|t|	0.885104
XL-HDL-PL	DILGOM	Pr(>|t|	9.21783e-23
L-HDL-PL	DILGOM	Pr(>|t|	9.949e-19
M-HDL-PL	DILGOM	Pr(>|t|	0.000976729
S-HDL-PL	DILGOM	Pr(>|t|	0.395483
Total Cholesterol	DILGOM	Pr(>|t|	#N/A
XXL-VLDL-C	DILGOM	Pr(>|t|	0.199161
XL-VLDL-C	DILGOM	Pr(>|t|	0.146518
L-VLDL-C	DILGOM	Pr(>|t|	0.0246575
M-VLDL-C	DILGOM	Pr(>|t|	0.00128515
S-VLDL-C	DILGOM	Pr(>|t|	7.7372e-09
XS-VLDL-C	DILGOM	Pr(>|t|	2.18867e-06
IDL-C	DILGOM	Pr(>|t|	0.125998
L-LDL-C	DILGOM	Pr(>|t|	0.107042
M-LDL-C	DILGOM	Pr(>|t|	0.0678045
S-LDL-C	DILGOM	Pr(>|t|	0.123399
XL-HDL-C	DILGOM	Pr(>|t|	6.32305e-22
L-HDL-C	DILGOM	Pr(>|t|	9.16246e-24
M-HDL-C	DILGOM	Pr(>|t|	1.05812e-06
S-HDL-C	DILGOM	Pr(>|t|	0.0346942
Cholesteryl Esters	DILGOM	Pr(>|t|	#N/A
XXL-VLDL-CE	DILGOM	Pr(>|t|	0.0640245
XL-VLDL-CE	DILGOM	Pr(>|t|	0.0498497
L-VLDL-CE	DILGOM	Pr(>|t|	0.00157763
M-VLDL-CE	DILGOM	Pr(>|t|	2.99985e-05
S-VLDL-CE	DILGOM	Pr(>|t|	2.2851e-10
XS-VLDL-CE	DILGOM	Pr(>|t|	1.73073e-07
IDL-CE	DILGOM	Pr(>|t|	0.0758789
L-LDL-CE	DILGOM	Pr(>|t|	0.073491
M-LDL-CE	DILGOM	Pr(>|t|	0.041534
S-LDL-CE	DILGOM	Pr(>|t|	0.0703885
XL-HDL-CE	DILGOM	Pr(>|t|	1.40096e-21
L-HDL-CE	DILGOM	Pr(>|t|	1.38614e-23
M-HDL-CE	DILGOM	Pr(>|t|	3.355e-07
S-HDL-CE	DILGOM	Pr(>|t|	0.00923817
Free Cholesterol	DILGOM	Pr(>|t|	#N/A
XXL-VLDL-FC	DILGOM	Pr(>|t|	0.687122
XL-VLDL-FC	DILGOM	Pr(>|t|	0.397659
L-VLDL-FC	DILGOM	Pr(>|t|	0.232606
M-VLDL-FC	DILGOM	Pr(>|t|	0.0351028
S-VLDL-FC	DILGOM	Pr(>|t|	6.49262e-06
XS-VLDL-FC	DILGOM	Pr(>|t|	0.000751998
IDL-FC	DILGOM	Pr(>|t|	0.388686
L-LDL-FC	DILGOM	Pr(>|t|	0.291428
M-LDL-FC	DILGOM	Pr(>|t|	0.380163
S-LDL-FC	DILGOM	Pr(>|t|	0.747817
XL-HDL-FC	DILGOM	Pr(>|t|	3.02973e-22
L-HDL-FC	DILGOM	Pr(>|t|	2.70941e-24
M-HDL-FC	DILGOM	Pr(>|t|	6.91282e-05
S-HDL-FC	DILGOM	Pr(>|t|	0.388091
Triglycerides	DILGOM	Pr(>|t|	#N/A
XXL-VLDL-TG	DILGOM	Pr(>|t|	0.623847
XL-VLDL-TG	DILGOM	Pr(>|t|	0.488227
L-VLDL-TG	DILGOM	Pr(>|t|	0.160289
M-VLDL-TG	DILGOM	Pr(>|t|	0.0586063
S-VLDL-TG	DILGOM	Pr(>|t|	0.00072592
XS-VLDL-TG	DILGOM	Pr(>|t|	8.63569e-05
IDL-TG	DILGOM	Pr(>|t|	0.00912888
L-LDL-TG	DILGOM	Pr(>|t|	0.124342
M-LDL-TG	DILGOM	Pr(>|t|	0.453812
S-LDL-TG	DILGOM	Pr(>|t|	0.253849
XL-HDL-TG	DILGOM	Pr(>|t|	1.84641e-07
L-HDL-TG	DILGOM	Pr(>|t|	1.04106e-06
M-HDL-TG	DILGOM	Pr(>|t|	3.19602e-09
S-HDL-TG	DILGOM	Pr(>|t|	5.59331e-11
Particle Conc.	YFS	Pr(>|t|	#N/A
XXL-VLDL-P	YFS	Pr(>|t|	0.135399
XL-VLDL-P	YFS	Pr(>|t|	0.286365
L-VLDL-P	YFS	Pr(>|t|	0.493507
M-VLDL-P	YFS	Pr(>|t|	0.210026
S-VLDL-P	YFS	Pr(>|t|	0.00981949
XS-VLDL-P	YFS	Pr(>|t|	0.00643052
IDL-P	YFS	Pr(>|t|	0.506106
L-LDL-P	YFS	Pr(>|t|	0.904762
M-LDL-P	YFS	Pr(>|t|	0.644029
S-LDL-P	YFS	Pr(>|t|	0.373755
XL-HDL-P	YFS	Pr(>|t|	1.24016e-05
L-HDL-P	YFS	Pr(>|t|	3.89785e-07
M-HDL-P	YFS	Pr(>|t|	0.00729566
S-HDL-P	YFS	Pr(>|t|	0.222717
Total Lipids	YFS	Pr(>|t|	#N/A
XXL-VLDL-L	YFS	Pr(>|t|	0.0943282
XL-VLDL-L	YFS	Pr(>|t|	0.251716
L-VLDL-L	YFS	Pr(>|t|	0.448833
M-VLDL-L	YFS	Pr(>|t|	0.182186
S-VLDL-L	YFS	Pr(>|t|	0.00693737
XS-VLDL-L	YFS	Pr(>|t|	0.00546912
IDL-L	YFS	Pr(>|t|	0.554656
L-LDL-L	YFS	Pr(>|t|	0.879072
M-LDL-L	YFS	Pr(>|t|	0.63647
S-LDL-L	YFS	Pr(>|t|	0.360204
XL-HDL-L	YFS	Pr(>|t|	1.31239e-05
L-HDL-L	YFS	Pr(>|t|	3.05762e-07
M-HDL-L	YFS	Pr(>|t|	0.0051865
S-HDL-L	YFS	Pr(>|t|	0.17575
Phospholipids	YFS	Pr(>|t|	#N/A
XXL-VLDL-PL	YFS	Pr(>|t|	0.184806
XL-VLDL-PL	YFS	Pr(>|t|	0.242807
L-VLDL-PL	YFS	Pr(>|t|	0.479699
M-VLDL-PL	YFS	Pr(>|t|	0.14447
S-VLDL-PL	YFS	Pr(>|t|	0.00221462
XS-VLDL-PL	YFS	Pr(>|t|	0.143832
IDL-PL	YFS	Pr(>|t|	0.776218
L-LDL-PL	YFS	Pr(>|t|	0.771771
M-LDL-PL	YFS	Pr(>|t|	0.655116
S-LDL-PL	YFS	Pr(>|t|	0.116226
XL-HDL-PL	YFS	Pr(>|t|	5.96319e-06
L-HDL-PL	YFS	Pr(>|t|	7.07167e-07
M-HDL-PL	YFS	Pr(>|t|	0.00689518
S-HDL-PL	YFS	Pr(>|t|	0.257379
Total Cholesterol	YFS	Pr(>|t|	#N/A
XXL-VLDL-C	YFS	Pr(>|t|	0.0172004
XL-VLDL-C	YFS	Pr(>|t|	0.0376704
L-VLDL-C	YFS	Pr(>|t|	0.0639295
M-VLDL-C	YFS	Pr(>|t|	0.0245973
S-VLDL-C	YFS	Pr(>|t|	0.000842048
XS-VLDL-C	YFS	Pr(>|t|	0.000417968
IDL-C	YFS	Pr(>|t|	0.554719
L-LDL-C	YFS	Pr(>|t|	0.859864
M-LDL-C	YFS	Pr(>|t|	0.649557
S-LDL-C	YFS	Pr(>|t|	0.447491
XL-HDL-C	YFS	Pr(>|t|	8.47343e-05
L-HDL-C	YFS	Pr(>|t|	7.86947e-08
M-HDL-C	YFS	Pr(>|t|	0.000731703
S-HDL-C	YFS	Pr(>|t|	0.05755
Cholesteryl Esters	YFS	Pr(>|t|	#N/A
XXL-VLDL-CE	YFS	Pr(>|t|	0.00293302
XL-VLDL-CE	YFS	Pr(>|t|	0.0187021
L-VLDL-CE	YFS	Pr(>|t|	0.00714563
M-VLDL-CE	YFS	Pr(>|t|	0.00241351
S-VLDL-CE	YFS	Pr(>|t|	0.0002862
XS-VLDL-CE	YFS	Pr(>|t|	5.46124e-05
IDL-CE	YFS	Pr(>|t|	0.400794
L-LDL-CE	YFS	Pr(>|t|	0.951728
M-LDL-CE	YFS	Pr(>|t|	0.720204
S-LDL-CE	YFS	Pr(>|t|	0.4979
XL-HDL-CE	YFS	Pr(>|t|	0.000172358
L-HDL-CE	YFS	Pr(>|t|	5.35156e-08
M-HDL-CE	YFS	Pr(>|t|	0.000456251
S-HDL-CE	YFS	Pr(>|t|	0.0767327
Free Cholesterol	YFS	Pr(>|t|	#N/A
XXL-VLDL-FC	YFS	Pr(>|t|	0.144663
XL-VLDL-FC	YFS	Pr(>|t|	0.0953126
L-VLDL-FC	YFS	Pr(>|t|	0.391167
M-VLDL-FC	YFS	Pr(>|t|	0.186292
S-VLDL-FC	YFS	Pr(>|t|	0.0108628
XS-VLDL-FC	YFS	Pr(>|t|	0.0288636
IDL-FC	YFS	Pr(>|t|	0.968319
L-LDL-FC	YFS	Pr(>|t|	0.621521
M-LDL-FC	YFS	Pr(>|t|	0.405203
S-LDL-FC	YFS	Pr(>|t|	0.270576
XL-HDL-FC	YFS	Pr(>|t|	2.7594e-05
L-HDL-FC	YFS	Pr(>|t|	3.39996e-07
M-HDL-FC	YFS	Pr(>|t|	0.0044495
S-HDL-FC	YFS	Pr(>|t|	0.126511
Triglycerides	YFS	Pr(>|t|	#N/A
XXL-VLDL-TG	YFS	Pr(>|t|	0.17671
XL-VLDL-TG	YFS	Pr(>|t|	0.411146
L-VLDL-TG	YFS	Pr(>|t|	0.563993
M-VLDL-TG	YFS	Pr(>|t|	0.400099
S-VLDL-TG	YFS	Pr(>|t|	0.0767731
XS-VLDL-TG	YFS	Pr(>|t|	0.0780997
IDL-TG	YFS	Pr(>|t|	0.31991
L-LDL-TG	YFS	Pr(>|t|	0.783905
M-LDL-TG	YFS	Pr(>|t|	0.638544
S-LDL-TG	YFS	Pr(>|t|	0.960465
XL-HDL-TG	YFS	Pr(>|t|	0.107352
L-HDL-TG	YFS	Pr(>|t|	0.0522971
M-HDL-TG	YFS	Pr(>|t|	0.00139386
S-HDL-TG	YFS	Pr(>|t|	0.00129146
Particle Conc.	NFBC 66	Pr(>|t|	#N/A
XXL-VLDL-P	NFBC 66	Pr(>|t|	0.00183365
XL-VLDL-P	NFBC 66	Pr(>|t|	0.0424913
L-VLDL-P	NFBC 66	Pr(>|t|	0.0459197
M-VLDL-P	NFBC 66	Pr(>|t|	0.00776368
S-VLDL-P	NFBC 66	Pr(>|t|	3.36401e-05
XS-VLDL-P	NFBC 66	Pr(>|t|	0.000439299
IDL-P	NFBC 66	Pr(>|t|	0.440444
L-LDL-P	NFBC 66	Pr(>|t|	0.652652
M-LDL-P	NFBC 66	Pr(>|t|	0.289122
S-LDL-P	NFBC 66	Pr(>|t|	0.0773067
XL-HDL-P	NFBC 66	Pr(>|t|	2.20958e-14
L-HDL-P	NFBC 66	Pr(>|t|	8.70132e-19
M-HDL-P	NFBC 66	Pr(>|t|	2.83824e-08
S-HDL-P	NFBC 66	Pr(>|t|	0.0295127
Total Lipids	NFBC 66	Pr(>|t|	#N/A
XXL-VLDL-L	NFBC 66	Pr(>|t|	0.0015245
XL-VLDL-L	NFBC 66	Pr(>|t|	0.0235618
L-VLDL-L	NFBC 66	Pr(>|t|	0.0328019
M-VLDL-L	NFBC 66	Pr(>|t|	0.00514596
S-VLDL-L	NFBC 66	Pr(>|t|	2.65215e-05
XS-VLDL-L	NFBC 66	Pr(>|t|	0.000369445
IDL-L	NFBC 66	Pr(>|t|	0.553321
L-LDL-L	NFBC 66	Pr(>|t|	0.56164
M-LDL-L	NFBC 66	Pr(>|t|	0.242356
S-LDL-L	NFBC 66	Pr(>|t|	0.0642267
XL-HDL-L	NFBC 66	Pr(>|t|	3.38572e-14
L-HDL-L	NFBC 66	Pr(>|t|	1.88494e-19
M-HDL-L	NFBC 66	Pr(>|t|	7.22534e-09
S-HDL-L	NFBC 66	Pr(>|t|	0.0127855
Phospholipids	NFBC 66	Pr(>|t|	#N/A
XXL-VLDL-PL	NFBC 66	Pr(>|t|	0.0100473
XL-VLDL-PL	NFBC 66	Pr(>|t|	0.0359456
L-VLDL-PL	NFBC 66	Pr(>|t|	0.0389459
M-VLDL-PL	NFBC 66	Pr(>|t|	0.00297556
S-VLDL-PL	NFBC 66	Pr(>|t|	6.6651e-06
XS-VLDL-PL	NFBC 66	Pr(>|t|	0.151266
IDL-PL	NFBC 66	Pr(>|t|	0.900076
L-LDL-PL	NFBC 66	Pr(>|t|	0.404996
M-LDL-PL	NFBC 66	Pr(>|t|	0.343246
S-LDL-PL	NFBC 66	Pr(>|t|	0.0228204
XL-HDL-PL	NFBC 66	Pr(>|t|	1.16793e-17
L-HDL-PL	NFBC 66	Pr(>|t|	9.34336e-19
M-HDL-PL	NFBC 66	Pr(>|t|	3.16264e-08
S-HDL-PL	NFBC 66	Pr(>|t|	0.0201784
Total Cholesterol	NFBC 66	Pr(>|t|	#N/A
XXL-VLDL-C	NFBC 66	Pr(>|t|	8.7406e-06
XL-VLDL-C	NFBC 66	Pr(>|t|	6.57834e-05
L-VLDL-C	NFBC 66	Pr(>|t|	0.000126191
M-VLDL-C	NFBC 66	Pr(>|t|	5.48784e-05
S-VLDL-C	NFBC 66	Pr(>|t|	1.19404e-05
XS-VLDL-C	NFBC 66	Pr(>|t|	7.09369e-06
IDL-C	NFBC 66	Pr(>|t|	0.71406
L-LDL-C	NFBC 66	Pr(>|t|	0.409837
M-LDL-C	NFBC 66	Pr(>|t|	0.153107
S-LDL-C	NFBC 66	Pr(>|t|	0.0456264
XL-HDL-C	NFBC 66	Pr(>|t|	2.33805e-10
L-HDL-C	NFBC 66	Pr(>|t|	5.32266e-22
M-HDL-C	NFBC 66	Pr(>|t|	6.81167e-12
S-HDL-C	NFBC 66	Pr(>|t|	0.000268218
Cholesteryl Esters	NFBC 66	Pr(>|t|	#N/A
XXL-VLDL-CE	NFBC 66	Pr(>|t|	1.90631e-07
XL-VLDL-CE	NFBC 66	Pr(>|t|	3.0987e-06
L-VLDL-CE	NFBC 66	Pr(>|t|	1.70872e-07
M-VLDL-CE	NFBC 66	Pr(>|t|	1.47915e-06
S-VLDL-CE	NFBC 66	Pr(>|t|	3.50117e-06
XS-VLDL-CE	NFBC 66	Pr(>|t|	2.48148e-08
IDL-CE	NFBC 66	Pr(>|t|	0.395227
L-LDL-CE	NFBC 66	Pr(>|t|	0.470854
M-LDL-CE	NFBC 66	Pr(>|t|	0.170495
S-LDL-CE	NFBC 66	Pr(>|t|	0.0475014
XL-HDL-CE	NFBC 66	Pr(>|t|	2.07772e-09
L-HDL-CE	NFBC 66	Pr(>|t|	4.57986e-22
M-HDL-CE	NFBC 66	Pr(>|t|	1.54937e-12
S-HDL-CE	NFBC 66	Pr(>|t|	0.000274532
Free Cholesterol	NFBC 66	Pr(>|t|	#N/A
XXL-VLDL-FC	NFBC 66	Pr(>|t|	0.00370044
XL-VLDL-FC	NFBC 66	Pr(>|t|	0.00171939
L-VLDL-FC	NFBC 66	Pr(>|t|	0.021349
M-VLDL-FC	NFBC 66	Pr(>|t|	0.00516676
S-VLDL-FC	NFBC 66	Pr(>|t|	0.000415006
XS-VLDL-FC	NFBC 66	Pr(>|t|	0.0290484
IDL-FC	NFBC 66	Pr(>|t|	0.564875
L-LDL-FC	NFBC 66	Pr(>|t|	0.253473
M-LDL-FC	NFBC 66	Pr(>|t|	0.101082
S-LDL-FC	NFBC 66	Pr(>|t|	0.0447808
XL-HDL-FC	NFBC 66	Pr(>|t|	3.43913e-12
L-HDL-FC	NFBC 66	Pr(>|t|	1.47426e-21
M-HDL-FC	NFBC 66	Pr(>|t|	4.22335e-09
S-HDL-FC	NFBC 66	Pr(>|t|	0.00630711
Triglycerides	NFBC 66	Pr(>|t|	#N/A
XXL-VLDL-TG	NFBC 66	Pr(>|t|	0.00370105
XL-VLDL-TG	NFBC 66	Pr(>|t|	0.114328
L-VLDL-TG	NFBC 66	Pr(>|t|	0.161744
M-VLDL-TG	NFBC 66	Pr(>|t|	0.0472455
S-VLDL-TG	NFBC 66	Pr(>|t|	0.000529166
XS-VLDL-TG	NFBC 66	Pr(>|t|	0.00315543
IDL-TG	NFBC 66	Pr(>|t|	0.0390478
L-LDL-TG	NFBC 66	Pr(>|t|	0.1372
M-LDL-TG	NFBC 66	Pr(>|t|	0.537103
S-LDL-TG	NFBC 66	Pr(>|t|	0.450002
XL-HDL-TG	NFBC 66	Pr(>|t|	0.0967452
L-HDL-TG	NFBC 66	Pr(>|t|	0.0431507
M-HDL-TG	NFBC 66	Pr(>|t|	8.72172e-09
S-HDL-TG	NFBC 66	Pr(>|t|	6.78425e-12
Particle Conc.	NFBC 86	Pr(>|t|	#N/A
XXL-VLDL-P	NFBC 86	Pr(>|t|	0.0107319
XL-VLDL-P	NFBC 86	Pr(>|t|	0.285313
L-VLDL-P	NFBC 86	Pr(>|t|	0.0461453
M-VLDL-P	NFBC 86	Pr(>|t|	0.00354226
S-VLDL-P	NFBC 86	Pr(>|t|	1.02898e-07
XS-VLDL-P	NFBC 86	Pr(>|t|	0.000135339
IDL-P	NFBC 86	Pr(>|t|	0.244773
L-LDL-P	NFBC 86	Pr(>|t|	0.831322
M-LDL-P	NFBC 86	Pr(>|t|	0.789205
S-LDL-P	NFBC 86	Pr(>|t|	0.632671
XL-HDL-P	NFBC 86	Pr(>|t|	3.21984e-20
L-HDL-P	NFBC 86	Pr(>|t|	3.65567e-29
M-HDL-P	NFBC 86	Pr(>|t|	9.66653e-06
S-HDL-P	NFBC 86	Pr(>|t|	0.431206
Total Lipids	NFBC 86	Pr(>|t|	#N/A
XXL-VLDL-L	NFBC 86	Pr(>|t|	0.0124154
XL-VLDL-L	NFBC 86	Pr(>|t|	0.259148
L-VLDL-L	NFBC 86	Pr(>|t|	0.0385212
M-VLDL-L	NFBC 86	Pr(>|t|	0.00322226
S-VLDL-L	NFBC 86	Pr(>|t|	6.27395e-08
XS-VLDL-L	NFBC 86	Pr(>|t|	0.000163097
IDL-L	NFBC 86	Pr(>|t|	0.278414
L-LDL-L	NFBC 86	Pr(>|t|	0.828799
M-LDL-L	NFBC 86	Pr(>|t|	0.778012
S-LDL-L	NFBC 86	Pr(>|t|	0.654561
XL-HDL-L	NFBC 86	Pr(>|t|	7.05594e-20
L-HDL-L	NFBC 86	Pr(>|t|	1.41985e-29
M-HDL-L	NFBC 86	Pr(>|t|	3.57942e-06
S-HDL-L	NFBC 86	Pr(>|t|	0.630224
Phospholipids	NFBC 86	Pr(>|t|	#N/A
XXL-VLDL-PL	NFBC 86	Pr(>|t|	0.0566545
XL-VLDL-PL	NFBC 86	Pr(>|t|	0.410855
L-VLDL-PL	NFBC 86	Pr(>|t|	0.0499732
M-VLDL-PL	NFBC 86	Pr(>|t|	0.00150911
S-VLDL-PL	NFBC 86	Pr(>|t|	1.33577e-09
XS-VLDL-PL	NFBC 86	Pr(>|t|	0.0605578
IDL-PL	NFBC 86	Pr(>|t|	0.496266
L-LDL-PL	NFBC 86	Pr(>|t|	0.877599
M-LDL-PL	NFBC 86	Pr(>|t|	0.458826
S-LDL-PL	NFBC 86	Pr(>|t|	0.141065
XL-HDL-PL	NFBC 86	Pr(>|t|	2.02927e-23
L-HDL-PL	NFBC 86	Pr(>|t|	1.14444e-27
M-HDL-PL	NFBC 86	Pr(>|t|	4.38306e-06
S-HDL-PL	NFBC 86	Pr(>|t|	0.730283
Total Cholesterol	NFBC 86	Pr(>|t|	#N/A
XXL-VLDL-C	NFBC 86	Pr(>|t|	0.0123922
XL-VLDL-C	NFBC 86	Pr(>|t|	0.0325435
L-VLDL-C	NFBC 86	Pr(>|t|	0.0011963
M-VLDL-C	NFBC 86	Pr(>|t|	0.000591057
S-VLDL-C	NFBC 86	Pr(>|t|	1.20956e-08
XS-VLDL-C	NFBC 86	Pr(>|t|	4.225e-05
IDL-C	NFBC 86	Pr(>|t|	0.242511
L-LDL-C	NFBC 86	Pr(>|t|	0.700796
M-LDL-C	NFBC 86	Pr(>|t|	0.73423
S-LDL-C	NFBC 86	Pr(>|t|	0.921219
XL-HDL-C	NFBC 86	Pr(>|t|	3.60215e-14
L-HDL-C	NFBC 86	Pr(>|t|	1.80577e-31
M-HDL-C	NFBC 86	Pr(>|t|	2.11203e-08
S-HDL-C	NFBC 86	Pr(>|t|	0.557705
Cholesteryl Esters	NFBC 86	Pr(>|t|	#N/A
XXL-VLDL-CE	NFBC 86	Pr(>|t|	0.000920869
XL-VLDL-CE	NFBC 86	Pr(>|t|	0.00448029
L-VLDL-CE	NFBC 86	Pr(>|t|	4.82672e-06
M-VLDL-CE	NFBC 86	Pr(>|t|	1.53816e-05
S-VLDL-CE	NFBC 86	Pr(>|t|	2.36786e-09
XS-VLDL-CE	NFBC 86	Pr(>|t|	3.35687e-06
IDL-CE	NFBC 86	Pr(>|t|	0.0916849
L-LDL-CE	NFBC 86	Pr(>|t|	0.568598
M-LDL-CE	NFBC 86	Pr(>|t|	0.600194
S-LDL-CE	NFBC 86	Pr(>|t|	0.903275
XL-HDL-CE	NFBC 86	Pr(>|t|	3.65388e-12
L-HDL-CE	NFBC 86	Pr(>|t|	5.04074e-32
M-HDL-CE	NFBC 86	Pr(>|t|	9.62626e-09
S-HDL-CE	NFBC 86	Pr(>|t|	0.905111
Free Cholesterol	NFBC 86	Pr(>|t|	#N/A
XXL-VLDL-FC	NFBC 86	Pr(>|t|	0.244925
XL-VLDL-FC	NFBC 86	Pr(>|t|	0.205245
L-VLDL-FC	NFBC 86	Pr(>|t|	0.102916
M-VLDL-FC	NFBC 86	Pr(>|t|	0.0209218
S-VLDL-FC	NFBC 86	Pr(>|t|	1.89143e-06
XS-VLDL-FC	NFBC 86	Pr(>|t|	0.0198689
IDL-FC	NFBC 86	Pr(>|t|	0.831441
L-LDL-FC	NFBC 86	Pr(>|t|	0.786854
M-LDL-FC	NFBC 86	Pr(>|t|	0.624321
S-LDL-FC	NFBC 86	Pr(>|t|	0.321859
XL-HDL-FC	NFBC 86	Pr(>|t|	5.34209e-19
L-HDL-FC	NFBC 86	Pr(>|t|	1.63999e-29
M-HDL-FC	NFBC 86	Pr(>|t|	4.515e-07
S-HDL-FC	NFBC 86	Pr(>|t|	0.0472196
Triglycerides	NFBC 86	Pr(>|t|	#N/A
XXL-VLDL-TG	NFBC 86	Pr(>|t|	0.00928222
XL-VLDL-TG	NFBC 86	Pr(>|t|	0.384424
L-VLDL-TG	NFBC 86	Pr(>|t|	0.124742
M-VLDL-TG	NFBC 86	Pr(>|t|	0.00880995
S-VLDL-TG	NFBC 86	Pr(>|t|	2.39649e-05
XS-VLDL-TG	NFBC 86	Pr(>|t|	0.000396749
IDL-TG	NFBC 86	Pr(>|t|	0.871636
L-LDL-TG	NFBC 86	Pr(>|t|	0.210522
M-LDL-TG	NFBC 86	Pr(>|t|	0.0465375
S-LDL-TG	NFBC 86	Pr(>|t|	0.399905
XL-HDL-TG	NFBC 86	Pr(>|t|	5.47577e-12
L-HDL-TG	NFBC 86	Pr(>|t|	3.07467e-08
M-HDL-TG	NFBC 86	Pr(>|t|	2.378e-10
S-HDL-TG	NFBC 86	Pr(>|t|	8.37204e-14
Particle Conc.	INTERVAL	Pr(>|t|	#N/A
XXL-VLDL-P	INTERVAL	Pr(>|t|	4.2e-13
XL-VLDL-P	INTERVAL	Pr(>|t|	1.7e-08
L-VLDL-P	INTERVAL	Pr(>|t|	5.7e-10
M-VLDL-P	INTERVAL	Pr(>|t|	3.6e-19
S-VLDL-P	INTERVAL	Pr(>|t|	8.2e-48
XS-VLDL-P	INTERVAL	Pr(>|t|	7.8e-31
IDL-P	INTERVAL	Pr(>|t|	7.8e-05
L-LDL-P	INTERVAL	Pr(>|t|	0.27
M-LDL-P	INTERVAL	Pr(>|t|	0.85
S-LDL-P	INTERVAL	Pr(>|t|	0.023
XL-HDL-P	INTERVAL	Pr(>|t|	2e-138
L-HDL-P	INTERVAL	Pr(>|t|	9.8e-157
M-HDL-P	INTERVAL	Pr(>|t|	7.7e-42
S-HDL-P	INTERVAL	Pr(>|t|	0.39
Total Lipids	INTERVAL	Pr(>|t|	#N/A
XXL-VLDL-L	INTERVAL	Pr(>|t|	3.1e-13
XL-VLDL-L	INTERVAL	Pr(>|t|	3.8e-09
L-VLDL-L	INTERVAL	Pr(>|t|	7.2e-11
M-VLDL-L	INTERVAL	Pr(>|t|	2.3e-20
S-VLDL-L	INTERVAL	Pr(>|t|	2.7e-49
XS-VLDL-L	INTERVAL	Pr(>|t|	1e-29
IDL-L	INTERVAL	Pr(>|t|	0.00057
L-LDL-L	INTERVAL	Pr(>|t|	0.41
M-LDL-L	INTERVAL	Pr(>|t|	0.68
S-LDL-L	INTERVAL	Pr(>|t|	0.015
XL-HDL-L	INTERVAL	Pr(>|t|	5e-137
L-HDL-L	INTERVAL	Pr(>|t|	2.4e-160
M-HDL-L	INTERVAL	Pr(>|t|	3.4e-46
S-HDL-L	INTERVAL	Pr(>|t|	0.059
Phospholipids	INTERVAL	Pr(>|t|	#N/A
XXL-VLDL-PL	INTERVAL	Pr(>|t|	5e-09
XL-VLDL-PL	INTERVAL	Pr(>|t|	3.7e-08
L-VLDL-PL	INTERVAL	Pr(>|t|	2.1e-10
M-VLDL-PL	INTERVAL	Pr(>|t|	2.5e-23
S-VLDL-PL	INTERVAL	Pr(>|t|	1.1e-59
XS-VLDL-PL	INTERVAL	Pr(>|t|	3.7e-10
IDL-PL	INTERVAL	Pr(>|t|	0.0057
L-LDL-PL	INTERVAL	Pr(>|t|	0.75
M-LDL-PL	INTERVAL	Pr(>|t|	0.25
S-LDL-PL	INTERVAL	Pr(>|t|	0.0004
XL-HDL-PL	INTERVAL	Pr(>|t|	4.8e-155
L-HDL-PL	INTERVAL	Pr(>|t|	2.7e-150
M-HDL-PL	INTERVAL	Pr(>|t|	7.4e-43
S-HDL-PL	INTERVAL	Pr(>|t|	0.15
Total Cholesterol	INTERVAL	Pr(>|t|	#N/A
XXL-VLDL-C	INTERVAL	Pr(>|t|	3e-20
XL-VLDL-C	INTERVAL	Pr(>|t|	1.2e-18
L-VLDL-C	INTERVAL	Pr(>|t|	3.7e-25
M-VLDL-C	INTERVAL	Pr(>|t|	8.3e-34
S-VLDL-C	INTERVAL	Pr(>|t|	1e-51
XS-VLDL-C	INTERVAL	Pr(>|t|	7.5e-35
IDL-C	INTERVAL	Pr(>|t|	0.0047
L-LDL-C	INTERVAL	Pr(>|t|	0.64
M-LDL-C	INTERVAL	Pr(>|t|	0.26
S-LDL-C	INTERVAL	Pr(>|t|	0.0087
XL-HDL-C	INTERVAL	Pr(>|t|	4.8e-104
L-HDL-C	INTERVAL	Pr(>|t|	2.2e-176
M-HDL-C	INTERVAL	Pr(>|t|	1.7e-66
S-HDL-C	INTERVAL	Pr(>|t|	6.8e-10
Cholesteryl Esters	INTERVAL	Pr(>|t|	#N/A
XXL-VLDL-CE	INTERVAL	Pr(>|t|	3e-30
XL-VLDL-CE	INTERVAL	Pr(>|t|	4.2e-26
L-VLDL-CE	INTERVAL	Pr(>|t|	5.6e-43
M-VLDL-CE	INTERVAL	Pr(>|t|	7.6e-48
S-VLDL-CE	INTERVAL	Pr(>|t|	1.8e-53
XS-VLDL-CE	INTERVAL	Pr(>|t|	2.6e-43
IDL-CE	INTERVAL	Pr(>|t|	3.8e-05
L-LDL-CE	INTERVAL	Pr(>|t|	0.28
M-LDL-CE	INTERVAL	Pr(>|t|	0.41
S-LDL-CE	INTERVAL	Pr(>|t|	0.013
XL-HDL-CE	INTERVAL	Pr(>|t|	6.2e-93
L-HDL-CE	INTERVAL	Pr(>|t|	5.3e-178
M-HDL-CE	INTERVAL	Pr(>|t|	2.5e-69
S-HDL-CE	INTERVAL	Pr(>|t|	1.2e-07
Free Cholesterol	INTERVAL	Pr(>|t|	#N/A
XXL-VLDL-FC	INTERVAL	Pr(>|t|	1.5e-08
XL-VLDL-FC	INTERVAL	Pr(>|t|	4e-11
L-VLDL-FC	INTERVAL	Pr(>|t|	2e-09
M-VLDL-FC	INTERVAL	Pr(>|t|	2.2e-16
S-VLDL-FC	INTERVAL	Pr(>|t|	3.8e-39
XS-VLDL-FC	INTERVAL	Pr(>|t|	1.2e-13
IDL-FC	INTERVAL	Pr(>|t|	0.57
L-LDL-FC	INTERVAL	Pr(>|t|	0.16
M-LDL-FC	INTERVAL	Pr(>|t|	0.029
S-LDL-FC	INTERVAL	Pr(>|t|	0.0029
XL-HDL-FC	INTERVAL	Pr(>|t|	4.4e-128
L-HDL-FC	INTERVAL	Pr(>|t|	1.4e-168
M-HDL-FC	INTERVAL	Pr(>|t|	3.8e-54
S-HDL-FC	INTERVAL	Pr(>|t|	9.4e-08
Triglycerides	INTERVAL	Pr(>|t|	#N/A
XXL-VLDL-TG	INTERVAL	Pr(>|t|	2.7e-12
XL-VLDL-TG	INTERVAL	Pr(>|t|	2.5e-06
L-VLDL-TG	INTERVAL	Pr(>|t|	3.5e-06
M-VLDL-TG	INTERVAL	Pr(>|t|	3e-12
S-VLDL-TG	INTERVAL	Pr(>|t|	1.3e-30
XS-VLDL-TG	INTERVAL	Pr(>|t|	1.8e-26
IDL-TG	INTERVAL	Pr(>|t|	2e-08
L-LDL-TG	INTERVAL	Pr(>|t|	0.0034
M-LDL-TG	INTERVAL	Pr(>|t|	0.6
S-LDL-TG	INTERVAL	Pr(>|t|	0.17
XL-HDL-TG	INTERVAL	Pr(>|t|	1.1e-20
L-HDL-TG	INTERVAL	Pr(>|t|	1.2e-16
M-HDL-TG	INTERVAL	Pr(>|t|	2.1e-77
S-HDL-TG	INTERVAL	Pr(>|t|	4.1e-80
Particle Conc.	FINRISK 97	2.5 %	#N/A
XXL-VLDL-P	FINRISK 97	2.5 %	-0.306961
XL-VLDL-P	FINRISK 97	2.5 %	-0.252724
L-VLDL-P	FINRISK 97	2.5 %	-0.257172
M-VLDL-P	FINRISK 97	2.5 %	-0.327295
S-VLDL-P	FINRISK 97	2.5 %	-0.504745
XS-VLDL-P	FINRISK 97	2.5 %	-0.503725
IDL-P	FINRISK 97	2.5 %	-0.342225
L-LDL-P	FINRISK 97	2.5 %	-0.257954
M-LDL-P	FINRISK 97	2.5 %	-0.203358
S-LDL-P	FINRISK 97	2.5 %	-0.129197
XL-HDL-P	FINRISK 97	2.5 %	0.387901
L-HDL-P	FINRISK 97	2.5 %	0.564885
M-HDL-P	FINRISK 97	2.5 %	0.378281
S-HDL-P	FINRISK 97	2.5 %	0.00404447
Total Lipids	FINRISK 97	2.5 %	#N/A
XXL-VLDL-L	FINRISK 97	2.5 %	-0.315769
XL-VLDL-L	FINRISK 97	2.5 %	-0.272644
L-VLDL-L	FINRISK 97	2.5 %	-0.279629
M-VLDL-L	FINRISK 97	2.5 %	-0.340105
S-VLDL-L	FINRISK 97	2.5 %	-0.516877
XS-VLDL-L	FINRISK 97	2.5 %	-0.508507
IDL-L	FINRISK 97	2.5 %	-0.326137
L-LDL-L	FINRISK 97	2.5 %	-0.240091
M-LDL-L	FINRISK 97	2.5 %	-0.186287
S-LDL-L	FINRISK 97	2.5 %	-0.114784
XL-HDL-L	FINRISK 97	2.5 %	0.387747
L-HDL-L	FINRISK 97	2.5 %	0.570694
M-HDL-L	FINRISK 97	2.5 %	0.396624
S-HDL-L	FINRISK 97	2.5 %	0.0326879
Phospholipids	FINRISK 97	2.5 %	#N/A
XXL-VLDL-PL	FINRISK 97	2.5 %	-0.26581
XL-VLDL-PL	FINRISK 97	2.5 %	-0.260092
L-VLDL-PL	FINRISK 97	2.5 %	-0.279996
M-VLDL-PL	FINRISK 97	2.5 %	-0.361125
S-VLDL-PL	FINRISK 97	2.5 %	-0.547262
XS-VLDL-PL	FINRISK 97	2.5 %	-0.413998
IDL-PL	FINRISK 97	2.5 %	-0.308798
L-LDL-PL	FINRISK 97	2.5 %	-0.203786
M-LDL-PL	FINRISK 97	2.5 %	-0.162495
S-LDL-PL	FINRISK 97	2.5 %	0.00294421
XL-HDL-PL	FINRISK 97	2.5 %	0.438818
L-HDL-PL	FINRISK 97	2.5 %	0.566617
M-HDL-PL	FINRISK 97	2.5 %	0.370986
S-HDL-PL	FINRISK 97	2.5 %	0.0714183
Total Cholesterol	FINRISK 97	2.5 %	#N/A
XXL-VLDL-C	FINRISK 97	2.5 %	-0.391915
XL-VLDL-C	FINRISK 97	2.5 %	-0.373197
L-VLDL-C	FINRISK 97	2.5 %	-0.386896
M-VLDL-C	FINRISK 97	2.5 %	-0.435863
S-VLDL-C	FINRISK 97	2.5 %	-0.580998
XS-VLDL-C	FINRISK 97	2.5 %	-0.566837
IDL-C	FINRISK 97	2.5 %	-0.292535
L-LDL-C	FINRISK 97	2.5 %	-0.212588
M-LDL-C	FINRISK 97	2.5 %	-0.159698
S-LDL-C	FINRISK 97	2.5 %	-0.112678
XL-HDL-C	FINRISK 97	2.5 %	0.301864
L-HDL-C	FINRISK 97	2.5 %	0.591276
M-HDL-C	FINRISK 97	2.5 %	0.467507
S-HDL-C	FINRISK 97	2.5 %	0.0951216
Cholesteryl Esters	FINRISK 97	2.5 %	#N/A
XXL-VLDL-CE	FINRISK 97	2.5 %	-0.455914
XL-VLDL-CE	FINRISK 97	2.5 %	-0.410525
L-VLDL-CE	FINRISK 97	2.5 %	-0.46121
M-VLDL-CE	FINRISK 97	2.5 %	-0.492561
S-VLDL-CE	FINRISK 97	2.5 %	-0.60607
XS-VLDL-CE	FINRISK 97	2.5 %	-0.604008
IDL-CE	FINRISK 97	2.5 %	-0.31222
L-LDL-CE	FINRISK 97	2.5 %	-0.218464
M-LDL-CE	FINRISK 97	2.5 %	-0.168822
S-LDL-CE	FINRISK 97	2.5 %	-0.12107
XL-HDL-CE	FINRISK 97	2.5 %	0.248847
L-HDL-CE	FINRISK 97	2.5 %	0.597811
M-HDL-CE	FINRISK 97	2.5 %	0.474918
S-HDL-CE	FINRISK 97	2.5 %	0.0574141
Free Cholesterol	FINRISK 97	2.5 %	#N/A
XXL-VLDL-FC	FINRISK 97	2.5 %	-0.301456
XL-VLDL-FC	FINRISK 97	2.5 %	-0.316163
L-VLDL-FC	FINRISK 97	2.5 %	-0.288496
M-VLDL-FC	FINRISK 97	2.5 %	-0.345903
S-VLDL-FC	FINRISK 97	2.5 %	-0.511463
XS-VLDL-FC	FINRISK 97	2.5 %	-0.465473
IDL-FC	FINRISK 97	2.5 %	-0.250351
L-LDL-FC	FINRISK 97	2.5 %	-0.19103
M-LDL-FC	FINRISK 97	2.5 %	-0.12307
S-LDL-FC	FINRISK 97	2.5 %	-0.0810935
XL-HDL-FC	FINRISK 97	2.5 %	0.415808
L-HDL-FC	FINRISK 97	2.5 %	0.565876
M-HDL-FC	FINRISK 97	2.5 %	0.409011
S-HDL-FC	FINRISK 97	2.5 %	0.0763631
Triglycerides	FINRISK 97	2.5 %	#N/A
XXL-VLDL-TG	FINRISK 97	2.5 %	-0.285782
XL-VLDL-TG	FINRISK 97	2.5 %	-0.213495
L-VLDL-TG	FINRISK 97	2.5 %	-0.182199
M-VLDL-TG	FINRISK 97	2.5 %	-0.257078
S-VLDL-TG	FINRISK 97	2.5 %	-0.4137
XS-VLDL-TG	FINRISK 97	2.5 %	-0.440527
IDL-TG	FINRISK 97	2.5 %	-0.41773
L-LDL-TG	FINRISK 97	2.5 %	-0.390347
M-LDL-TG	FINRISK 97	2.5 %	-0.343543
S-LDL-TG	FINRISK 97	2.5 %	-0.33104
XL-HDL-TG	FINRISK 97	2.5 %	-0.0237885
L-HDL-TG	FINRISK 97	2.5 %	-0.04501
M-HDL-TG	FINRISK 97	2.5 %	-0.530009
S-HDL-TG	FINRISK 97	2.5 %	-0.603023
Particle Conc.	DILGOM	2.5 %	#N/A
XXL-VLDL-P	DILGOM	2.5 %	-0.211178
XL-VLDL-P	DILGOM	2.5 %	-0.228356
L-VLDL-P	DILGOM	2.5 %	-0.295063
[truncated: 1,151 more rows]

## Sheet: S5 Fig
metabolite	cohort	variable	value
Phospholipids	FINRISK 97	Estimate	#N/A
XXL-VLDL-PL%	FINRISK 97	Estimate	0.21486
XL-VLDL-PL%	FINRISK 97	Estimate	0.165897
L-VLDL-PL%	FINRISK 97	Estimate	0.0528339
M-VLDL-PL%	FINRISK 97	Estimate	-0.0529337
S-VLDL-PL%	FINRISK 97	Estimate	-0.081914
XS-VLDL-PL%	FINRISK 97	Estimate	0.376827
IDL-PL%	FINRISK 97	Estimate	0.347509
L-LDL-PL%	FINRISK 97	Estimate	0.234047
M-LDL-PL%	FINRISK 97	Estimate	0.139601
S-LDL-PL%	FINRISK 97	Estimate	0.229698
XL-HDL-PL%	FINRISK 97	Estimate	0.41347
L-HDL-PL%	FINRISK 97	Estimate	-0.147423
M-HDL-PL%	FINRISK 97	Estimate	-0.398408
S-HDL-PL%	FINRISK 97	Estimate	0.180398
Total Cholesterol	FINRISK 97	Estimate	#N/A
XXL-VLDL-C%	FINRISK 97	Estimate	-0.29801
XL-VLDL-C%	FINRISK 97	Estimate	-0.267209
L-VLDL-C%	FINRISK 97	Estimate	-0.458241
M-VLDL-C%	FINRISK 97	Estimate	-0.246412
S-VLDL-C%	FINRISK 97	Estimate	-0.0779161
XS-VLDL-C%	FINRISK 97	Estimate	-0.0971717
IDL-C%	FINRISK 97	Estimate	0.10942
L-LDL-C%	FINRISK 97	Estimate	0.0816297
M-LDL-C%	FINRISK 97	Estimate	0.0417813
S-LDL-C%	FINRISK 97	Estimate	-0.0239471
XL-HDL-C%	FINRISK 97	Estimate	-0.398668
L-HDL-C%	FINRISK 97	Estimate	0.506081
M-HDL-C%	FINRISK 97	Estimate	0.55676
S-HDL-C%	FINRISK 97	Estimate	0.122801
Cholesteryl Esters	FINRISK 97	Estimate	#N/A
XXL-VLDL-CE%	FINRISK 97	Estimate	-0.348174
XL-VLDL-CE%	FINRISK 97	Estimate	-0.421332
L-VLDL-CE%	FINRISK 97	Estimate	-0.44888
M-VLDL-CE%	FINRISK 97	Estimate	-0.185185
S-VLDL-CE%	FINRISK 97	Estimate	-0.079252
XS-VLDL-CE%	FINRISK 97	Estimate	-0.156572
IDL-CE%	FINRISK 97	Estimate	0.0171586
L-LDL-CE%	FINRISK 97	Estimate	-0.00142274
M-LDL-CE%	FINRISK 97	Estimate	-0.0500169
S-LDL-CE%	FINRISK 97	Estimate	-0.0537089
XL-HDL-CE%	FINRISK 97	Estimate	-0.437668
L-HDL-CE%	FINRISK 97	Estimate	0.438208
M-HDL-CE%	FINRISK 97	Estimate	0.538728
S-HDL-CE%	FINRISK 97	Estimate	0.0745365
Free Cholesterol	FINRISK 97	Estimate	#N/A
XXL-VLDL-FC%	FINRISK 97	Estimate	0.0758984
XL-VLDL-FC%	FINRISK 97	Estimate	-0.0209696
L-VLDL-FC%	FINRISK 97	Estimate	-0.0152628
M-VLDL-FC%	FINRISK 97	Estimate	-0.205635
S-VLDL-FC%	FINRISK 97	Estimate	0.0259398
XS-VLDL-FC%	FINRISK 97	Estimate	0.185621
IDL-FC%	FINRISK 97	Estimate	0.352276
L-LDL-FC%	FINRISK 97	Estimate	0.306537
M-LDL-FC%	FINRISK 97	Estimate	0.221668
S-LDL-FC%	FINRISK 97	Estimate	0.110815
XL-HDL-FC%	FINRISK 97	Estimate	0.0457682
L-HDL-FC%	FINRISK 97	Estimate	0.513234
M-HDL-FC%	FINRISK 97	Estimate	0.463029
S-HDL-FC%	FINRISK 97	Estimate	0.170653
Triglycerides	FINRISK 97	Estimate	#N/A
XXL-VLDL-TG%	FINRISK 97	Estimate	0.178189
XL-VLDL-TG%	FINRISK 97	Estimate	0.17002
L-VLDL-TG%	FINRISK 97	Estimate	0.377621
M-VLDL-TG%	FINRISK 97	Estimate	0.230031
S-VLDL-TG%	FINRISK 97	Estimate	0.0961616
XS-VLDL-TG%	FINRISK 97	Estimate	-0.0828179
IDL-TG%	FINRISK 97	Estimate	-0.165457
L-LDL-TG%	FINRISK 97	Estimate	-0.204552
M-LDL-TG%	FINRISK 97	Estimate	-0.193887
S-LDL-TG%	FINRISK 97	Estimate	-0.235728
XL-HDL-TG%	FINRISK 97	Estimate	-0.287207
L-HDL-TG%	FINRISK 97	Estimate	-0.580233
M-HDL-TG%	FINRISK 97	Estimate	-0.633909
S-HDL-TG%	FINRISK 97	Estimate	-0.544677
Phospholipids	DILGOM	Estimate	#N/A
XXL-VLDL-PL%	DILGOM	Estimate	0.111505
XL-VLDL-PL%	DILGOM	Estimate	0.0059432
L-VLDL-PL%	DILGOM	Estimate	0.0351393
M-VLDL-PL%	DILGOM	Estimate	0.0538524
S-VLDL-PL%	DILGOM	Estimate	0.128624
XS-VLDL-PL%	DILGOM	Estimate	0.480282
IDL-PL%	DILGOM	Estimate	-0.0416033
L-LDL-PL%	DILGOM	Estimate	0.12852
M-LDL-PL%	DILGOM	Estimate	0.111836
S-LDL-PL%	DILGOM	Estimate	0.209855
XL-HDL-PL%	DILGOM	Estimate	0.142315
L-HDL-PL%	DILGOM	Estimate	-0.693199
M-HDL-PL%	DILGOM	Estimate	-0.294905
S-HDL-PL%	DILGOM	Estimate	0.192066
Total Cholesterol	DILGOM	Estimate	#N/A
XXL-VLDL-C%	DILGOM	Estimate	-0.164496
XL-VLDL-C%	DILGOM	Estimate	0.00468803
L-VLDL-C%	DILGOM	Estimate	-0.42456
M-VLDL-C%	DILGOM	Estimate	-0.114476
S-VLDL-C%	DILGOM	Estimate	-0.214229
XS-VLDL-C%	DILGOM	Estimate	-0.155484
IDL-C%	DILGOM	Estimate	0.086279
L-LDL-C%	DILGOM	Estimate	-0.100292
M-LDL-C%	DILGOM	Estimate	-0.156245
S-LDL-C%	DILGOM	Estimate	-0.165319
XL-HDL-C%	DILGOM	Estimate	-0.0212573
L-HDL-C%	DILGOM	Estimate	0.687135
M-HDL-C%	DILGOM	Estimate	0.569684
S-HDL-C%	DILGOM	Estimate	-0.0200632
Cholesteryl Esters	DILGOM	Estimate	#N/A
XXL-VLDL-CE%	DILGOM	Estimate	-0.259714
XL-VLDL-CE%	DILGOM	Estimate	-0.138021
L-VLDL-CE%	DILGOM	Estimate	-0.595671
M-VLDL-CE%	DILGOM	Estimate	-0.0920584
S-VLDL-CE%	DILGOM	Estimate	-0.250587
XS-VLDL-CE%	DILGOM	Estimate	-0.27142
IDL-CE%	DILGOM	Estimate	-0.0700409
L-LDL-CE%	DILGOM	Estimate	-0.174829
M-LDL-CE%	DILGOM	Estimate	-0.195173
S-LDL-CE%	DILGOM	Estimate	-0.200272
XL-HDL-CE%	DILGOM	Estimate	-0.14458
L-HDL-CE%	DILGOM	Estimate	0.684995
M-HDL-CE%	DILGOM	Estimate	0.553721
S-HDL-CE%	DILGOM	Estimate	-0.0983323
Free Cholesterol	DILGOM	Estimate	#N/A
XXL-VLDL-FC%	DILGOM	Estimate	0.0824102
XL-VLDL-FC%	DILGOM	Estimate	0.302868
L-VLDL-FC%	DILGOM	Estimate	0.100487
M-VLDL-FC%	DILGOM	Estimate	-0.0606255
S-VLDL-FC%	DILGOM	Estimate	0.157733
XS-VLDL-FC%	DILGOM	Estimate	0.369898
IDL-FC%	DILGOM	Estimate	0.326177
L-LDL-FC%	DILGOM	Estimate	0.257758
M-LDL-FC%	DILGOM	Estimate	0.276555
S-LDL-FC%	DILGOM	Estimate	0.266969
XL-HDL-FC%	DILGOM	Estimate	0.4025
L-HDL-FC%	DILGOM	Estimate	0.642068
M-HDL-FC%	DILGOM	Estimate	0.297844
S-HDL-FC%	DILGOM	Estimate	0.566147
Triglycerides	DILGOM	Estimate	#N/A
XXL-VLDL-TG%	DILGOM	Estimate	0.0898887
XL-VLDL-TG%	DILGOM	Estimate	-0.0417914
L-VLDL-TG%	DILGOM	Estimate	0.355476
M-VLDL-TG%	DILGOM	Estimate	0.0861189
S-VLDL-TG%	DILGOM	Estimate	0.175944
XS-VLDL-TG%	DILGOM	Estimate	-0.0838167
IDL-TG%	DILGOM	Estimate	-0.0644339
L-LDL-TG%	DILGOM	Estimate	0.0296439
M-LDL-TG%	DILGOM	Estimate	0.14266
S-LDL-TG%	DILGOM	Estimate	0.0321013
XL-HDL-TG%	DILGOM	Estimate	-0.277978
L-HDL-TG%	DILGOM	Estimate	-0.412722
M-HDL-TG%	DILGOM	Estimate	-0.611909
S-HDL-TG%	DILGOM	Estimate	-0.491553
Phospholipids	YFS	Estimate	#N/A
XXL-VLDL-PL%	YFS	Estimate	0.199419
XL-VLDL-PL%	YFS	Estimate	-0.103048
L-VLDL-PL%	YFS	Estimate	0.0443246
M-VLDL-PL%	YFS	Estimate	-0.0587754
S-VLDL-PL%	YFS	Estimate	-0.160026
XS-VLDL-PL%	YFS	Estimate	0.513124
IDL-PL%	YFS	Estimate	0.29391
L-LDL-PL%	YFS	Estimate	0.0145024
M-LDL-PL%	YFS	Estimate	-0.0556406
S-LDL-PL%	YFS	Estimate	0.0256589
XL-HDL-PL%	YFS	Estimate	0.111971
L-HDL-PL%	YFS	Estimate	-0.374582
M-HDL-PL%	YFS	Estimate	-0.299852
S-HDL-PL%	YFS	Estimate	-0.0354096
Total Cholesterol	YFS	Estimate	#N/A
XXL-VLDL-C%	YFS	Estimate	-0.388967
XL-VLDL-C%	YFS	Estimate	-0.621697
L-VLDL-C%	YFS	Estimate	-0.792089
M-VLDL-C%	YFS	Estimate	-0.274829
S-VLDL-C%	YFS	Estimate	-0.0829262
XS-VLDL-C%	YFS	Estimate	-0.295156
IDL-C%	YFS	Estimate	-0.0153592
L-LDL-C%	YFS	Estimate	0.0333608
M-LDL-C%	YFS	Estimate	0.00825866
S-LDL-C%	YFS	Estimate	0.0051714
XL-HDL-C%	YFS	Estimate	-0.0737254
L-HDL-C%	YFS	Estimate	0.467563
M-HDL-C%	YFS	Estimate	0.643861
S-HDL-C%	YFS	Estimate	0.200565
Cholesteryl Esters	YFS	Estimate	#N/A
XXL-VLDL-CE%	YFS	Estimate	-0.533104
XL-VLDL-CE%	YFS	Estimate	-0.578619
L-VLDL-CE%	YFS	Estimate	-0.825426
M-VLDL-CE%	YFS	Estimate	-0.254095
S-VLDL-CE%	YFS	Estimate	-0.109022
XS-VLDL-CE%	YFS	Estimate	-0.366686
IDL-CE%	YFS	Estimate	-0.182222
L-LDL-CE%	YFS	Estimate	-0.0455001
M-LDL-CE%	YFS	Estimate	-0.0140674
S-LDL-CE%	YFS	Estimate	0.0154858
XL-HDL-CE%	YFS	Estimate	-0.107108
L-HDL-CE%	YFS	Estimate	0.480084
M-HDL-CE%	YFS	Estimate	0.595838
S-HDL-CE%	YFS	Estimate	0.158746
Free Cholesterol	YFS	Estimate	#N/A
XXL-VLDL-FC%	YFS	Estimate	0.101482
XL-VLDL-FC%	YFS	Estimate	-0.340533
L-VLDL-FC%	YFS	Estimate	0.0022135
M-VLDL-FC%	YFS	Estimate	-0.053249
S-VLDL-FC%	YFS	Estimate	0.144247
XS-VLDL-FC%	YFS	Estimate	0.209947
IDL-FC%	YFS	Estimate	0.358386
L-LDL-FC%	YFS	Estimate	0.203632
M-LDL-FC%	YFS	Estimate	0.0497909
S-LDL-FC%	YFS	Estimate	-0.0236498
XL-HDL-FC%	YFS	Estimate	0.0832021
L-HDL-FC%	YFS	Estimate	0.373326
M-HDL-FC%	YFS	Estimate	0.377756
S-HDL-FC%	YFS	Estimate	0.156346
Triglycerides	YFS	Estimate	#N/A
XXL-VLDL-TG%	YFS	Estimate	0.273396
XL-VLDL-TG%	YFS	Estimate	0.501695
L-VLDL-TG%	YFS	Estimate	0.69771
M-VLDL-TG%	YFS	Estimate	0.243023
S-VLDL-TG%	YFS	Estimate	0.113248
XS-VLDL-TG%	YFS	Estimate	-0.000691825
IDL-TG%	YFS	Estimate	-0.0807699
L-LDL-TG%	YFS	Estimate	-0.05004
M-LDL-TG%	YFS	Estimate	0.0528867
S-LDL-TG%	YFS	Estimate	-0.0562044
XL-HDL-TG%	YFS	Estimate	-0.104647
L-HDL-TG%	YFS	Estimate	-0.453894
M-HDL-TG%	YFS	Estimate	-0.769964
S-HDL-TG%	YFS	Estimate	-0.551963
Phospholipids	NFBC 66	Estimate	#N/A
XXL-VLDL-PL%	NFBC 66	Estimate	0.186637
XL-VLDL-PL%	NFBC 66	Estimate	0.21201
L-VLDL-PL%	NFBC 66	Estimate	0.197705
M-VLDL-PL%	NFBC 66	Estimate	0.0982547
S-VLDL-PL%	NFBC 66	Estimate	-0.0121738
XS-VLDL-PL%	NFBC 66	Estimate	0.557044
IDL-PL%	NFBC 66	Estimate	0.398822
L-LDL-PL%	NFBC 66	Estimate	0.138179
M-LDL-PL%	NFBC 66	Estimate	-0.0346871
S-LDL-PL%	NFBC 66	Estimate	0.0302849
XL-HDL-PL%	NFBC 66	Estimate	0.453937
L-HDL-PL%	NFBC 66	Estimate	-0.383342
M-HDL-PL%	NFBC 66	Estimate	-0.428409
S-HDL-PL%	NFBC 66	Estimate	-0.0225154
Total Cholesterol	NFBC 66	Estimate	#N/A
XXL-VLDL-C%	NFBC 66	Estimate	-0.298111
XL-VLDL-C%	NFBC 66	Estimate	-0.342331
L-VLDL-C%	NFBC 66	Estimate	-0.447457
M-VLDL-C%	NFBC 66	Estimate	-0.136884
S-VLDL-C%	NFBC 66	Estimate	0.0111546
XS-VLDL-C%	NFBC 66	Estimate	-0.199814
IDL-C%	NFBC 66	Estimate	0.0380439
L-LDL-C%	NFBC 66	Estimate	0.0756739
M-LDL-C%	NFBC 66	Estimate	0.0888708
S-LDL-C%	NFBC 66	Estimate	0.0531039
XL-HDL-C%	NFBC 66	Estimate	-0.379148
L-HDL-C%	NFBC 66	Estimate	0.568526
M-HDL-C%	NFBC 66	Estimate	0.707336
S-HDL-C%	NFBC 66	Estimate	0.297727
Cholesteryl Esters	NFBC 66	Estimate	#N/A
XXL-VLDL-CE%	NFBC 66	Estimate	-0.399487
XL-VLDL-CE%	NFBC 66	Estimate	-0.512267
L-VLDL-CE%	NFBC 66	Estimate	-0.445704
M-VLDL-CE%	NFBC 66	Estimate	-0.112467
S-VLDL-CE%	NFBC 66	Estimate	-0.0268834
XS-VLDL-CE%	NFBC 66	Estimate	-0.304438
IDL-CE%	NFBC 66	Estimate	-0.176917
L-LDL-CE%	NFBC 66	Estimate	-0.0306395
M-LDL-CE%	NFBC 66	Estimate	0.0190737
S-LDL-CE%	NFBC 66	Estimate	0.0523465
XL-HDL-CE%	NFBC 66	Estimate	-0.372615
L-HDL-CE%	NFBC 66	Estimate	0.445298
M-HDL-CE%	NFBC 66	Estimate	0.647693
S-HDL-CE%	NFBC 66	Estimate	0.258909
Free Cholesterol	NFBC 66	Estimate	#N/A
XXL-VLDL-FC%	NFBC 66	Estimate	0.13548
XL-VLDL-FC%	NFBC 66	Estimate	0.00644214
L-VLDL-FC%	NFBC 66	Estimate	-0.00203708
M-VLDL-FC%	NFBC 66	Estimate	-0.0964228
S-VLDL-FC%	NFBC 66	Estimate	0.25195
XS-VLDL-FC%	NFBC 66	Estimate	0.402905
IDL-FC%	NFBC 66	Estimate	0.457412
L-LDL-FC%	NFBC 66	Estimate	0.262919
M-LDL-FC%	NFBC 66	Estimate	0.101233
S-LDL-FC%	NFBC 66	Estimate	-0.00910621
XL-HDL-FC%	NFBC 66	Estimate	-0.144528
L-HDL-FC%	NFBC 66	Estimate	0.646261
M-HDL-FC%	NFBC 66	Estimate	0.491958
S-HDL-FC%	NFBC 66	Estimate	0.157202
Triglycerides	NFBC 66	Estimate	#N/A
XXL-VLDL-TG%	NFBC 66	Estimate	0.156399
XL-VLDL-TG%	NFBC 66	Estimate	0.213378
L-VLDL-TG%	NFBC 66	Estimate	0.376718
M-VLDL-TG%	NFBC 66	Estimate	0.095632
S-VLDL-TG%	NFBC 66	Estimate	-0.0083156
XS-VLDL-TG%	NFBC 66	Estimate	-0.0724798
IDL-TG%	NFBC 66	Estimate	-0.152338
L-LDL-TG%	NFBC 66	Estimate	-0.162988
M-LDL-TG%	NFBC 66	Estimate	-0.0831752
S-LDL-TG%	NFBC 66	Estimate	-0.180865
XL-HDL-TG%	NFBC 66	Estimate	-0.310097
L-HDL-TG%	NFBC 66	Estimate	-0.552758
M-HDL-TG%	NFBC 66	Estimate	-0.772358
S-HDL-TG%	NFBC 66	Estimate	-0.678052
Phospholipids	NFBC 86	Estimate	#N/A
XXL-VLDL-PL%	NFBC 86	Estimate	0.0722551
XL-VLDL-PL%	NFBC 86	Estimate	0.0426603
L-VLDL-PL%	NFBC 86	Estimate	0.0890013
M-VLDL-PL%	NFBC 86	Estimate	-0.103122
S-VLDL-PL%	NFBC 86	Estimate	-0.321973
XS-VLDL-PL%	NFBC 86	Estimate	0.349355
IDL-PL%	NFBC 86	Estimate	0.211349
L-LDL-PL%	NFBC 86	Estimate	0.0348923
M-LDL-PL%	NFBC 86	Estimate	-0.0488463
S-LDL-PL%	NFBC 86	Estimate	0.112546
XL-HDL-PL%	NFBC 86	Estimate	0.368403
L-HDL-PL%	NFBC 86	Estimate	-0.694094
M-HDL-PL%	NFBC 86	Estimate	-0.297316
S-HDL-PL%	NFBC 86	Estimate	0.0189244
Total Cholesterol	NFBC 86	Estimate	#N/A
XXL-VLDL-C%	NFBC 86	Estimate	0.0179413
XL-VLDL-C%	NFBC 86	Estimate	-0.293973
L-VLDL-C%	NFBC 86	Estimate	-0.300418
M-VLDL-C%	NFBC 86	Estimate	-0.117106
S-VLDL-C%	NFBC 86	Estimate	-0.0280808
XS-VLDL-C%	NFBC 86	Estimate	-0.157282
IDL-C%	NFBC 86	Estimate	-0.166637
L-LDL-C%	NFBC 86	Estimate	-0.136854
M-LDL-C%	NFBC 86	Estimate	-0.0126816
S-LDL-C%	NFBC 86	Estimate	-0.155493
XL-HDL-C%	NFBC 86	Estimate	-0.419752
L-HDL-C%	NFBC 86	Estimate	0.569543
M-HDL-C%	NFBC 86	Estimate	0.680481
S-HDL-C%	NFBC 86	Estimate	0.128563
Cholesteryl Esters	NFBC 86	Estimate	#N/A
XXL-VLDL-CE%	NFBC 86	Estimate	0.150422
XL-VLDL-CE%	NFBC 86	Estimate	0.0706849
L-VLDL-CE%	NFBC 86	Estimate	-0.242247
M-VLDL-CE%	NFBC 86	Estimate	-0.124075
S-VLDL-CE%	NFBC 86	Estimate	-0.0238049
XS-VLDL-CE%	NFBC 86	Estimate	-0.233565
IDL-CE%	NFBC 86	Estimate	-0.392295
L-LDL-CE%	NFBC 86	Estimate	-0.210099
M-LDL-CE%	NFBC 86	Estimate	-0.0451909
S-LDL-CE%	NFBC 86	Estimate	-0.0963273
XL-HDL-CE%	NFBC 86	Estimate	-0.453004
L-HDL-CE%	NFBC 86	Estimate	0.480081
M-HDL-CE%	NFBC 86	Estimate	0.635209
S-HDL-CE%	NFBC 86	Estimate	0.00979006
Free Cholesterol	NFBC 86	Estimate	#N/A
XXL-VLDL-FC%	NFBC 86	Estimate	0.201387
XL-VLDL-FC%	NFBC 86	Estimate	0.234264
L-VLDL-FC%	NFBC 86	Estimate	0.186415
M-VLDL-FC%	NFBC 86	Estimate	0.0250714
S-VLDL-FC%	NFBC 86	Estimate	0.0963764
XS-VLDL-FC%	NFBC 86	Estimate	0.416082
IDL-FC%	NFBC 86	Estimate	0.616557
L-LDL-FC%	NFBC 86	Estimate	0.257266
M-LDL-FC%	NFBC 86	Estimate	0.15172
S-LDL-FC%	NFBC 86	Estimate	0.0586023
XL-HDL-FC%	NFBC 86	Estimate	-0.130381
L-HDL-FC%	NFBC 86	Estimate	-0.234401
M-HDL-FC%	NFBC 86	Estimate	0.318955
S-HDL-FC%	NFBC 86	Estimate	0.230536
Triglycerides	NFBC 86	Estimate	#N/A
XXL-VLDL-TG%	NFBC 86	Estimate	0.000803103
XL-VLDL-TG%	NFBC 86	Estimate	0.165969
L-VLDL-TG%	NFBC 86	Estimate	0.362428
M-VLDL-TG%	NFBC 86	Estimate	0.0831032
S-VLDL-TG%	NFBC 86	Estimate	0.0736068
XS-VLDL-TG%	NFBC 86	Estimate	0.0289887
IDL-TG%	NFBC 86	Estimate	-0.0251449
L-LDL-TG%	NFBC 86	Estimate	0.149107
M-LDL-TG%	NFBC 86	Estimate	0.276285
S-LDL-TG%	NFBC 86	Estimate	-0.0176279
XL-HDL-TG%	NFBC 86	Estimate	-0.22926
L-HDL-TG%	NFBC 86	Estimate	-0.466061
M-HDL-TG%	NFBC 86	Estimate	-0.811081
S-HDL-TG%	NFBC 86	Estimate	-0.709383
Phospholipids	INTERVAL	Estimate	#N/A
XXL-VLDL-PL%	INTERVAL	Estimate	0.124054
XL-VLDL-PL%	INTERVAL	Estimate	0.0242105
L-VLDL-PL%	INTERVAL	Estimate	0.00595942
M-VLDL-PL%	INTERVAL	Estimate	-0.114527
S-VLDL-PL%	INTERVAL	Estimate	0.0140365
XS-VLDL-PL%	INTERVAL	Estimate	0.328645
IDL-PL%	INTERVAL	Estimate	0.190186
L-LDL-PL%	INTERVAL	Estimate	0.0621491
M-LDL-PL%	INTERVAL	Estimate	-0.0767675
S-LDL-PL%	INTERVAL	Estimate	0.00468987
XL-HDL-PL%	INTERVAL	Estimate	0.338847
L-HDL-PL%	INTERVAL	Estimate	-0.346405
M-HDL-PL%	INTERVAL	Estimate	-0.271849
S-HDL-PL%	INTERVAL	Estimate	-0.0130917
Total Cholesterol	INTERVAL	Estimate	#N/A
XXL-VLDL-C%	INTERVAL	Estimate	-0.2451
XL-VLDL-C%	INTERVAL	Estimate	-0.303647
L-VLDL-C%	INTERVAL	Estimate	-0.490608
M-VLDL-C%	INTERVAL	Estimate	-0.202602
S-VLDL-C%	INTERVAL	Estimate	-0.0772172
XS-VLDL-C%	INTERVAL	Estimate	-0.151915
IDL-C%	INTERVAL	Estimate	0.0168867
L-LDL-C%	INTERVAL	Estimate	0.0299023
M-LDL-C%	INTERVAL	Estimate	0.0652969
S-LDL-C%	INTERVAL	Estimate	0.039414
XL-HDL-C%	INTERVAL	Estimate	-0.308048
L-HDL-C%	INTERVAL	Estimate	0.524403
M-HDL-C%	INTERVAL	Estimate	0.515587
S-HDL-C%	INTERVAL	Estimate	0.18179
Cholesteryl Esters	INTERVAL	Estimate	#N/A
XXL-VLDL-CE%	INTERVAL	Estimate	-0.288943
XL-VLDL-CE%	INTERVAL	Estimate	-0.345171
L-VLDL-CE%	INTERVAL	Estimate	-0.464299
M-VLDL-CE%	INTERVAL	Estimate	-0.202902
S-VLDL-CE%	INTERVAL	Estimate	-0.114508
XS-VLDL-CE%	INTERVAL	Estimate	-0.241238
IDL-CE%	INTERVAL	Estimate	-0.15175
L-LDL-CE%	INTERVAL	Estimate	-0.0474937
M-LDL-CE%	INTERVAL	Estimate	0.0232395
S-LDL-CE%	INTERVAL	Estimate	0.0334058
XL-HDL-CE%	INTERVAL	Estimate	-0.401238
L-HDL-CE%	INTERVAL	Estimate	0.4313
M-HDL-CE%	INTERVAL	Estimate	0.495864
S-HDL-CE%	INTERVAL	Estimate	0.123208
Free Cholesterol	INTERVAL	Estimate	#N/A
XXL-VLDL-FC%	INTERVAL	Estimate	0.0947939
XL-VLDL-FC%	INTERVAL	Estimate	-0.0884008
L-VLDL-FC%	INTERVAL	Estimate	-0.0442545
M-VLDL-FC%	INTERVAL	Estimate	-0.0228707
S-VLDL-FC%	INTERVAL	Estimate	0.225388
XS-VLDL-FC%	INTERVAL	Estimate	0.255022
IDL-FC%	INTERVAL	Estimate	0.398631
L-LDL-FC%	INTERVAL	Estimate	0.25052
M-LDL-FC%	INTERVAL	Estimate	0.0833711
S-LDL-FC%	INTERVAL	Estimate	-0.0140869
XL-HDL-FC%	INTERVAL	Estimate	0.258721
L-HDL-FC%	INTERVAL	Estimate	0.515759
M-HDL-FC%	INTERVAL	Estimate	0.402581
S-HDL-FC%	INTERVAL	Estimate	0.191176
Triglycerides	INTERVAL	Estimate	#N/A
XXL-VLDL-TG%	INTERVAL	Estimate	0.153652
XL-VLDL-TG%	INTERVAL	Estimate	0.271599
L-VLDL-TG%	INTERVAL	Estimate	0.470181
M-VLDL-TG%	INTERVAL	Estimate	0.202305
S-VLDL-TG%	INTERVAL	Estimate	0.0753248
XS-VLDL-TG%	INTERVAL	Estimate	-0.0374279
IDL-TG%	INTERVAL	Estimate	-0.0652506
L-LDL-TG%	INTERVAL	Estimate	-0.0535143
M-LDL-TG%	INTERVAL	Estimate	-0.00793506
S-LDL-TG%	INTERVAL	Estimate	-0.0784201
XL-HDL-TG%	INTERVAL	Estimate	-0.248797
L-HDL-TG%	INTERVAL	Estimate	-0.470502
M-HDL-TG%	INTERVAL	Estimate	-0.6357
S-HDL-TG%	INTERVAL	Estimate	-0.480628
Phospholipids	FINRISK 97	Std. Error	#N/A
XXL-VLDL-PL%	FINRISK 97	Std. Error	0.0658482
XL-VLDL-PL%	FINRISK 97	Std. Error	0.067075
L-VLDL-PL%	FINRISK 97	Std. Error	0.0669061
M-VLDL-PL%	FINRISK 97	Std. Error	0.0641275
S-VLDL-PL%	FINRISK 97	Std. Error	0.0618386
XS-VLDL-PL%	FINRISK 97	Std. Error	0.0644026
IDL-PL%	FINRISK 97	Std. Error	0.0625199
L-LDL-PL%	FINRISK 97	Std. Error	0.0594405
M-LDL-PL%	FINRISK 97	Std. Error	0.0612381
S-LDL-PL%	FINRISK 97	Std. Error	0.0610425
XL-HDL-PL%	FINRISK 97	Std. Error	0.060976
L-HDL-PL%	FINRISK 97	Std. Error	0.0652865
M-HDL-PL%	FINRISK 97	Std. Error	0.0630941
S-HDL-PL%	FINRISK 97	Std. Error	0.0614569
Total Cholesterol	FINRISK 97	Std. Error	#N/A
XXL-VLDL-C%	FINRISK 97	Std. Error	0.062197
XL-VLDL-C%	FINRISK 97	Std. Error	0.0682483
L-VLDL-C%	FINRISK 97	Std. Error	0.0678564
M-VLDL-C%	FINRISK 97	Std. Error	0.0624619
S-VLDL-C%	FINRISK 97	Std. Error	0.0642787
XS-VLDL-C%	FINRISK 97	Std. Error	0.0644994
IDL-C%	FINRISK 97	Std. Error	0.0650852
L-LDL-C%	FINRISK 97	Std. Error	0.0654952
M-LDL-C%	FINRISK 97	Std. Error	0.0652215
S-LDL-C%	FINRISK 97	Std. Error	0.0649881
XL-HDL-C%	FINRISK 97	Std. Error	0.0616126
L-HDL-C%	FINRISK 97	Std. Error	0.0632464
M-HDL-C%	FINRISK 97	Std. Error	0.0622584
S-HDL-C%	FINRISK 97	Std. Error	0.064417
Cholesteryl Esters	FINRISK 97	Std. Error	#N/A
XXL-VLDL-CE%	FINRISK 97	Std. Error	0.0631987
XL-VLDL-CE%	FINRISK 97	Std. Error	0.0688867
L-VLDL-CE%	FINRISK 97	Std. Error	0.0683717
M-VLDL-CE%	FINRISK 97	Std. Error	0.0631085
S-VLDL-CE%	FINRISK 97	Std. Error	0.0646105
XS-VLDL-CE%	FINRISK 97	Std. Error	0.0642943
IDL-CE%	FINRISK 97	Std. Error	0.0647393
L-LDL-CE%	FINRISK 97	Std. Error	0.0644968
M-LDL-CE%	FINRISK 97	Std. Error	0.0638687
S-LDL-CE%	FINRISK 97	Std. Error	0.0639224
XL-HDL-CE%	FINRISK 97	Std. Error	0.062115
L-HDL-CE%	FINRISK 97	Std. Error	0.0639295
M-HDL-CE%	FINRISK 97	Std. Error	0.0620174
S-HDL-CE%	FINRISK 97	Std. Error	0.0644631
Free Cholesterol	FINRISK 97	Std. Error	#N/A
XXL-VLDL-FC%	FINRISK 97	Std. Error	0.0653639
XL-VLDL-FC%	FINRISK 97	Std. Error	0.0677225
L-VLDL-FC%	FINRISK 97	Std. Error	0.0668171
M-VLDL-FC%	FINRISK 97	Std. Error	0.0623974
S-VLDL-FC%	FINRISK 97	Std. Error	0.0638365
XS-VLDL-FC%	FINRISK 97	Std. Error	0.0655547
IDL-FC%	FINRISK 97	Std. Error	0.0645913
L-LDL-FC%	FINRISK 97	Std. Error	0.0609147
M-LDL-FC%	FINRISK 97	Std. Error	0.0602051
S-LDL-FC%	FINRISK 97	Std. Error	0.0606222
XL-HDL-FC%	FINRISK 97	Std. Error	0.0645793
L-HDL-FC%	FINRISK 97	Std. Error	0.0616975
M-HDL-FC%	FINRISK 97	Std. Error	0.0640468
S-HDL-FC%	FINRISK 97	Std. Error	0.0651908
Triglycerides	FINRISK 97	Std. Error	#N/A
XXL-VLDL-TG%	FINRISK 97	Std. Error	0.0622392
XL-VLDL-TG%	FINRISK 97	Std. Error	0.0675441
L-VLDL-TG%	FINRISK 97	Std. Error	0.0671743
M-VLDL-TG%	FINRISK 97	Std. Error	0.0625478
S-VLDL-TG%	FINRISK 97	Std. Error	0.063626
XS-VLDL-TG%	FINRISK 97	Std. Error	0.064518
IDL-TG%	FINRISK 97	Std. Error	0.0646004
L-LDL-TG%	FINRISK 97	Std. Error	0.0645149
M-LDL-TG%	FINRISK 97	Std. Error	0.0642138
S-LDL-TG%	FINRISK 97	Std. Error	0.0638065
XL-HDL-TG%	FINRISK 97	Std. Error	0.0624817
L-HDL-TG%	FINRISK 97	Std. Error	0.0622116
M-HDL-TG%	FINRISK 97	Std. Error	0.0618988
S-HDL-TG%	FINRISK 97	Std. Error	0.0616895
Phospholipids	DILGOM	Std. Error	#N/A
XXL-VLDL-PL%	DILGOM	Std. Error	0.0923234
XL-VLDL-PL%	DILGOM	Std. Error	0.0945551
L-VLDL-PL%	DILGOM	Std. Error	0.0892273
M-VLDL-PL%	DILGOM	Std. Error	0.0827947
S-VLDL-PL%	DILGOM	Std. Error	0.0808216
XS-VLDL-PL%	DILGOM	Std. Error	0.0830642
IDL-PL%	DILGOM	Std. Error	0.0815086
L-LDL-PL%	DILGOM	Std. Error	0.0790694
M-LDL-PL%	DILGOM	Std. Error	0.0807511
S-LDL-PL%	DILGOM	Std. Error	0.0801635
XL-HDL-PL%	DILGOM	Std. Error	0.0808349
L-HDL-PL%	DILGOM	Std. Error	0.0781802
M-HDL-PL%	DILGOM	Std. Error	0.0801148
S-HDL-PL%	DILGOM	Std. Error	0.080302
Total Cholesterol	DILGOM	Std. Error	#N/A
XXL-VLDL-C%	DILGOM	Std. Error	0.0920562
XL-VLDL-C%	DILGOM	Std. Error	0.0961358
L-VLDL-C%	DILGOM	Std. Error	0.090347
M-VLDL-C%	DILGOM	Std. Error	0.0810409
S-VLDL-C%	DILGOM	Std. Error	0.0817236
XS-VLDL-C%	DILGOM	Std. Error	0.0826094
IDL-C%	DILGOM	Std. Error	0.0837256
L-LDL-C%	DILGOM	Std. Error	0.0822675
M-LDL-C%	DILGOM	Std. Error	0.0819417
S-LDL-C%	DILGOM	Std. Error	0.0820814
XL-HDL-C%	DILGOM	Std. Error	0.0819606
L-HDL-C%	DILGOM	Std. Error	0.0787033
M-HDL-C%	DILGOM	Std. Error	0.0812305
S-HDL-C%	DILGOM	Std. Error	0.082221
Cholesteryl Esters	DILGOM	Std. Error	#N/A
XXL-VLDL-CE%	DILGOM	Std. Error	0.091527
XL-VLDL-CE%	DILGOM	Std. Error	0.096274
L-VLDL-CE%	DILGOM	Std. Error	0.0905266
M-VLDL-CE%	DILGOM	Std. Error	0.0814279
S-VLDL-CE%	DILGOM	Std. Error	0.0822381
XS-VLDL-CE%	DILGOM	Std. Error	0.0821147
IDL-CE%	DILGOM	Std. Error	0.0827949
L-LDL-CE%	DILGOM	Std. Error	0.0804159
M-LDL-CE%	DILGOM	Std. Error	0.0809555
S-LDL-CE%	DILGOM	Std. Error	0.0812188
XL-HDL-CE%	DILGOM	Std. Error	0.0795606
L-HDL-CE%	DILGOM	Std. Error	0.0786908
M-HDL-CE%	DILGOM	Std. Error	0.0805828
S-HDL-CE%	DILGOM	Std. Error	0.0820157
Free Cholesterol	DILGOM	Std. Error	#N/A
XXL-VLDL-FC%	DILGOM	Std. Error	0.0927304
XL-VLDL-FC%	DILGOM	Std. Error	0.0947501
L-VLDL-FC%	DILGOM	Std. Error	0.0904508
M-VLDL-FC%	DILGOM	Std. Error	0.0827148
S-VLDL-FC%	DILGOM	Std. Error	0.0816697
XS-VLDL-FC%	DILGOM	Std. Error	0.0833199
IDL-FC%	DILGOM	Std. Error	0.0829558
L-LDL-FC%	DILGOM	Std. Error	0.0806673
M-LDL-FC%	DILGOM	Std. Error	0.0789746
S-LDL-FC%	DILGOM	Std. Error	0.0790416
XL-HDL-FC%	DILGOM	Std. Error	0.0816235
L-HDL-FC%	DILGOM	Std. Error	0.0794459
M-HDL-FC%	DILGOM	Std. Error	0.0813604
S-HDL-FC%	DILGOM	Std. Error	0.0809277
Triglycerides	DILGOM	Std. Error	#N/A
XXL-VLDL-TG%	DILGOM	Std. Error	0.0919877
XL-VLDL-TG%	DILGOM	Std. Error	0.0955521
L-VLDL-TG%	DILGOM	Std. Error	0.0897332
M-VLDL-TG%	DILGOM	Std. Error	0.0808651
S-VLDL-TG%	DILGOM	Std. Error	0.0814767
XS-VLDL-TG%	DILGOM	Std. Error	0.0825999
IDL-TG%	DILGOM	Std. Error	0.0838857
L-LDL-TG%	DILGOM	Std. Error	0.082806
M-LDL-TG%	DILGOM	Std. Error	0.0819227
S-LDL-TG%	DILGOM	Std. Error	0.0839223
XL-HDL-TG%	DILGOM	Std. Error	0.082325
L-HDL-TG%	DILGOM	Std. Error	0.0825723
M-HDL-TG%	DILGOM	Std. Error	0.0813395
S-HDL-TG%	DILGOM	Std. Error	0.0817432
Phospholipids	YFS	Std. Error	#N/A
XXL-VLDL-PL%	YFS	Std. Error	0.134701
XL-VLDL-PL%	YFS	Std. Error	0.136805
L-VLDL-PL%	YFS	Std. Error	0.130172
M-VLDL-PL%	YFS	Std. Error	0.123056
S-VLDL-PL%	YFS	Std. Error	0.122595
XS-VLDL-PL%	YFS	Std. Error	0.124628
IDL-PL%	YFS	Std. Error	0.122464
L-LDL-PL%	YFS	Std. Error	0.12197
M-LDL-PL%	YFS	Std. Error	0.123729
S-LDL-PL%	YFS	Std. Error	0.122819
XL-HDL-PL%	YFS	Std. Error	0.12291
L-HDL-PL%	YFS	Std. Error	0.117921
M-HDL-PL%	YFS	Std. Error	0.126351
S-HDL-PL%	YFS	Std. Error	0.124135
Total Cholesterol	YFS	Std. Error	#N/A
XXL-VLDL-C%	YFS	Std. Error	0.134131
XL-VLDL-C%	YFS	Std. Error	0.137644
L-VLDL-C%	YFS	Std. Error	0.132287
M-VLDL-C%	YFS	Std. Error	0.121829
S-VLDL-C%	YFS	Std. Error	0.12479
XS-VLDL-C%	YFS	Std. Error	0.125546
IDL-C%	YFS	Std. Error	0.12697
L-LDL-C%	YFS	Std. Error	0.124445
M-LDL-C%	YFS	Std. Error	0.124298
S-LDL-C%	YFS	Std. Error	0.124675
XL-HDL-C%	YFS	Std. Error	0.124705
L-HDL-C%	YFS	Std. Error	0.119271
M-HDL-C%	YFS	Std. Error	0.124923
S-HDL-C%	YFS	Std. Error	0.125498
Cholesteryl Esters	YFS	Std. Error	#N/A
XXL-VLDL-CE%	YFS	Std. Error	0.13405
XL-VLDL-CE%	YFS	Std. Error	0.137982
L-VLDL-CE%	YFS	Std. Error	0.132401
M-VLDL-CE%	YFS	Std. Error	0.121619
S-VLDL-CE%	YFS	Std. Error	0.125098
XS-VLDL-CE%	YFS	Std. Error	0.125378
IDL-CE%	YFS	Std. Error	0.126311
L-LDL-CE%	YFS	Std. Error	0.120511
M-LDL-CE%	YFS	Std. Error	0.123237
S-LDL-CE%	YFS	Std. Error	0.124279
XL-HDL-CE%	YFS	Std. Error	0.124652
L-HDL-CE%	YFS	Std. Error	0.120581
M-HDL-CE%	YFS	Std. Error	0.125462
S-HDL-CE%	YFS	Std. Error	0.125498
Free Cholesterol	YFS	Std. Error	#N/A
XXL-VLDL-FC%	YFS	Std. Error	0.13511
XL-VLDL-FC%	YFS	Std. Error	0.13719
L-VLDL-FC%	YFS	Std. Error	0.13244
M-VLDL-FC%	YFS	Std. Error	0.126182
S-VLDL-FC%	YFS	Std. Error	0.125205
XS-VLDL-FC%	YFS	Std. Error	0.126445
IDL-FC%	YFS	Std. Error	0.124907
L-LDL-FC%	YFS	Std. Error	0.120821
M-LDL-FC%	YFS	Std. Error	0.1228
S-LDL-FC%	YFS	Std. Error	0.124463
XL-HDL-FC%	YFS	Std. Error	0.128737
L-HDL-FC%	YFS	Std. Error	0.119725
M-HDL-FC%	YFS	Std. Error	0.122568
S-HDL-FC%	YFS	Std. Error	0.125843
Triglycerides	YFS	Std. Error	#N/A
XXL-VLDL-TG%	YFS	Std. Error	0.134424
XL-VLDL-TG%	YFS	Std. Error	0.137061
L-VLDL-TG%	YFS	Std. Error	0.132103
M-VLDL-TG%	YFS	Std. Error	0.121666
S-VLDL-TG%	YFS	Std. Error	0.123432
XS-VLDL-TG%	YFS	Std. Error	0.124016
IDL-TG%	YFS	Std. Error	0.127028
L-LDL-TG%	YFS	Std. Error	0.126696
M-LDL-TG%	YFS	Std. Error	0.126193
S-LDL-TG%	YFS	Std. Error	0.126951
XL-HDL-TG%	YFS	Std. Error	0.126058
L-HDL-TG%	YFS	Std. Error	0.127713
M-HDL-TG%	YFS	Std. Error	0.122293
S-HDL-TG%	YFS	Std. Error	0.123744
Phospholipids	NFBC 66	Std. Error	#N/A
XXL-VLDL-PL%	NFBC 66	Std. Error	0.0832618
XL-VLDL-PL%	NFBC 66	Std. Error	0.0851959
L-VLDL-PL%	NFBC 66	Std. Error	0.0838975
M-VLDL-PL%	NFBC 66	Std. Error	0.077752
S-VLDL-PL%	NFBC 66	Std. Error	0.0767558
XS-VLDL-PL%	NFBC 66	Std. Error	0.0793734
IDL-PL%	NFBC 66	Std. Error	0.0765631
L-LDL-PL%	NFBC 66	Std. Error	0.0793824
M-LDL-PL%	NFBC 66	Std. Error	0.0795995
S-LDL-PL%	NFBC 66	Std. Error	0.0790296
XL-HDL-PL%	NFBC 66	Std. Error	0.0718555
L-HDL-PL%	NFBC 66	Std. Error	0.0768996
M-HDL-PL%	NFBC 66	Std. Error	0.0799761
S-HDL-PL%	NFBC 66	Std. Error	0.0792438
Total Cholesterol	NFBC 66	Std. Error	#N/A
XXL-VLDL-C%	NFBC 66	Std. Error	0.0832408
XL-VLDL-C%	NFBC 66	Std. Error	0.0855003
L-VLDL-C%	NFBC 66	Std. Error	0.0842463
M-VLDL-C%	NFBC 66	Std. Error	0.0774711
S-VLDL-C%	NFBC 66	Std. Error	0.0797839
XS-VLDL-C%	NFBC 66	Std. Error	0.080389
IDL-C%	NFBC 66	Std. Error	0.0789353
L-LDL-C%	NFBC 66	Std. Error	0.0776889
M-LDL-C%	NFBC 66	Std. Error	0.0783002
S-LDL-C%	NFBC 66	Std. Error	0.0788544
XL-HDL-C%	NFBC 66	Std. Error	0.0734906
L-HDL-C%	NFBC 66	Std. Error	0.0768281
M-HDL-C%	NFBC 66	Std. Error	0.0796179
S-HDL-C%	NFBC 66	Std. Error	0.0797594
Cholesteryl Esters	NFBC 66	Std. Error	#N/A
XXL-VLDL-CE%	NFBC 66	Std. Error	0.0831404
XL-VLDL-CE%	NFBC 66	Std. Error	0.0856053
L-VLDL-CE%	NFBC 66	Std. Error	0.0841569
M-VLDL-CE%	NFBC 66	Std. Error	0.0773997
S-VLDL-CE%	NFBC 66	Std. Error	0.0799779
XS-VLDL-CE%	NFBC 66	Std. Error	0.080307
IDL-CE%	NFBC 66	Std. Error	0.0775559
L-LDL-CE%	NFBC 66	Std. Error	0.0756167
M-LDL-CE%	NFBC 66	Std. Error	0.0783936
S-LDL-CE%	NFBC 66	Std. Error	0.0790514
XL-HDL-CE%	NFBC 66	Std. Error	0.073235
L-HDL-CE%	NFBC 66	Std. Error	0.0785981
M-HDL-CE%	NFBC 66	Std. Error	0.0799619
S-HDL-CE%	NFBC 66	Std. Error	0.0795932
Free Cholesterol	NFBC 66	Std. Error	#N/A
XXL-VLDL-FC%	NFBC 66	Std. Error	0.0831558
XL-VLDL-FC%	NFBC 66	Std. Error	0.0851618
L-VLDL-FC%	NFBC 66	Std. Error	0.0848625
M-VLDL-FC%	NFBC 66	Std. Error	0.0804389
S-VLDL-FC%	NFBC 66	Std. Error	0.0792963
XS-VLDL-FC%	NFBC 66	Std. Error	0.0802496
IDL-FC%	NFBC 66	Std. Error	0.0796162
L-LDL-FC%	NFBC 66	Std. Error	0.077832
M-LDL-FC%	NFBC 66	Std. Error	0.0791984
S-LDL-FC%	NFBC 66	Std. Error	0.0800015
XL-HDL-FC%	NFBC 66	Std. Error	0.080458
L-HDL-FC%	NFBC 66	Std. Error	0.0754564
M-HDL-FC%	NFBC 66	Std. Error	0.0779744
S-HDL-FC%	NFBC 66	Std. Error	0.0791724
Triglycerides	NFBC 66	Std. Error	#N/A
XXL-VLDL-TG%	NFBC 66	Std. Error	0.0833022
XL-VLDL-TG%	NFBC 66	Std. Error	0.0852643
L-VLDL-TG%	NFBC 66	Std. Error	0.0838343
M-VLDL-TG%	NFBC 66	Std. Error	0.0771756
S-VLDL-TG%	NFBC 66	Std. Error	0.0788032
XS-VLDL-TG%	NFBC 66	Std. Error	0.0800174
IDL-TG%	NFBC 66	Std. Error	0.0800254
L-LDL-TG%	NFBC 66	Std. Error	0.0789454
M-LDL-TG%	NFBC 66	Std. Error	0.0786703
S-LDL-TG%	NFBC 66	Std. Error	0.0801776
XL-HDL-TG%	NFBC 66	Std. Error	0.0794074
L-HDL-TG%	NFBC 66	Std. Error	0.0798092
M-HDL-TG%	NFBC 66	Std. Error	0.0785349
S-HDL-TG%	NFBC 66	Std. Error	0.0792231
Phospholipids	NFBC 86	Std. Error	#N/A
XXL-VLDL-PL%	NFBC 86	Std. Error	0.0861717
XL-VLDL-PL%	NFBC 86	Std. Error	0.0861776
L-VLDL-PL%	NFBC 86	Std. Error	0.0861733
M-VLDL-PL%	NFBC 86	Std. Error	0.086168
S-VLDL-PL%	NFBC 86	Std. Error	0.0861782
XS-VLDL-PL%	NFBC 86	Std. Error	0.0861671
IDL-PL%	NFBC 86	Std. Error	0.0861662
L-LDL-PL%	NFBC 86	Std. Error	0.0861674
M-LDL-PL%	NFBC 86	Std. Error	0.0861674
S-LDL-PL%	NFBC 86	Std. Error	0.086168
XL-HDL-PL%	NFBC 86	Std. Error	0.0861686
L-HDL-PL%	NFBC 86	Std. Error	0.0861705
M-HDL-PL%	NFBC 86	Std. Error	0.0861677
S-HDL-PL%	NFBC 86	Std. Error	0.0861631
Total Cholesterol	NFBC 86	Std. Error	#N/A
XXL-VLDL-C%	NFBC 86	Std. Error	0.08618
XL-VLDL-C%	NFBC 86	Std. Error	0.0861776
L-VLDL-C%	NFBC 86	Std. Error	0.0861766
M-VLDL-C%	NFBC 86	Std. Error	0.0861658
S-VLDL-C%	NFBC 86	Std. Error	0.0861723
XS-VLDL-C%	NFBC 86	Std. Error	0.0861674
IDL-C%	NFBC 86	Std. Error	0.0861683
L-LDL-C%	NFBC 86	Std. Error	0.086168
M-LDL-C%	NFBC 86	Std. Error	0.0861671
S-LDL-C%	NFBC 86	Std. Error	0.0861668
XL-HDL-C%	NFBC 86	Std. Error	0.0861686
L-HDL-C%	NFBC 86	Std. Error	0.0861686
M-HDL-C%	NFBC 86	Std. Error	0.0861702
S-HDL-C%	NFBC 86	Std. Error	0.086164
Cholesteryl Esters	NFBC 86	Std. Error	#N/A
XXL-VLDL-CE%	NFBC 86	Std. Error	0.0861723
XL-VLDL-CE%	NFBC 86	Std. Error	0.0861726
L-VLDL-CE%	NFBC 86	Std. Error	0.0861742
M-VLDL-CE%	NFBC 86	Std. Error	0.0861692
S-VLDL-CE%	NFBC 86	Std. Error	0.0861723
XS-VLDL-CE%	NFBC 86	Std. Error	0.0861665
IDL-CE%	NFBC 86	Std. Error	0.0861677
L-LDL-CE%	NFBC 86	Std. Error	0.0861708
M-LDL-CE%	NFBC 86	Std. Error	0.0861686
S-LDL-CE%	NFBC 86	Std. Error	0.0861677
XL-HDL-CE%	NFBC 86	Std. Error	0.0861686
L-HDL-CE%	NFBC 86	Std. Error	0.0861689
M-HDL-CE%	NFBC 86	Std. Error	0.0861702
S-HDL-CE%	NFBC 86	Std. Error	0.0861634
Free Cholesterol	NFBC 86	Std. Error	#N/A
XXL-VLDL-FC%	NFBC 86	Std. Error	0.0861726
XL-VLDL-FC%	NFBC 86	Std. Error	0.0861686
L-VLDL-FC%	NFBC 86	Std. Error	0.0861754
M-VLDL-FC%	NFBC 86	Std. Error	0.0861683
S-VLDL-FC%	NFBC 86	Std. Error	0.0861739
XS-VLDL-FC%	NFBC 86	Std. Error	0.0861652
IDL-FC%	NFBC 86	Std. Error	0.0861674
L-LDL-FC%	NFBC 86	Std. Error	0.086172
M-LDL-FC%	NFBC 86	Std. Error	0.0861705
S-LDL-FC%	NFBC 86	Std. Error	0.0861699
XL-HDL-FC%	NFBC 86	Std. Error	0.0861705
L-HDL-FC%	NFBC 86	Std. Error	0.0861621
M-HDL-FC%	NFBC 86	Std. Error	0.0861683
S-HDL-FC%	NFBC 86	Std. Error	0.0861658
Triglycerides	NFBC 86	Std. Error	#N/A
XXL-VLDL-TG%	NFBC 86	Std. Error	0.0861773
XL-VLDL-TG%	NFBC 86	Std. Error	0.0861729
L-VLDL-TG%	NFBC 86	Std. Error	0.0861785
M-VLDL-TG%	NFBC 86	Std. Error	0.0861658
S-VLDL-TG%	NFBC 86	Std. Error	0.0861723
XS-VLDL-TG%	NFBC 86	Std. Error	0.0861668
IDL-TG%	NFBC 86	Std. Error	0.0861695
L-LDL-TG%	NFBC 86	Std. Error	0.0861652
M-LDL-TG%	NFBC 86	Std. Error	0.0861652
S-LDL-TG%	NFBC 86	Std. Error	0.0861683
XL-HDL-TG%	NFBC 86	Std. Error	0.086168
L-HDL-TG%	NFBC 86	Std. Error	0.0861655
M-HDL-TG%	NFBC 86	Std. Error	0.0861689
S-HDL-TG%	NFBC 86	Std. Error	0.0861708
Phospholipids	INTERVAL	Std. Error	#N/A
XXL-VLDL-PL%	INTERVAL	Std. Error	0.024193
XL-VLDL-PL%	INTERVAL	Std. Error	0.025175
L-VLDL-PL%	INTERVAL	Std. Error	0.0245887
M-VLDL-PL%	INTERVAL	Std. Error	0.0231332
S-VLDL-PL%	INTERVAL	Std. Error	0.0230962
XS-VLDL-PL%	INTERVAL	Std. Error	0.02311
IDL-PL%	INTERVAL	Std. Error	0.0231121
L-LDL-PL%	INTERVAL	Std. Error	0.0230546
M-LDL-PL%	INTERVAL	Std. Error	0.0231335
S-LDL-PL%	INTERVAL	Std. Error	0.02313
XL-HDL-PL%	INTERVAL	Std. Error	0.0231661
L-HDL-PL%	INTERVAL	Std. Error	0.0232886
M-HDL-PL%	INTERVAL	Std. Error	0.0231428
S-HDL-PL%	INTERVAL	Std. Error	0.0231067
Total Cholesterol	INTERVAL	Std. Error	#N/A
XXL-VLDL-C%	INTERVAL	Std. Error	0.0241867
XL-VLDL-C%	INTERVAL	Std. Error	0.0251874
L-VLDL-C%	INTERVAL	Std. Error	0.0245906
M-VLDL-C%	INTERVAL	Std. Error	0.023127
S-VLDL-C%	INTERVAL	Std. Error	0.0231123
XS-VLDL-C%	INTERVAL	Std. Error	0.0231283
IDL-C%	INTERVAL	Std. Error	0.0231238
L-LDL-C%	INTERVAL	Std. Error	0.0231056
M-LDL-C%	INTERVAL	Std. Error	0.0231519
S-LDL-C%	INTERVAL	Std. Error	0.0231556
XL-HDL-C%	INTERVAL	Std. Error	0.0231633
L-HDL-C%	INTERVAL	Std. Error	0.0232542
M-HDL-C%	INTERVAL	Std. Error	0.0231244
S-HDL-C%	INTERVAL	Std. Error	0.0231181
Cholesteryl Esters	INTERVAL	Std. Error	#N/A
XXL-VLDL-CE%	INTERVAL	Std. Error	0.0241786
XL-VLDL-CE%	INTERVAL	Std. Error	0.025184
L-VLDL-CE%	INTERVAL	Std. Error	0.0245817
M-VLDL-CE%	INTERVAL	Std. Error	0.0231136
S-VLDL-CE%	INTERVAL	Std. Error	0.0231207
XS-VLDL-CE%	INTERVAL	Std. Error	0.0231324
IDL-CE%	INTERVAL	Std. Error	0.0231284
L-LDL-CE%	INTERVAL	Std. Error	0.0230886
M-LDL-CE%	INTERVAL	Std. Error	0.0231577
S-LDL-CE%	INTERVAL	Std. Error	0.0231604
XL-HDL-CE%	INTERVAL	Std. Error	0.0231535
L-HDL-CE%	INTERVAL	Std. Error	0.023293
M-HDL-CE%	INTERVAL	Std. Error	0.0231212
S-HDL-CE%	INTERVAL	Std. Error	0.0231186
Free Cholesterol	INTERVAL	Std. Error	#N/A
XXL-VLDL-FC%	INTERVAL	Std. Error	0.0241825
XL-VLDL-FC%	INTERVAL	Std. Error	0.025189
L-VLDL-FC%	INTERVAL	Std. Error	0.0245824
M-VLDL-FC%	INTERVAL	Std. Error	0.0231403
S-VLDL-FC%	INTERVAL	Std. Error	0.0231302
XS-VLDL-FC%	INTERVAL	Std. Error	0.0231226
IDL-FC%	INTERVAL	Std. Error	0.0231028
L-LDL-FC%	INTERVAL	Std. Error	0.0230713
M-LDL-FC%	INTERVAL	Std. Error	0.0231161
S-LDL-FC%	INTERVAL	Std. Error	0.0231395
XL-HDL-FC%	INTERVAL	Std. Error	0.0231753
L-HDL-FC%	INTERVAL	Std. Error	0.0232413
M-HDL-FC%	INTERVAL	Std. Error	0.023145
S-HDL-FC%	INTERVAL	Std. Error	0.0231186
Triglycerides	INTERVAL	Std. Error	#N/A
XXL-VLDL-TG%	INTERVAL	Std. Error	0.0241848
XL-VLDL-TG%	INTERVAL	Std. Error	0.0251934
L-VLDL-TG%	INTERVAL	Std. Error	0.0245824
M-VLDL-TG%	INTERVAL	Std. Error	0.0231332
S-VLDL-TG%	INTERVAL	Std. Error	0.0231127
XS-VLDL-TG%	INTERVAL	Std. Error	0.0230987
IDL-TG%	INTERVAL	Std. Error	0.0231079
L-LDL-TG%	INTERVAL	Std. Error	0.0231148
M-LDL-TG%	INTERVAL	Std. Error	0.0231724
S-LDL-TG%	INTERVAL	Std. Error	0.0231691
XL-HDL-TG%	INTERVAL	Std. Error	0.0231465
L-HDL-TG%	INTERVAL	Std. Error	0.0232787
M-HDL-TG%	INTERVAL	Std. Error	0.0230919
S-HDL-TG%	INTERVAL	Std. Error	0.0231028
Phospholipids	FINRISK 97	Pr(>|t|	#N/A
XXL-VLDL-PL%	FINRISK 97	Pr(>|t|	0.00110806
XL-VLDL-PL%	FINRISK 97	Pr(>|t|	0.0134135
L-VLDL-PL%	FINRISK 97	Pr(>|t|	0.42975
M-VLDL-PL%	FINRISK 97	Pr(>|t|	0.409148
S-VLDL-PL%	FINRISK 97	Pr(>|t|	0.185334
XS-VLDL-PL%	FINRISK 97	Pr(>|t|	5.10527e-09
IDL-PL%	FINRISK 97	Pr(>|t|	2.82406e-08
L-LDL-PL%	FINRISK 97	Pr(>|t|	8.31432e-05
M-LDL-PL%	FINRISK 97	Pr(>|t|	0.0226595
S-LDL-PL%	FINRISK 97	Pr(>|t|	0.000169329
XL-HDL-PL%	FINRISK 97	Pr(>|t|	1.29349e-11
L-HDL-PL%	FINRISK 97	Pr(>|t|	0.0239707
M-HDL-PL%	FINRISK 97	Pr(>|t|	2.88019e-10
S-HDL-PL%	FINRISK 97	Pr(>|t|	0.00334254
Total Cholesterol	FINRISK 97	Pr(>|t|	#N/A
XXL-VLDL-C%	FINRISK 97	Pr(>|t|	1.69165e-06
XL-VLDL-C%	FINRISK 97	Pr(>|t|	9.12834e-05
L-VLDL-C%	FINRISK 97	Pr(>|t|	1.57947e-11
M-VLDL-C%	FINRISK 97	Pr(>|t|	8.05919e-05
S-VLDL-C%	FINRISK 97	Pr(>|t|	0.225493
XS-VLDL-C%	FINRISK 97	Pr(>|t|	0.131971
IDL-C%	FINRISK 97	Pr(>|t|	0.0927739
L-LDL-C%	FINRISK 97	Pr(>|t|	0.21268
M-LDL-C%	FINRISK 97	Pr(>|t|	0.5218
S-LDL-C%	FINRISK 97	Pr(>|t|	0.712523
XL-HDL-C%	FINRISK 97	Pr(>|t|	1.04331e-10
L-HDL-C%	FINRISK 97	Pr(>|t|	1.42956e-15
M-HDL-C%	FINRISK 97	Pr(>|t|	4.81646e-19
S-HDL-C%	FINRISK 97	Pr(>|t|	0.0566477
Cholesteryl Esters	FINRISK 97	Pr(>|t|	#N/A
XXL-VLDL-CE%	FINRISK 97	Pr(>|t|	3.73754e-08
XL-VLDL-CE%	FINRISK 97	Pr(>|t|	1.01639e-09
L-VLDL-CE%	FINRISK 97	Pr(>|t|	5.61646e-11
M-VLDL-CE%	FINRISK 97	Pr(>|t|	0.00335311
S-VLDL-CE%	FINRISK 97	Pr(>|t|	0.22001
XS-VLDL-CE%	FINRISK 97	Pr(>|t|	0.0149069
IDL-CE%	FINRISK 97	Pr(>|t|	0.790985
L-LDL-CE%	FINRISK 97	Pr(>|t|	0.982402
M-LDL-CE%	FINRISK 97	Pr(>|t|	0.433583
S-LDL-CE%	FINRISK 97	Pr(>|t|	0.400814
XL-HDL-CE%	FINRISK 97	Pr(>|t|	2.01825e-12
L-HDL-CE%	FINRISK 97	Pr(>|t|	7.77632e-12
M-HDL-CE%	FINRISK 97	Pr(>|t|	4.61217e-18
S-HDL-CE%	FINRISK 97	Pr(>|t|	0.247612
Free Cholesterol	FINRISK 97	Pr(>|t|	#N/A
XXL-VLDL-FC%	FINRISK 97	Pr(>|t|	0.245615
XL-VLDL-FC%	FINRISK 97	Pr(>|t|	0.756845
L-VLDL-FC%	FINRISK 97	Pr(>|t|	0.819323
M-VLDL-FC%	FINRISK 97	Pr(>|t|	0.000987166
S-VLDL-FC%	FINRISK 97	Pr(>|t|	0.684499
XS-VLDL-FC%	FINRISK 97	Pr(>|t|	0.00464574
IDL-FC%	FINRISK 97	Pr(>|t|	5.09715e-08
L-LDL-FC%	FINRISK 97	Pr(>|t|	4.96999e-07
M-LDL-FC%	FINRISK 97	Pr(>|t|	0.000233273
S-LDL-FC%	FINRISK 97	Pr(>|t|	0.0675986
XL-HDL-FC%	FINRISK 97	Pr(>|t|	0.478526
L-HDL-FC%	FINRISK 97	Pr(>|t|	1.06394e-16
M-HDL-FC%	FINRISK 97	Pr(>|t|	5.373e-13
S-HDL-FC%	FINRISK 97	Pr(>|t|	0.00887054
Triglycerides	FINRISK 97	Pr(>|t|	#N/A
XXL-VLDL-TG%	FINRISK 97	Pr(>|t|	0.00420973
XL-VLDL-TG%	FINRISK 97	Pr(>|t|	0.011855
L-VLDL-TG%	FINRISK 97	Pr(>|t|	1.9757e-08
M-VLDL-TG%	FINRISK 97	Pr(>|t|	0.000237143
S-VLDL-TG%	FINRISK 97	Pr(>|t|	0.130743
XS-VLDL-TG%	FINRISK 97	Pr(>|t|	0.199311
IDL-TG%	FINRISK 97	Pr(>|t|	0.010451
L-LDL-TG%	FINRISK 97	Pr(>|t|	0.0015278
M-LDL-TG%	FINRISK 97	Pr(>|t|	0.00254198
S-LDL-TG%	FINRISK 97	Pr(>|t|	0.000222091
XL-HDL-TG%	FINRISK 97	Pr(>|t|	4.36965e-06
L-HDL-TG%	FINRISK 97	Pr(>|t|	1.44355e-20
M-HDL-TG%	FINRISK 97	Pr(>|t|	1.94765e-24
S-HDL-TG%	FINRISK 97	Pr(>|t|	1.31653e-18
Phospholipids	DILGOM	Pr(>|t|	#N/A
XXL-VLDL-PL%	DILGOM	Pr(>|t|	0.22722
XL-VLDL-PL%	DILGOM	Pr(>|t|	0.949887
L-VLDL-PL%	DILGOM	Pr(>|t|	0.693739
M-VLDL-PL%	DILGOM	Pr(>|t|	0.515449
S-VLDL-PL%	DILGOM	Pr(>|t|	0.111585
XS-VLDL-PL%	DILGOM	Pr(>|t|	7.92966e-09
IDL-PL%	DILGOM	Pr(>|t|	0.609788
L-LDL-PL%	DILGOM	Pr(>|t|	0.104153
M-LDL-PL%	DILGOM	Pr(>|t|	0.166143
S-LDL-PL%	DILGOM	Pr(>|t|	0.00888144
XL-HDL-PL%	DILGOM	Pr(>|t|	0.0783872
L-HDL-PL%	DILGOM	Pr(>|t|	1.11229e-18
M-HDL-PL%	DILGOM	Pr(>|t|	0.000235288
S-HDL-PL%	DILGOM	Pr(>|t|	0.016811
Total Cholesterol	DILGOM	Pr(>|t|	#N/A
XXL-VLDL-C%	DILGOM	Pr(>|t|	0.0740418
XL-VLDL-C%	DILGOM	Pr(>|t|	0.96111
L-VLDL-C%	DILGOM	Pr(>|t|	2.71148e-06
M-VLDL-C%	DILGOM	Pr(>|t|	0.157857
S-VLDL-C%	DILGOM	Pr(>|t|	0.00878995
XS-VLDL-C%	DILGOM	Pr(>|t|	0.059886
IDL-C%	DILGOM	Pr(>|t|	0.302838
L-LDL-C%	DILGOM	Pr(>|t|	0.222877
M-LDL-C%	DILGOM	Pr(>|t|	0.056619
S-LDL-C%	DILGOM	Pr(>|t|	0.0440664
XL-HDL-C%	DILGOM	Pr(>|t|	0.795371
L-HDL-C%	DILGOM	Pr(>|t|	3.65127e-18
M-HDL-C%	DILGOM	Pr(>|t|	2.71418e-12
S-HDL-C%	DILGOM	Pr(>|t|	0.807231
Cholesteryl Esters	DILGOM	Pr(>|t|	#N/A
XXL-VLDL-CE%	DILGOM	Pr(>|t|	0.00457289
XL-VLDL-CE%	DILGOM	Pr(>|t|	0.151777
L-VLDL-CE%	DILGOM	Pr(>|t|	5.3987e-11
M-VLDL-CE%	DILGOM	Pr(>|t|	0.258311
S-VLDL-CE%	DILGOM	Pr(>|t|	0.00232545
XS-VLDL-CE%	DILGOM	Pr(>|t|	0.000956683
IDL-CE%	DILGOM	Pr(>|t|	0.397626
L-LDL-CE%	DILGOM	Pr(>|t|	0.0297576
M-LDL-CE%	DILGOM	Pr(>|t|	0.0159586
S-LDL-CE%	DILGOM	Pr(>|t|	0.0137103
XL-HDL-CE%	DILGOM	Pr(>|t|	0.0692561
L-HDL-CE%	DILGOM	Pr(>|t|	4.56608e-18
M-HDL-CE%	DILGOM	Pr(>|t|	7.31754e-12
S-HDL-CE%	DILGOM	Pr(>|t|	0.230619
Free Cholesterol	DILGOM	Pr(>|t|	#N/A
XXL-VLDL-FC%	DILGOM	Pr(>|t|	0.374224
XL-VLDL-FC%	DILGOM	Pr(>|t|	0.00140486
L-VLDL-FC%	DILGOM	Pr(>|t|	0.266663
M-VLDL-FC%	DILGOM	Pr(>|t|	0.463633
S-VLDL-FC%	DILGOM	Pr(>|t|	0.0535086
XS-VLDL-FC%	DILGOM	Pr(>|t|	9.25479e-06
IDL-FC%	DILGOM	Pr(>|t|	8.56614e-05
L-LDL-FC%	DILGOM	Pr(>|t|	0.00140735
M-LDL-FC%	DILGOM	Pr(>|t|	0.000467022
S-LDL-FC%	DILGOM	Pr(>|t|	0.000738093
XL-HDL-FC%	DILGOM	Pr(>|t|	8.5024e-07
L-HDL-FC%	DILGOM	Pr(>|t|	8.36443e-16
M-HDL-FC%	DILGOM	Pr(>|t|	0.000254604
S-HDL-FC%	DILGOM	Pr(>|t|	3.06949e-12
Triglycerides	DILGOM	Pr(>|t|	#N/A
XXL-VLDL-TG%	DILGOM	Pr(>|t|	0.328549
XL-VLDL-TG%	DILGOM	Pr(>|t|	0.661874
L-VLDL-TG%	DILGOM	Pr(>|t|	7.59636e-05
M-VLDL-TG%	DILGOM	Pr(>|t|	0.286953
S-VLDL-TG%	DILGOM	Pr(>|t|	0.0308741
XS-VLDL-TG%	DILGOM	Pr(>|t|	0.310294
IDL-TG%	DILGOM	Pr(>|t|	0.442463
L-LDL-TG%	DILGOM	Pr(>|t|	0.720368
M-LDL-TG%	DILGOM	Pr(>|t|	0.0816898
S-LDL-TG%	DILGOM	Pr(>|t|	0.702101
XL-HDL-TG%	DILGOM	Pr(>|t|	0.000740829
L-HDL-TG%	DILGOM	Pr(>|t|	6.03015e-07
M-HDL-TG%	DILGOM	Pr(>|t|	6.54922e-14
S-HDL-TG%	DILGOM	Pr(>|t|	1.97584e-09
Phospholipids	YFS	Pr(>|t|	#N/A
XXL-VLDL-PL%	YFS	Pr(>|t|	0.138938
XL-VLDL-PL%	YFS	Pr(>|t|	0.451412
L-VLDL-PL%	YFS	Pr(>|t|	0.733515
M-VLDL-PL%	YFS	Pr(>|t|	0.632968
S-VLDL-PL%	YFS	Pr(>|t|	0.191944
XS-VLDL-PL%	YFS	Pr(>|t|	3.99855e-05
IDL-PL%	YFS	Pr(>|t|	0.0164924
L-LDL-PL%	YFS	Pr(>|t|	0.905366
M-LDL-PL%	YFS	Pr(>|t|	0.652981
S-LDL-PL%	YFS	Pr(>|t|	0.834536
XL-HDL-PL%	YFS	Pr(>|t|	0.362418
L-HDL-PL%	YFS	Pr(>|t|	0.00151512
M-HDL-PL%	YFS	Pr(>|t|	0.0177353
S-HDL-PL%	YFS	Pr(>|t|	0.775483
Total Cholesterol	YFS	Pr(>|t|	#N/A
XXL-VLDL-C%	YFS	Pr(>|t|	0.00378107
XL-VLDL-C%	YFS	Pr(>|t|	6.73668e-06
L-VLDL-C%	YFS	Pr(>|t|	2.5815e-09
M-VLDL-C%	YFS	Pr(>|t|	0.0241933
S-VLDL-C%	YFS	Pr(>|t|	0.506435
XS-VLDL-C%	YFS	Pr(>|t|	0.0188261
IDL-C%	YFS	Pr(>|t|	0.90373
L-LDL-C%	YFS	Pr(>|t|	0.78867
M-LDL-C%	YFS	Pr(>|t|	0.947033
S-LDL-C%	YFS	Pr(>|t|	0.966918
XL-HDL-C%	YFS	Pr(>|t|	0.554462
L-HDL-C%	YFS	Pr(>|t|	9.17381e-05
M-HDL-C%	YFS	Pr(>|t|	2.81435e-07
S-HDL-C%	YFS	Pr(>|t|	0.110175
Cholesteryl Esters	YFS	Pr(>|t|	#N/A
XXL-VLDL-CE%	YFS	Pr(>|t|	7.27703e-05
XL-VLDL-CE%	YFS	Pr(>|t|	2.8965e-05
L-VLDL-CE%	YFS	Pr(>|t|	5.68465e-10
M-VLDL-CE%	YFS	Pr(>|t|	0.0368165
S-VLDL-CE%	YFS	Pr(>|t|	0.383597
XS-VLDL-CE%	YFS	Pr(>|t|	0.00348953
IDL-CE%	YFS	Pr(>|t|	0.149286
L-LDL-CE%	YFS	Pr(>|t|	0.7058
M-LDL-CE%	YFS	Pr(>|t|	0.909131
S-LDL-CE%	YFS	Pr(>|t|	0.900849
XL-HDL-CE%	YFS	Pr(>|t|	0.390312
L-HDL-CE%	YFS	Pr(>|t|	7.11769e-05
M-HDL-CE%	YFS	Pr(>|t|	2.19589e-06
S-HDL-CE%	YFS	Pr(>|t|	0.206053
Free Cholesterol	YFS	Pr(>|t|	#N/A
XXL-VLDL-FC%	YFS	Pr(>|t|	0.452694
XL-VLDL-FC%	YFS	Pr(>|t|	0.0131586
L-VLDL-FC%	YFS	Pr(>|t|	0.986667
M-VLDL-FC%	YFS	Pr(>|t|	0.673073
S-VLDL-FC%	YFS	Pr(>|t|	0.249429
XS-VLDL-FC%	YFS	Pr(>|t|	0.0970035
IDL-FC%	YFS	Pr(>|t|	0.00416036
L-LDL-FC%	YFS	Pr(>|t|	0.0920766
M-LDL-FC%	YFS	Pr(>|t|	0.685184
S-LDL-FC%	YFS	Pr(>|t|	0.849318
XL-HDL-FC%	YFS	Pr(>|t|	0.518171
L-HDL-FC%	YFS	Pr(>|t|	0.00184788
M-HDL-FC%	YFS	Pr(>|t|	0.00208566
S-HDL-FC%	YFS	Pr(>|t|	0.214248
Triglycerides	YFS	Pr(>|t|	#N/A
XXL-VLDL-TG%	YFS	Pr(>|t|	0.0421247
XL-VLDL-TG%	YFS	Pr(>|t|	0.000259954
L-VLDL-TG%	YFS	Pr(>|t|	1.44247e-07
M-VLDL-TG%	YFS	Pr(>|t|	0.0459179
S-VLDL-TG%	YFS	Pr(>|t|	0.359001
XS-VLDL-TG%	YFS	Pr(>|t|	0.99555
IDL-TG%	YFS	Pr(>|t|	0.524956
L-LDL-TG%	YFS	Pr(>|t|	0.692915
M-LDL-TG%	YFS	Pr(>|t|	0.675194
S-LDL-TG%	YFS	Pr(>|t|	0.658014
XL-HDL-TG%	YFS	Pr(>|t|	0.406566
L-HDL-TG%	YFS	Pr(>|t|	0.000389002
M-HDL-TG%	YFS	Pr(>|t|	3.78346e-10
S-HDL-TG%	YFS	Pr(>|t|	8.65505e-06
Phospholipids	NFBC 66	Pr(>|t|	#N/A
XXL-VLDL-PL%	NFBC 66	Pr(>|t|	0.025039
XL-VLDL-PL%	NFBC 66	Pr(>|t|	0.0128671
L-VLDL-PL%	NFBC 66	Pr(>|t|	0.0184929
M-VLDL-PL%	NFBC 66	Pr(>|t|	0.206403
S-VLDL-PL%	NFBC 66	Pr(>|t|	0.873987
XS-VLDL-PL%	NFBC 66	Pr(>|t|	2.57179e-12
IDL-PL%	NFBC 66	Pr(>|t|	1.97914e-07
L-LDL-PL%	NFBC 66	Pr(>|t|	0.081806
M-LDL-PL%	NFBC 66	Pr(>|t|	0.663024
S-LDL-PL%	NFBC 66	Pr(>|t|	0.701582
XL-HDL-PL%	NFBC 66	Pr(>|t|	2.91146e-10
L-HDL-PL%	NFBC 66	Pr(>|t|	6.4263e-07
M-HDL-PL%	NFBC 66	Pr(>|t|	8.88049e-08
S-HDL-PL%	NFBC 66	Pr(>|t|	0.776325
Total Cholesterol	NFBC 66	Pr(>|t|	#N/A
XXL-VLDL-C%	NFBC 66	Pr(>|t|	0.000345541
XL-VLDL-C%	NFBC 66	Pr(>|t|	6.34018e-05
L-VLDL-C%	NFBC 66	Pr(>|t|	1.14379e-07
M-VLDL-C%	NFBC 66	Pr(>|t|	0.0773102
S-VLDL-C%	NFBC 66	Pr(>|t|	0.888816
XS-VLDL-C%	NFBC 66	Pr(>|t|	0.0129683
IDL-C%	NFBC 66	Pr(>|t|	0.629854
L-LDL-C%	NFBC 66	Pr(>|t|	0.330076
M-LDL-C%	NFBC 66	Pr(>|t|	0.256433
S-LDL-C%	NFBC 66	Pr(>|t|	0.500699
XL-HDL-C%	NFBC 66	Pr(>|t|	2.58504e-07
L-HDL-C%	NFBC 66	Pr(>|t|	1.61222e-13
M-HDL-C%	NFBC 66	Pr(>|t|	9.01942e-19
S-HDL-C%	NFBC 66	Pr(>|t|	0.000191594
Cholesteryl Esters	NFBC 66	Pr(>|t|	#N/A
XXL-VLDL-CE%	NFBC 66	Pr(>|t|	1.59896e-06
XL-VLDL-CE%	NFBC 66	Pr(>|t|	2.35919e-09
L-VLDL-CE%	NFBC 66	Pr(>|t|	1.24238e-07
M-VLDL-CE%	NFBC 66	Pr(>|t|	0.146271
S-VLDL-CE%	NFBC 66	Pr(>|t|	0.736784
XS-VLDL-CE%	NFBC 66	Pr(>|t|	0.000151967
IDL-CE%	NFBC 66	Pr(>|t|	0.022584
L-LDL-CE%	NFBC 66	Pr(>|t|	0.685353
M-LDL-CE%	NFBC 66	Pr(>|t|	0.807778
S-LDL-CE%	NFBC 66	Pr(>|t|	0.507886
XL-HDL-CE%	NFBC 66	Pr(>|t|	3.76346e-07
L-HDL-CE%	NFBC 66	Pr(>|t|	1.55587e-08
M-HDL-CE%	NFBC 66	Pr(>|t|	6.94546e-16
S-HDL-CE%	NFBC 66	Pr(>|t|	0.00115039
Free Cholesterol	NFBC 66	Pr(>|t|	#N/A
XXL-VLDL-FC%	NFBC 66	Pr(>|t|	0.103334
XL-VLDL-FC%	NFBC 66	Pr(>|t|	0.939705
L-VLDL-FC%	NFBC 66	Pr(>|t|	0.98085
M-VLDL-FC%	NFBC 66	Pr(>|t|	0.230702
S-VLDL-FC%	NFBC 66	Pr(>|t|	0.00149607
XS-VLDL-FC%	NFBC 66	Pr(>|t|	5.34069e-07
IDL-FC%	NFBC 66	Pr(>|t|	9.76065e-09
L-LDL-FC%	NFBC 66	Pr(>|t|	0.000736007
M-LDL-FC%	NFBC 66	Pr(>|t|	0.201234
S-LDL-FC%	NFBC 66	Pr(>|t|	0.909381
XL-HDL-FC%	NFBC 66	Pr(>|t|	0.0725095
L-HDL-FC%	NFBC 66	Pr(>|t|	1.46121e-17
M-HDL-FC%	NFBC 66	Pr(>|t|	3.06285e-10
S-HDL-FC%	NFBC 66	Pr(>|t|	0.0471389
Triglycerides	NFBC 66	Pr(>|t|	#N/A
XXL-VLDL-TG%	NFBC 66	Pr(>|t|	0.0605175
XL-VLDL-TG%	NFBC 66	Pr(>|t|	0.0123683
L-VLDL-TG%	NFBC 66	Pr(>|t|	7.188e-06
M-VLDL-TG%	NFBC 66	Pr(>|t|	0.215353
S-VLDL-TG%	NFBC 66	Pr(>|t|	0.915965
XS-VLDL-TG%	NFBC 66	Pr(>|t|	0.365088
IDL-TG%	NFBC 66	Pr(>|t|	0.0570203
L-LDL-TG%	NFBC 66	Pr(>|t|	0.0390191
M-LDL-TG%	NFBC 66	Pr(>|t|	0.290446
S-LDL-TG%	NFBC 66	Pr(>|t|	0.0241287
XL-HDL-TG%	NFBC 66	Pr(>|t|	9.55163e-05
L-HDL-TG%	NFBC 66	Pr(>|t|	4.93102e-12
M-HDL-TG%	NFBC 66	Pr(>|t|	1.32011e-22
S-HDL-TG%	NFBC 66	Pr(>|t|	1.52564e-17
Phospholipids	NFBC 86	Pr(>|t|	#N/A
XXL-VLDL-PL%	NFBC 86	Pr(>|t|	0.401749
XL-VLDL-PL%	NFBC 86	Pr(>|t|	0.620581
L-VLDL-PL%	NFBC 86	Pr(>|t|	0.301689
M-VLDL-PL%	NFBC 86	Pr(>|t|	0.2314
S-VLDL-PL%	NFBC 86	Pr(>|t|	0.000186874
XS-VLDL-PL%	NFBC 86	Pr(>|t|	5.02639e-05
IDL-PL%	NFBC 86	Pr(>|t|	0.0141746
L-LDL-PL%	NFBC 86	Pr(>|t|	0.685524
M-LDL-PL%	NFBC 86	Pr(>|t|	0.570796
S-LDL-PL%	NFBC 86	Pr(>|t|	0.191509
XL-HDL-PL%	NFBC 86	Pr(>|t|	1.90831e-05
L-HDL-PL%	NFBC 86	Pr(>|t|	7.95465e-16
M-HDL-PL%	NFBC 86	Pr(>|t|	0.000559693
S-HDL-PL%	NFBC 86	Pr(>|t|	0.826156
Total Cholesterol	NFBC 86	Pr(>|t|	#N/A
XXL-VLDL-C%	NFBC 86	Pr(>|t|	0.835086
XL-VLDL-C%	NFBC 86	Pr(>|t|	0.000646656
L-VLDL-C%	NFBC 86	Pr(>|t|	0.000490175
M-VLDL-C%	NFBC 86	Pr(>|t|	0.174123
S-VLDL-C%	NFBC 86	Pr(>|t|	0.744525
XS-VLDL-C%	NFBC 86	Pr(>|t|	0.0679536
IDL-C%	NFBC 86	Pr(>|t|	0.0531315
L-LDL-C%	NFBC 86	Pr(>|t|	0.112236
M-LDL-C%	NFBC 86	Pr(>|t|	0.882994
S-LDL-C%	NFBC 86	Pr(>|t|	0.0711436
XL-HDL-C%	NFBC 86	Pr(>|t|	1.10871e-06
L-HDL-C%	NFBC 86	Pr(>|t|	3.85275e-11
M-HDL-C%	NFBC 86	Pr(>|t|	2.85772e-15
S-HDL-C%	NFBC 86	Pr(>|t|	0.135681
Cholesteryl Esters	NFBC 86	Pr(>|t|	#N/A
XXL-VLDL-CE%	NFBC 86	Pr(>|t|	0.0808809
XL-VLDL-CE%	NFBC 86	Pr(>|t|	0.412063
L-VLDL-CE%	NFBC 86	Pr(>|t|	0.00493669
M-VLDL-CE%	NFBC 86	Pr(>|t|	0.149895
S-VLDL-CE%	NFBC 86	Pr(>|t|	0.782358
XS-VLDL-CE%	NFBC 86	Pr(>|t|	0.00671565
IDL-CE%	NFBC 86	Pr(>|t|	5.29664e-06
L-LDL-CE%	NFBC 86	Pr(>|t|	0.0147621
M-LDL-CE%	NFBC 86	Pr(>|t|	0.599969
S-LDL-CE%	NFBC 86	Pr(>|t|	0.263607
XL-HDL-CE%	NFBC 86	Pr(>|t|	1.46274e-07
L-HDL-CE%	NFBC 86	Pr(>|t|	2.52698e-08
M-HDL-CE%	NFBC 86	Pr(>|t|	1.68651e-13
S-HDL-CE%	NFBC 86	Pr(>|t|	0.909537
Free Cholesterol	NFBC 86	Pr(>|t|	#N/A
XXL-VLDL-FC%	NFBC 86	Pr(>|t|	0.0194384
XL-VLDL-FC%	NFBC 86	Pr(>|t|	0.00655439
L-VLDL-FC%	NFBC 86	Pr(>|t|	0.0305257
M-VLDL-FC%	NFBC 86	Pr(>|t|	0.771083
S-VLDL-FC%	NFBC 86	Pr(>|t|	0.263398
XS-VLDL-FC%	NFBC 86	Pr(>|t|	1.37306e-06
IDL-FC%	NFBC 86	Pr(>|t|	8.34682e-13
L-LDL-FC%	NFBC 86	Pr(>|t|	0.00283118
M-LDL-FC%	NFBC 86	Pr(>|t|	0.0782908
S-LDL-FC%	NFBC 86	Pr(>|t|	0.496456
XL-HDL-FC%	NFBC 86	Pr(>|t|	0.130264
L-HDL-FC%	NFBC 86	Pr(>|t|	0.00651908
M-HDL-FC%	NFBC 86	Pr(>|t|	0.000214305
S-HDL-FC%	NFBC 86	Pr(>|t|	0.00746194
Triglycerides	NFBC 86	Pr(>|t|	#N/A
XXL-VLDL-TG%	NFBC 86	Pr(>|t|	0.992564
XL-VLDL-TG%	NFBC 86	Pr(>|t|	0.0541044
L-VLDL-TG%	NFBC 86	Pr(>|t|	2.60465e-05
M-VLDL-TG%	NFBC 86	Pr(>|t|	0.334817
S-VLDL-TG%	NFBC 86	Pr(>|t|	0.393004
XS-VLDL-TG%	NFBC 86	Pr(>|t|	0.736549
IDL-TG%	NFBC 86	Pr(>|t|	0.770434
L-LDL-TG%	NFBC 86	Pr(>|t|	0.0835439
M-LDL-TG%	NFBC 86	Pr(>|t|	0.00134382
S-LDL-TG%	NFBC 86	Pr(>|t|	0.837905
XL-HDL-TG%	NFBC 86	Pr(>|t|	0.00779967
L-HDL-TG%	NFBC 86	Pr(>|t|	6.34139e-08
M-HDL-TG%	NFBC 86	Pr(>|t|	4.836e-21
S-HDL-TG%	NFBC 86	Pr(>|t|	1.83676e-16
Phospholipids	INTERVAL	Pr(>|t|	#N/A
XXL-VLDL-PL%	INTERVAL	Pr(>|t|	2.9e-07
XL-VLDL-PL%	INTERVAL	Pr(>|t|	0.34
L-VLDL-PL%	INTERVAL	Pr(>|t|	0.81
M-VLDL-PL%	INTERVAL	Pr(>|t|	7.4e-07
S-VLDL-PL%	INTERVAL	Pr(>|t|	0.54
XS-VLDL-PL%	INTERVAL	Pr(>|t|	6.8e-46
IDL-PL%	INTERVAL	Pr(>|t|	1.9e-16
L-LDL-PL%	INTERVAL	Pr(>|t|	0.007
M-LDL-PL%	INTERVAL	Pr(>|t|	0.00091
S-LDL-PL%	INTERVAL	Pr(>|t|	0.84
XL-HDL-PL%	INTERVAL	Pr(>|t|	1.9e-48
L-HDL-PL%	INTERVAL	Pr(>|t|	4.8e-50
M-HDL-PL%	INTERVAL	Pr(>|t|	7.4e-32
S-HDL-PL%	INTERVAL	Pr(>|t|	0.57
Total Cholesterol	INTERVAL	Pr(>|t|	#N/A
XXL-VLDL-C%	INTERVAL	Pr(>|t|	3.9e-24
XL-VLDL-C%	INTERVAL	Pr(>|t|	1.8e-33
L-VLDL-C%	INTERVAL	Pr(>|t|	1.5e-88
M-VLDL-C%	INTERVAL	Pr(>|t|	1.9e-18
S-VLDL-C%	INTERVAL	Pr(>|t|	0.00083
XS-VLDL-C%	INTERVAL	Pr(>|t|	5.1e-11
IDL-C%	INTERVAL	Pr(>|t|	0.47
L-LDL-C%	INTERVAL	Pr(>|t|	0.2
M-LDL-C%	INTERVAL	Pr(>|t|	0.0048
S-LDL-C%	INTERVAL	Pr(>|t|	0.089
XL-HDL-C%	INTERVAL	Pr(>|t|	2.3e-40
L-HDL-C%	INTERVAL	Pr(>|t|	1.3e-112
M-HDL-C%	INTERVAL	Pr(>|t|	4e-110
S-HDL-C%	INTERVAL	Pr(>|t|	3.7e-15
Cholesteryl Esters	INTERVAL	Pr(>|t|	#N/A
XXL-VLDL-CE%	INTERVAL	Pr(>|t|	6.5e-33
XL-VLDL-CE%	INTERVAL	Pr(>|t|	9.3e-43
L-VLDL-CE%	INTERVAL	Pr(>|t|	1.4e-79
M-VLDL-CE%	INTERVAL	Pr(>|t|	1.7e-18
S-VLDL-CE%	INTERVAL	Pr(>|t|	7.3e-07
XS-VLDL-CE%	INTERVAL	Pr(>|t|	1.8e-25
IDL-CE%	INTERVAL	Pr(>|t|	5.3e-11
L-LDL-CE%	INTERVAL	Pr(>|t|	0.04
M-LDL-CE%	INTERVAL	Pr(>|t|	0.32
S-LDL-CE%	INTERVAL	Pr(>|t|	0.15
XL-HDL-CE%	INTERVAL	Pr(>|t|	2.8e-67
L-HDL-CE%	INTERVAL	Pr(>|t|	1.5e-76
M-HDL-CE%	INTERVAL	Pr(>|t|	4.9e-102
S-HDL-CE%	INTERVAL	Pr(>|t|	9.9e-08
Free Cholesterol	INTERVAL	Pr(>|t|	#N/A
XXL-VLDL-FC%	INTERVAL	Pr(>|t|	8.9e-05
XL-VLDL-FC%	INTERVAL	Pr(>|t|	0.00045
L-VLDL-FC%	INTERVAL	Pr(>|t|	0.072
M-VLDL-FC%	INTERVAL	Pr(>|t|	0.32
S-VLDL-FC%	INTERVAL	Pr(>|t|	2e-22
XS-VLDL-FC%	INTERVAL	Pr(>|t|	2.8e-28
IDL-FC%	INTERVAL	Pr(>|t|	1e-66
L-LDL-FC%	INTERVAL	Pr(>|t|	1.8e-27
M-LDL-FC%	INTERVAL	Pr(>|t|	0.00031
S-LDL-FC%	INTERVAL	Pr(>|t|	0.54
XL-HDL-FC%	INTERVAL	Pr(>|t|	6.1e-29
L-HDL-FC%	INTERVAL	Pr(>|t|	4.1e-109
M-HDL-FC%	INTERVAL	Pr(>|t|	9.2e-68
S-HDL-FC%	INTERVAL	Pr(>|t|	1.3e-16
Triglycerides	INTERVAL	Pr(>|t|	#N/A
XXL-VLDL-TG%	INTERVAL	Pr(>|t|	2.1e-10
XL-VLDL-TG%	INTERVAL	Pr(>|t|	4.3e-27
L-VLDL-TG%	INTERVAL	Pr(>|t|	1.5e-81
M-VLDL-TG%	INTERVAL	Pr(>|t|	2.2e-18
S-VLDL-TG%	INTERVAL	Pr(>|t|	0.0011
XS-VLDL-TG%	INTERVAL	Pr(>|t|	0.11
IDL-TG%	INTERVAL	Pr(>|t|	0.0047
L-LDL-TG%	INTERVAL	Pr(>|t|	0.021
M-LDL-TG%	INTERVAL	Pr(>|t|	0.73
S-LDL-TG%	INTERVAL	Pr(>|t|	0.00071
XL-HDL-TG%	INTERVAL	Pr(>|t|	6e-27
L-HDL-TG%	INTERVAL	Pr(>|t|	7.7e-91
M-HDL-TG%	INTERVAL	Pr(>|t|	7.9e-167
S-HDL-TG%	INTERVAL	Pr(>|t|	4e-96
Phospholipids	FINRISK 97	2.5 %	#N/A
XXL-VLDL-PL%	FINRISK 97	2.5 %	0.0857971
XL-VLDL-PL%	FINRISK 97	2.5 %	0.0344303
L-VLDL-PL%	FINRISK 97	2.5 %	-0.0783021
M-VLDL-PL%	FINRISK 97	2.5 %	-0.178624
S-VLDL-PL%	FINRISK 97	2.5 %	-0.203118
XS-VLDL-PL%	FINRISK 97	2.5 %	0.250598
IDL-PL%	FINRISK 97	2.5 %	0.224971
L-LDL-PL%	FINRISK 97	2.5 %	0.117543
M-LDL-PL%	FINRISK 97	2.5 %	0.0195739
S-LDL-PL%	FINRISK 97	2.5 %	0.110055
XL-HDL-PL%	FINRISK 97	2.5 %	0.293957
L-HDL-PL%	FINRISK 97	2.5 %	-0.275385
M-HDL-PL%	FINRISK 97	2.5 %	-0.522073
S-HDL-PL%	FINRISK 97	2.5 %	0.0599427
Total Cholesterol	FINRISK 97	2.5 %	#N/A
XXL-VLDL-C%	FINRISK 97	2.5 %	-0.419916
XL-VLDL-C%	FINRISK 97	2.5 %	-0.400976
L-VLDL-C%	FINRISK 97	2.5 %	-0.59124
M-VLDL-C%	FINRISK 97	2.5 %	-0.368837
S-VLDL-C%	FINRISK 97	2.5 %	-0.203902
XS-VLDL-C%	FINRISK 97	2.5 %	-0.223591
IDL-C%	FINRISK 97	2.5 %	-0.0181474
L-LDL-C%	FINRISK 97	2.5 %	-0.046741
M-LDL-C%	FINRISK 97	2.5 %	-0.0860529
S-LDL-C%	FINRISK 97	2.5 %	-0.151324
XL-HDL-C%	FINRISK 97	2.5 %	-0.519429
L-HDL-C%	FINRISK 97	2.5 %	0.382118
M-HDL-C%	FINRISK 97	2.5 %	0.434733
S-HDL-C%	FINRISK 97	2.5 %	-0.00345676
Cholesteryl Esters	FINRISK 97	2.5 %	#N/A
XXL-VLDL-CE%	FINRISK 97	2.5 %	-0.472044
XL-VLDL-CE%	FINRISK 97	2.5 %	-0.55635
L-VLDL-CE%	FINRISK 97	2.5 %	-0.582888
M-VLDL-CE%	FINRISK 97	2.5 %	-0.308877
S-VLDL-CE%	FINRISK 97	2.5 %	-0.205889
XS-VLDL-CE%	FINRISK 97	2.5 %	-0.282589
IDL-CE%	FINRISK 97	2.5 %	-0.10973
L-LDL-CE%	FINRISK 97	2.5 %	-0.127837
M-LDL-CE%	FINRISK 97	2.5 %	-0.1752
S-LDL-CE%	FINRISK 97	2.5 %	-0.178997
XL-HDL-CE%	FINRISK 97	2.5 %	-0.559414
L-HDL-CE%	FINRISK 97	2.5 %	0.312907
M-HDL-CE%	FINRISK 97	2.5 %	0.417174
S-HDL-CE%	FINRISK 97	2.5 %	-0.0518112
Free Cholesterol	FINRISK 97	2.5 %	#N/A
XXL-VLDL-FC%	FINRISK 97	2.5 %	-0.0522149
XL-VLDL-FC%	FINRISK 97	2.5 %	-0.153706
L-VLDL-FC%	FINRISK 97	2.5 %	-0.146224
M-VLDL-FC%	FINRISK 97	2.5 %	-0.327934
S-VLDL-FC%	FINRISK 97	2.5 %	-0.0991796
XS-VLDL-FC%	FINRISK 97	2.5 %	0.0571338
IDL-FC%	FINRISK 97	2.5 %	0.225677
L-LDL-FC%	FINRISK 97	2.5 %	0.187144
M-LDL-FC%	FINRISK 97	2.5 %	0.103666
S-LDL-FC%	FINRISK 97	2.5 %	-0.00800457
XL-HDL-FC%	FINRISK 97	2.5 %	-0.0808072
L-HDL-FC%	FINRISK 97	2.5 %	0.392307
M-HDL-FC%	FINRISK 97	2.5 %	0.337497
S-HDL-FC%	FINRISK 97	2.5 %	0.0428789
Triglycerides	FINRISK 97	2.5 %	#N/A
XXL-VLDL-TG%	FINRISK 97	2.5 %	0.0562006
XL-VLDL-TG%	FINRISK 97	2.5 %	0.0376341
L-VLDL-TG%	FINRISK 97	2.5 %	0.24596
M-VLDL-TG%	FINRISK 97	2.5 %	0.107438
S-VLDL-TG%	FINRISK 97	2.5 %	-0.0285453
XS-VLDL-TG%	FINRISK 97	2.5 %	-0.209273
IDL-TG%	FINRISK 97	2.5 %	-0.292074
L-LDL-TG%	FINRISK 97	2.5 %	-0.331001
M-LDL-TG%	FINRISK 97	2.5 %	-0.319746
S-LDL-TG%	FINRISK 97	2.5 %	-0.360789
XL-HDL-TG%	FINRISK 97	2.5 %	-0.409671
L-HDL-TG%	FINRISK 97	2.5 %	-0.702167
M-HDL-TG%	FINRISK 97	2.5 %	-0.755231
S-HDL-TG%	FINRISK 97	2.5 %	-0.665588
Phospholipids	DILGOM	2.5 %	#N/A
XXL-VLDL-PL%	DILGOM	2.5 %	-0.0694485
XL-VLDL-PL%	DILGOM	2.5 %	-0.179385
L-VLDL-PL%	DILGOM	2.5 %	-0.139746
M-VLDL-PL%	DILGOM	2.5 %	-0.108425
S-VLDL-PL%	DILGOM	2.5 %	-0.0297864
XS-VLDL-PL%	DILGOM	2.5 %	0.317476
IDL-PL%	DILGOM	2.5 %	-0.20136
L-LDL-PL%	DILGOM	2.5 %	-0.0264562
M-LDL-PL%	DILGOM	2.5 %	-0.0464359
S-LDL-PL%	DILGOM	2.5 %	0.0527347
XL-HDL-PL%	DILGOM	2.5 %	-0.016121
L-HDL-PL%	DILGOM	2.5 %	-0.846432
M-HDL-PL%	DILGOM	2.5 %	-0.45193
S-HDL-PL%	DILGOM	2.5 %	0.0346743
Total Cholesterol	DILGOM	2.5 %	#N/A
XXL-VLDL-C%	DILGOM	2.5 %	-0.344926
XL-VLDL-C%	DILGOM	2.5 %	-0.183738
L-VLDL-C%	DILGOM	2.5 %	-0.60164
M-VLDL-C%	DILGOM	2.5 %	-0.273316
S-VLDL-C%	DILGOM	2.5 %	-0.374407
XS-VLDL-C%	DILGOM	2.5 %	-0.317398
IDL-C%	DILGOM	2.5 %	-0.0778231
L-LDL-C%	DILGOM	2.5 %	-0.261537
M-LDL-C%	DILGOM	2.5 %	-0.316851
S-LDL-C%	DILGOM	2.5 %	-0.326198
XL-HDL-C%	DILGOM	2.5 %	-0.1819
L-HDL-C%	DILGOM	2.5 %	0.532876
M-HDL-C%	DILGOM	2.5 %	0.410472
S-HDL-C%	DILGOM	2.5 %	-0.181216
Cholesteryl Esters	DILGOM	2.5 %	#N/A
XXL-VLDL-CE%	DILGOM	2.5 %	-0.439107
XL-VLDL-CE%	DILGOM	2.5 %	-0.326718
L-VLDL-CE%	DILGOM	2.5 %	-0.773103
M-VLDL-CE%	DILGOM	2.5 %	-0.251657
S-VLDL-CE%	DILGOM	2.5 %	-0.411774
XS-VLDL-CE%	DILGOM	2.5 %	-0.432364
IDL-CE%	DILGOM	2.5 %	-0.232319
L-LDL-CE%	DILGOM	2.5 %	-0.332444
M-LDL-CE%	DILGOM	2.5 %	-0.353845
S-LDL-CE%	DILGOM	2.5 %	-0.359461
XL-HDL-CE%	DILGOM	2.5 %	-0.300519
L-HDL-CE%	DILGOM	2.5 %	0.530761
M-HDL-CE%	DILGOM	2.5 %	0.395779
S-HDL-CE%	DILGOM	2.5 %	-0.259083
Free Cholesterol	DILGOM	2.5 %	#N/A
XXL-VLDL-FC%	DILGOM	2.5 %	-0.0993415
XL-VLDL-FC%	DILGOM	2.5 %	0.117158
L-VLDL-FC%	DILGOM	2.5 %	-0.0767966
M-VLDL-FC%	DILGOM	2.5 %	-0.222746
S-VLDL-FC%	DILGOM	2.5 %	-0.00233965
XS-VLDL-FC%	DILGOM	2.5 %	0.206591
IDL-FC%	DILGOM	2.5 %	0.163583
L-LDL-FC%	DILGOM	2.5 %	0.0996505
M-LDL-FC%	DILGOM	2.5 %	0.121765
S-LDL-FC%	DILGOM	2.5 %	0.112048
XL-HDL-FC%	DILGOM	2.5 %	0.242518
L-HDL-FC%	DILGOM	2.5 %	0.486353
M-HDL-FC%	DILGOM	2.5 %	0.138378
S-HDL-FC%	DILGOM	2.5 %	0.407529
Triglycerides	DILGOM	2.5 %	#N/A
XXL-VLDL-TG%	DILGOM	2.5 %	-0.0904073
XL-VLDL-TG%	DILGOM	2.5 %	-0.229073
L-VLDL-TG%	DILGOM	2.5 %	0.179599
M-VLDL-TG%	DILGOM	2.5 %	-0.0723768
S-VLDL-TG%	DILGOM	2.5 %	0.0162497
XS-VLDL-TG%	DILGOM	2.5 %	-0.245712
IDL-TG%	DILGOM	2.5 %	-0.22885
L-LDL-TG%	DILGOM	2.5 %	-0.132656
M-LDL-TG%	DILGOM	2.5 %	-0.0179088
S-LDL-TG%	DILGOM	2.5 %	-0.132386
XL-HDL-TG%	DILGOM	2.5 %	-0.439335
L-HDL-TG%	DILGOM	2.5 %	-0.574564
M-HDL-TG%	DILGOM	2.5 %	-0.771335
S-HDL-TG%	DILGOM	2.5 %	-0.65177
Phospholipids	YFS	2.5 %	#N/A
XXL-VLDL-PL%	YFS	2.5 %	-0.0645949
XL-VLDL-PL%	YFS	2.5 %	-0.371187
L-VLDL-PL%	YFS	2.5 %	-0.210813
M-VLDL-PL%	YFS	2.5 %	-0.299965
S-VLDL-PL%	YFS	2.5 %	-0.400313
XS-VLDL-PL%	YFS	2.5 %	0.268854
IDL-PL%	YFS	2.5 %	0.0538803
L-LDL-PL%	YFS	2.5 %	-0.224558
M-LDL-PL%	YFS	2.5 %	-0.29815
S-LDL-PL%	YFS	2.5 %	-0.215066
XL-HDL-PL%	YFS	2.5 %	-0.128933
L-HDL-PL%	YFS	2.5 %	-0.605707
M-HDL-PL%	YFS	2.5 %	-0.547499
S-HDL-PL%	YFS	2.5 %	-0.278714
Total Cholesterol	YFS	2.5 %	#N/A
XXL-VLDL-C%	YFS	2.5 %	-0.651864
XL-VLDL-C%	YFS	2.5 %	-0.891479
L-VLDL-C%	YFS	2.5 %	-1.05137
M-VLDL-C%	YFS	2.5 %	-0.513614
S-VLDL-C%	YFS	2.5 %	-0.327515
XS-VLDL-C%	YFS	2.5 %	-0.541227
IDL-C%	YFS	2.5 %	-0.26422
L-LDL-C%	YFS	2.5 %	-0.210552
M-LDL-C%	YFS	2.5 %	-0.235366
S-LDL-C%	YFS	2.5 %	-0.239192
XL-HDL-C%	YFS	2.5 %	-0.318147
L-HDL-C%	YFS	2.5 %	0.233792
M-HDL-C%	YFS	2.5 %	0.399012
S-HDL-C%	YFS	2.5 %	-0.0454109
Cholesteryl Esters	YFS	2.5 %	#N/A
XXL-VLDL-CE%	YFS	2.5 %	-0.795843
XL-VLDL-CE%	YFS	2.5 %	-0.849063
L-VLDL-CE%	YFS	2.5 %	-1.08493
M-VLDL-CE%	YFS	2.5 %	-0.492469
S-VLDL-CE%	YFS	2.5 %	-0.354214
XS-VLDL-CE%	YFS	2.5 %	-0.612428
IDL-CE%	YFS	2.5 %	-0.429791
L-LDL-CE%	YFS	2.5 %	-0.281702
M-LDL-CE%	YFS	2.5 %	-0.255611
S-LDL-CE%	YFS	2.5 %	-0.2281
XL-HDL-CE%	YFS	2.5 %	-0.351426
L-HDL-CE%	YFS	2.5 %	0.243745
M-HDL-CE%	YFS	2.5 %	0.349933
S-HDL-CE%	YFS	2.5 %	-0.0872307
Free Cholesterol	YFS	2.5 %	#N/A
XXL-VLDL-FC%	YFS	2.5 %	-0.163334
XL-VLDL-FC%	YFS	2.5 %	-0.609426
L-VLDL-FC%	YFS	2.5 %	-0.257369
M-VLDL-FC%	YFS	2.5 %	-0.300567
S-VLDL-FC%	YFS	2.5 %	-0.101154
XS-VLDL-FC%	YFS	2.5 %	-0.0378856
IDL-FC%	YFS	2.5 %	0.113568
L-LDL-FC%	YFS	2.5 %	-0.0331779
M-LDL-FC%	YFS	2.5 %	-0.190898
S-LDL-FC%	YFS	2.5 %	-0.267598
XL-HDL-FC%	YFS	2.5 %	-0.169123
L-HDL-FC%	YFS	2.5 %	0.138665
M-HDL-FC%	YFS	2.5 %	0.137523
S-HDL-FC%	YFS	2.5 %	-0.0903068
Triglycerides	YFS	2.5 %	#N/A
XXL-VLDL-TG%	YFS	2.5 %	0.00992462
XL-VLDL-TG%	YFS	2.5 %	0.233055
L-VLDL-TG%	YFS	2.5 %	0.438787
M-VLDL-TG%	YFS	2.5 %	0.00455765
S-VLDL-TG%	YFS	2.5 %	-0.128678
XS-VLDL-TG%	YFS	2.5 %	-0.243763
IDL-TG%	YFS	2.5 %	-0.329745
L-LDL-TG%	YFS	2.5 %	-0.298364
M-LDL-TG%	YFS	2.5 %	-0.194451
S-LDL-TG%	YFS	2.5 %	-0.305028
XL-HDL-TG%	YFS	2.5 %	-0.351721
L-HDL-TG%	YFS	2.5 %	-0.704212
M-HDL-TG%	YFS	2.5 %	-1.00966
S-HDL-TG%	YFS	2.5 %	-0.794502
Phospholipids	NFBC 66	2.5 %	#N/A
XXL-VLDL-PL%	NFBC 66	2.5 %	0.0234434
XL-VLDL-PL%	NFBC 66	2.5 %	0.0450259
L-VLDL-PL%	NFBC 66	2.5 %	0.0332654
M-VLDL-PL%	NFBC 66	2.5 %	-0.0541393
S-VLDL-PL%	NFBC 66	2.5 %	-0.162615
XS-VLDL-PL%	NFBC 66	2.5 %	0.401472
IDL-PL%	NFBC 66	2.5 %	0.248759
L-LDL-PL%	NFBC 66	2.5 %	-0.0174105
M-LDL-PL%	NFBC 66	2.5 %	-0.190702
S-LDL-PL%	NFBC 66	2.5 %	-0.124613
XL-HDL-PL%	NFBC 66	2.5 %	0.3131
L-HDL-PL%	NFBC 66	2.5 %	-0.534065
M-HDL-PL%	NFBC 66	2.5 %	-0.585162
S-HDL-PL%	NFBC 66	2.5 %	-0.177833
Total Cholesterol	NFBC 66	2.5 %	#N/A
XXL-VLDL-C%	NFBC 66	2.5 %	-0.461263
XL-VLDL-C%	NFBC 66	2.5 %	-0.509911
L-VLDL-C%	NFBC 66	2.5 %	-0.612579
M-VLDL-C%	NFBC 66	2.5 %	-0.288727
S-VLDL-C%	NFBC 66	2.5 %	-0.145222
XS-VLDL-C%	NFBC 66	2.5 %	-0.357376
IDL-C%	NFBC 66	2.5 %	-0.116669
L-LDL-C%	NFBC 66	2.5 %	-0.0765963
M-LDL-C%	NFBC 66	2.5 %	-0.0645976
S-LDL-C%	NFBC 66	2.5 %	-0.101451
XL-HDL-C%	NFBC 66	2.5 %	-0.523189
L-HDL-C%	NFBC 66	2.5 %	0.417943
M-HDL-C%	NFBC 66	2.5 %	0.551285
S-HDL-C%	NFBC 66	2.5 %	0.141399
Cholesteryl Esters	NFBC 66	2.5 %	#N/A
XXL-VLDL-CE%	NFBC 66	2.5 %	-0.562442
XL-VLDL-CE%	NFBC 66	2.5 %	-0.680054
L-VLDL-CE%	NFBC 66	2.5 %	-0.610652
M-VLDL-CE%	NFBC 66	2.5 %	-0.264171
S-VLDL-CE%	NFBC 66	2.5 %	-0.18364
XS-VLDL-CE%	NFBC 66	2.5 %	-0.46184
IDL-CE%	NFBC 66	2.5 %	-0.328926
L-LDL-CE%	NFBC 66	2.5 %	-0.178848
M-LDL-CE%	NFBC 66	2.5 %	-0.134578
S-LDL-CE%	NFBC 66	2.5 %	-0.102594
XL-HDL-CE%	NFBC 66	2.5 %	-0.516155
L-HDL-CE%	NFBC 66	2.5 %	0.291245
M-HDL-CE%	NFBC 66	2.5 %	0.490968
S-HDL-CE%	NFBC 66	2.5 %	0.102907
Free Cholesterol	NFBC 66	2.5 %	#N/A
XXL-VLDL-FC%	NFBC 66	2.5 %	-0.0275049
XL-VLDL-FC%	NFBC 66	2.5 %	-0.160475
L-VLDL-FC%	NFBC 66	2.5 %	-0.168368
M-VLDL-FC%	NFBC 66	2.5 %	-0.254083
S-VLDL-FC%	NFBC 66	2.5 %	0.096529
XS-VLDL-FC%	NFBC 66	2.5 %	0.245615
IDL-FC%	NFBC 66	2.5 %	0.301364
L-LDL-FC%	NFBC 66	2.5 %	0.110368
M-LDL-FC%	NFBC 66	2.5 %	-0.0539956
S-LDL-FC%	NFBC 66	2.5 %	-0.165909
XL-HDL-FC%	NFBC 66	2.5 %	-0.302226
L-HDL-FC%	NFBC 66	2.5 %	0.498367
M-HDL-FC%	NFBC 66	2.5 %	0.339128
S-HDL-FC%	NFBC 66	2.5 %	0.00202463
Triglycerides	NFBC 66	2.5 %	#N/A
XXL-VLDL-TG%	NFBC 66	2.5 %	-0.00687378
XL-VLDL-TG%	NFBC 66	2.5 %	0.0462599
L-VLDL-TG%	NFBC 66	2.5 %	0.212402
M-VLDL-TG%	NFBC 66	2.5 %	-0.0556322
S-VLDL-TG%	NFBC 66	2.5 %	-0.16277
XS-VLDL-TG%	NFBC 66	2.5 %	-0.229314
IDL-TG%	NFBC 66	2.5 %	-0.309188
L-LDL-TG%	NFBC 66	2.5 %	-0.317721
M-LDL-TG%	NFBC 66	2.5 %	-0.237369
S-LDL-TG%	NFBC 66	2.5 %	-0.338013
XL-HDL-TG%	NFBC 66	2.5 %	-0.465736
L-HDL-TG%	NFBC 66	2.5 %	-0.709184
M-HDL-TG%	NFBC 66	2.5 %	-0.926286
S-HDL-TG%	NFBC 66	2.5 %	-0.833329
Phospholipids	NFBC 86	2.5 %	#N/A
XXL-VLDL-PL%	NFBC 86	2.5 %	-0.0966415
XL-VLDL-PL%	NFBC 86	2.5 %	-0.126248
L-VLDL-PL%	NFBC 86	2.5 %	-0.0798982
M-VLDL-PL%	NFBC 86	2.5 %	-0.272012
S-VLDL-PL%	NFBC 86	2.5 %	-0.490882
XS-VLDL-PL%	NFBC 86	2.5 %	0.180468
IDL-PL%	NFBC 86	2.5 %	0.0424635
L-LDL-PL%	NFBC 86	2.5 %	-0.133996
M-LDL-PL%	NFBC 86	2.5 %	-0.217734
S-LDL-PL%	NFBC 86	2.5 %	-0.0563431
XL-HDL-PL%	NFBC 86	2.5 %	0.199512
L-HDL-PL%	NFBC 86	2.5 %	-0.862988
M-HDL-PL%	NFBC 86	2.5 %	-0.466205
S-HDL-PL%	NFBC 86	2.5 %	-0.149955
Total Cholesterol	NFBC 86	2.5 %	#N/A
XXL-VLDL-C%	NFBC 86	2.5 %	-0.150972
XL-VLDL-C%	NFBC 86	2.5 %	-0.462881
L-VLDL-C%	NFBC 86	2.5 %	-0.469324
M-VLDL-C%	NFBC 86	2.5 %	-0.285991
S-VLDL-C%	NFBC 86	2.5 %	-0.196979
XS-VLDL-C%	NFBC 86	2.5 %	-0.326171
IDL-C%	NFBC 86	2.5 %	-0.335527
L-LDL-C%	NFBC 86	2.5 %	-0.305744
M-LDL-C%	NFBC 86	2.5 %	-0.181569
S-LDL-C%	NFBC 86	2.5 %	-0.32438
XL-HDL-C%	NFBC 86	2.5 %	-0.588642
L-HDL-C%	NFBC 86	2.5 %	0.400653
M-HDL-C%	NFBC 86	2.5 %	0.511588
S-HDL-C%	NFBC 86	2.5 %	-0.0403188
Cholesteryl Esters	NFBC 86	2.5 %	#N/A
XXL-VLDL-CE%	NFBC 86	2.5 %	-0.0184756
XL-VLDL-CE%	NFBC 86	2.5 %	-0.0982135
L-VLDL-CE%	NFBC 86	2.5 %	-0.411149
M-VLDL-CE%	NFBC 86	2.5 %	-0.292967
S-VLDL-CE%	NFBC 86	2.5 %	-0.192703
XS-VLDL-CE%	NFBC 86	2.5 %	-0.402451
IDL-CE%	NFBC 86	2.5 %	-0.561184
L-LDL-CE%	NFBC 86	2.5 %	-0.378993
M-LDL-CE%	NFBC 86	2.5 %	-0.214081
S-LDL-CE%	NFBC 86	2.5 %	-0.265216
XL-HDL-CE%	NFBC 86	2.5 %	-0.621895
L-HDL-CE%	NFBC 86	2.5 %	0.31119
M-HDL-CE%	NFBC 86	2.5 %	0.466315
S-HDL-CE%	NFBC 86	2.5 %	-0.15909
Free Cholesterol	NFBC 86	2.5 %	#N/A
XXL-VLDL-FC%	NFBC 86	2.5 %	0.0324887
XL-VLDL-FC%	NFBC 86	2.5 %	0.065374
L-VLDL-FC%	NFBC 86	2.5 %	0.0175109
M-VLDL-FC%	NFBC 86	2.5 %	-0.143818
S-VLDL-FC%	NFBC 86	2.5 %	-0.0725244
XS-VLDL-FC%	NFBC 86	2.5 %	0.247199
IDL-FC%	NFBC 86	2.5 %	0.447669
L-LDL-FC%	NFBC 86	2.5 %	0.088369
M-LDL-FC%	NFBC 86	2.5 %	-0.0171746
S-LDL-FC%	NFBC 86	2.5 %	-0.110291
XL-HDL-FC%	NFBC 86	2.5 %	-0.299275
L-HDL-FC%	NFBC 86	2.5 %	-0.403279
M-HDL-FC%	NFBC 86	2.5 %	0.150065
S-HDL-FC%	NFBC 86	2.5 %	0.0616508
Triglycerides	NFBC 86	2.5 %	#N/A
XXL-VLDL-TG%	NFBC 86	2.5 %	-0.168104
XL-VLDL-TG%	NFBC 86	2.5 %	-0.00293014
L-VLDL-TG%	NFBC 86	2.5 %	0.193518
M-VLDL-TG%	NFBC 86	2.5 %	-0.0857818
S-VLDL-TG%	NFBC 86	2.5 %	-0.095291
XS-VLDL-TG%	NFBC 86	2.5 %	-0.139898
IDL-TG%	NFBC 86	2.5 %	-0.194037
L-LDL-TG%	NFBC 86	2.5 %	-0.0197764
M-LDL-TG%	NFBC 86	2.5 %	0.107401
S-LDL-TG%	NFBC 86	2.5 %	-0.186518
XL-HDL-TG%	NFBC 86	2.5 %	-0.39815
L-HDL-TG%	NFBC 86	2.5 %	-0.634946
M-HDL-TG%	NFBC 86	2.5 %	-0.979972
S-HDL-TG%	NFBC 86	2.5 %	-0.878277
Phospholipids	INTERVAL	2.5 %	#N/A
XXL-VLDL-PL%	INTERVAL	2.5 %	0.0766361
XL-VLDL-PL%	INTERVAL	2.5 %	-0.0251326
L-VLDL-PL%	INTERVAL	2.5 %	-0.0422344
M-VLDL-PL%	INTERVAL	2.5 %	-0.159868
S-VLDL-PL%	INTERVAL	2.5 %	-0.0312322
XS-VLDL-PL%	INTERVAL	2.5 %	0.283349
IDL-PL%	INTERVAL	2.5 %	0.144886
L-LDL-PL%	INTERVAL	2.5 %	0.0169622
M-LDL-PL%	INTERVAL	2.5 %	-0.122109
S-LDL-PL%	INTERVAL	2.5 %	-0.0406449
XL-HDL-PL%	INTERVAL	2.5 %	0.293442
L-HDL-PL%	INTERVAL	2.5 %	-0.392051
M-HDL-PL%	INTERVAL	2.5 %	-0.317209
S-HDL-PL%	INTERVAL	2.5 %	-0.0583809
Total Cholesterol	INTERVAL	2.5 %	#N/A
XXL-VLDL-C%	INTERVAL	2.5 %	-0.292506
XL-VLDL-C%	INTERVAL	2.5 %	-0.353014
L-VLDL-C%	INTERVAL	2.5 %	-0.538806
M-VLDL-C%	INTERVAL	2.5 %	-0.247931
S-VLDL-C%	INTERVAL	2.5 %	-0.122517
XS-VLDL-C%	INTERVAL	2.5 %	-0.197246
IDL-C%	INTERVAL	2.5 %	-0.028436
L-LDL-C%	INTERVAL	2.5 %	-0.0153846
M-LDL-C%	INTERVAL	2.5 %	0.0199192
S-LDL-C%	INTERVAL	2.5 %	-0.00597102
XL-HDL-C%	INTERVAL	2.5 %	-0.353448
L-HDL-C%	INTERVAL	2.5 %	0.478825
M-HDL-C%	INTERVAL	2.5 %	0.470263
S-HDL-C%	INTERVAL	2.5 %	0.136478
Cholesteryl Esters	INTERVAL	2.5 %	#N/A
XXL-VLDL-CE%	INTERVAL	2.5 %	-0.336333
XL-VLDL-CE%	INTERVAL	2.5 %	-0.394531
L-VLDL-CE%	INTERVAL	2.5 %	-0.512479
M-VLDL-CE%	INTERVAL	2.5 %	-0.248204
S-VLDL-CE%	INTERVAL	2.5 %	-0.159824
XS-VLDL-CE%	INTERVAL	2.5 %	-0.286578
IDL-CE%	INTERVAL	2.5 %	-0.197082
L-LDL-CE%	INTERVAL	2.5 %	-0.0927473
M-LDL-CE%	INTERVAL	2.5 %	-0.0221497
S-LDL-CE%	INTERVAL	2.5 %	-0.0119885
XL-HDL-CE%	INTERVAL	2.5 %	-0.446619
L-HDL-CE%	INTERVAL	2.5 %	0.385646
M-HDL-CE%	INTERVAL	2.5 %	0.450546
S-HDL-CE%	INTERVAL	2.5 %	0.0778958
Free Cholesterol	INTERVAL	2.5 %	#N/A
XXL-VLDL-FC%	INTERVAL	2.5 %	0.0473961
XL-VLDL-FC%	INTERVAL	2.5 %	-0.137771
L-VLDL-FC%	INTERVAL	2.5 %	-0.0924361
M-VLDL-FC%	INTERVAL	2.5 %	-0.0682256
S-VLDL-FC%	INTERVAL	2.5 %	0.180053
XS-VLDL-FC%	INTERVAL	2.5 %	0.209702
IDL-FC%	INTERVAL	2.5 %	0.353349
L-LDL-FC%	INTERVAL	2.5 %	0.205301
M-LDL-FC%	INTERVAL	2.5 %	0.0380635
S-LDL-FC%	INTERVAL	2.5 %	-0.0594403
XL-HDL-FC%	INTERVAL	2.5 %	0.213298
L-HDL-FC%	INTERVAL	2.5 %	0.470206
M-HDL-FC%	INTERVAL	2.5 %	0.357217
S-HDL-FC%	INTERVAL	2.5 %	0.145864
Triglycerides	INTERVAL	2.5 %	#N/A
XXL-VLDL-TG%	INTERVAL	2.5 %	0.10625
XL-VLDL-TG%	INTERVAL	2.5 %	0.22222
L-VLDL-TG%	INTERVAL	2.5 %	0.422
M-VLDL-TG%	INTERVAL	2.5 %	0.156964
S-VLDL-TG%	INTERVAL	2.5 %	0.0300239
XS-VLDL-TG%	INTERVAL	2.5 %	-0.0827013
IDL-TG%	INTERVAL	2.5 %	-0.110542
L-LDL-TG%	INTERVAL	2.5 %	-0.0988192
M-LDL-TG%	INTERVAL	2.5 %	-0.0533529
S-LDL-TG%	INTERVAL	2.5 %	-0.123832
XL-HDL-TG%	INTERVAL	2.5 %	-0.294165
L-HDL-TG%	INTERVAL	2.5 %	-0.516128
M-HDL-TG%	INTERVAL	2.5 %	-0.68096
S-HDL-TG%	INTERVAL	2.5 %	-0.525909
Phospholipids	FINRISK 97	97.5 %	#N/A
XXL-VLDL-PL%	FINRISK 97	97.5 %	0.343922
XL-VLDL-PL%	FINRISK 97	97.5 %	0.297364
L-VLDL-PL%	FINRISK 97	97.5 %	0.18397
M-VLDL-PL%	FINRISK 97	97.5 %	0.0727563
S-VLDL-PL%	FINRISK 97	97.5 %	0.0392898
XS-VLDL-PL%	FINRISK 97	97.5 %	0.503056
IDL-PL%	FINRISK 97	97.5 %	0.470048
L-LDL-PL%	FINRISK 97	97.5 %	0.35055
M-LDL-PL%	FINRISK 97	97.5 %	0.259627
S-LDL-PL%	FINRISK 97	97.5 %	0.349341
XL-HDL-PL%	FINRISK 97	97.5 %	0.532983
L-HDL-PL%	FINRISK 97	97.5 %	-0.0194619
M-HDL-PL%	FINRISK 97	97.5 %	-0.274744
S-HDL-PL%	FINRISK 97	97.5 %	0.300854
Total Cholesterol	FINRISK 97	97.5 %	#N/A
XXL-VLDL-C%	FINRISK 97	97.5 %	-0.176104
XL-VLDL-C%	FINRISK 97	97.5 %	-0.133443
L-VLDL-C%	FINRISK 97	97.5 %	-0.325242
M-VLDL-C%	FINRISK 97	97.5 %	-0.123987
S-VLDL-C%	FINRISK 97	97.5 %	0.0480702
XS-VLDL-C%	FINRISK 97	97.5 %	0.0292472
IDL-C%	FINRISK 97	97.5 %	0.236987
L-LDL-C%	FINRISK 97	97.5 %	0.21
M-LDL-C%	FINRISK 97	97.5 %	0.169615
S-LDL-C%	FINRISK 97	97.5 %	0.10343
XL-HDL-C%	FINRISK 97	97.5 %	-0.277907
L-HDL-C%	FINRISK 97	97.5 %	0.630044
M-HDL-C%	FINRISK 97	97.5 %	0.678786
S-HDL-C%	FINRISK 97	97.5 %	0.249058
Cholesteryl Esters	FINRISK 97	97.5 %	#N/A
XXL-VLDL-CE%	FINRISK 97	97.5 %	-0.224305
XL-VLDL-CE%	FINRISK 97	97.5 %	-0.286314
L-VLDL-CE%	FINRISK 97	97.5 %	-0.314871
M-VLDL-CE%	FINRISK 97	97.5 %	-0.0614919
S-VLDL-CE%	FINRISK 97	97.5 %	0.0473846
XS-VLDL-CE%	FINRISK 97	97.5 %	-0.0305553
IDL-CE%	FINRISK 97	97.5 %	0.144048
L-LDL-CE%	FINRISK 97	97.5 %	0.124991
M-LDL-CE%	FINRISK 97	97.5 %	0.0751658
S-LDL-CE%	FINRISK 97	97.5 %	0.0715789
XL-HDL-CE%	FINRISK 97	97.5 %	-0.315923
L-HDL-CE%	FINRISK 97	97.5 %	0.56351
M-HDL-CE%	FINRISK 97	97.5 %	0.660282
S-HDL-CE%	FINRISK 97	97.5 %	0.200884
Free Cholesterol	FINRISK 97	97.5 %	#N/A
XXL-VLDL-FC%	FINRISK 97	97.5 %	0.204012
XL-VLDL-FC%	FINRISK 97	97.5 %	0.111766
L-VLDL-FC%	FINRISK 97	97.5 %	0.115699
M-VLDL-FC%	FINRISK 97	97.5 %	-0.0833363
S-VLDL-FC%	FINRISK 97	97.5 %	0.151059
XS-VLDL-FC%	FINRISK 97	97.5 %	0.314108
IDL-FC%	FINRISK 97	97.5 %	0.478874
L-LDL-FC%	FINRISK 97	97.5 %	0.42593
M-LDL-FC%	FINRISK 97	97.5 %	0.33967
S-LDL-FC%	FINRISK 97	97.5 %	0.229635
XL-HDL-FC%	FINRISK 97	97.5 %	0.172344
L-HDL-FC%	FINRISK 97	97.5 %	0.634161
M-HDL-FC%	FINRISK 97	97.5 %	0.588561
S-HDL-FC%	FINRISK 97	97.5 %	0.298427
Triglycerides	FINRISK 97	97.5 %	#N/A
XXL-VLDL-TG%	FINRISK 97	97.5 %	0.300178
XL-VLDL-TG%	FINRISK 97	97.5 %	0.302407
L-VLDL-TG%	FINRISK 97	97.5 %	0.509283
M-VLDL-TG%	FINRISK 97	97.5 %	0.352625
S-VLDL-TG%	FINRISK 97	97.5 %	0.220868
XS-VLDL-TG%	FINRISK 97	97.5 %	0.0436374
IDL-TG%	FINRISK 97	97.5 %	-0.0388401
L-LDL-TG%	FINRISK 97	97.5 %	-0.0781026
M-LDL-TG%	FINRISK 97	97.5 %	-0.0680281
S-LDL-TG%	FINRISK 97	97.5 %	-0.110667
XL-HDL-TG%	FINRISK 97	97.5 %	-0.164743
L-HDL-TG%	FINRISK 97	97.5 %	-0.458298
M-HDL-TG%	FINRISK 97	97.5 %	-0.512588
S-HDL-TG%	FINRISK 97	97.5 %	-0.423766
Phospholipids	DILGOM	97.5 %	#N/A
XXL-VLDL-PL%	DILGOM	97.5 %	0.292459
XL-VLDL-PL%	DILGOM	97.5 %	0.191271
L-VLDL-PL%	DILGOM	97.5 %	0.210025
M-VLDL-PL%	DILGOM	97.5 %	0.21613
S-VLDL-PL%	DILGOM	97.5 %	0.287034
XS-VLDL-PL%	DILGOM	97.5 %	0.643087
IDL-PL%	DILGOM	97.5 %	0.118154
L-LDL-PL%	DILGOM	97.5 %	0.283496
M-LDL-PL%	DILGOM	97.5 %	0.270108
S-LDL-PL%	DILGOM	97.5 %	0.366976
XL-HDL-PL%	DILGOM	97.5 %	0.300752
L-HDL-PL%	DILGOM	97.5 %	-0.539966
M-HDL-PL%	DILGOM	97.5 %	-0.13788
S-HDL-PL%	DILGOM	97.5 %	0.349458
Total Cholesterol	DILGOM	97.5 %	#N/A
XXL-VLDL-C%	DILGOM	97.5 %	0.0159342
XL-VLDL-C%	DILGOM	97.5 %	0.193114
L-VLDL-C%	DILGOM	97.5 %	-0.24748
M-VLDL-C%	DILGOM	97.5 %	0.0443639
S-VLDL-C%	DILGOM	97.5 %	-0.0540503
XS-VLDL-C%	DILGOM	97.5 %	0.00643082
IDL-C%	DILGOM	97.5 %	0.250381
L-LDL-C%	DILGOM	97.5 %	0.0609521
M-LDL-C%	DILGOM	97.5 %	0.00436085
S-LDL-C%	DILGOM	97.5 %	-0.00443899
XL-HDL-C%	DILGOM	97.5 %	0.139385
L-HDL-C%	DILGOM	97.5 %	0.841394
M-HDL-C%	DILGOM	97.5 %	0.728896
S-HDL-C%	DILGOM	97.5 %	0.14109
Cholesteryl Esters	DILGOM	97.5 %	#N/A
XXL-VLDL-CE%	DILGOM	97.5 %	-0.0803212
XL-VLDL-CE%	DILGOM	97.5 %	0.0506758
L-VLDL-CE%	DILGOM	97.5 %	-0.418238
M-VLDL-CE%	DILGOM	97.5 %	0.0675403
S-VLDL-CE%	DILGOM	97.5 %	-0.0894002
XS-VLDL-CE%	DILGOM	97.5 %	-0.110475
IDL-CE%	DILGOM	97.5 %	0.0922371
L-LDL-CE%	DILGOM	97.5 %	-0.017214
M-LDL-CE%	DILGOM	97.5 %	-0.0365
S-LDL-CE%	DILGOM	97.5 %	-0.041083
XL-HDL-CE%	DILGOM	97.5 %	0.0113589
L-HDL-CE%	DILGOM	97.5 %	0.839229
M-HDL-CE%	DILGOM	97.5 %	0.711663
S-HDL-CE%	DILGOM	97.5 %	0.0624186
Free Cholesterol	DILGOM	97.5 %	#N/A
XXL-VLDL-FC%	DILGOM	97.5 %	0.264162
XL-VLDL-FC%	DILGOM	97.5 %	0.488578
L-VLDL-FC%	DILGOM	97.5 %	0.277771
M-VLDL-FC%	DILGOM	97.5 %	0.101495
S-VLDL-FC%	DILGOM	97.5 %	0.317806
XS-VLDL-FC%	DILGOM	97.5 %	0.533205
IDL-FC%	DILGOM	97.5 %	0.48877
L-LDL-FC%	DILGOM	97.5 %	0.415866
M-LDL-FC%	DILGOM	97.5 %	0.431345
S-LDL-FC%	DILGOM	97.5 %	0.421891
XL-HDL-FC%	DILGOM	97.5 %	0.562482
L-HDL-FC%	DILGOM	97.5 %	0.797782
M-HDL-FC%	DILGOM	97.5 %	0.457311
S-HDL-FC%	DILGOM	97.5 %	0.724766
Triglycerides	DILGOM	97.5 %	#N/A
XXL-VLDL-TG%	DILGOM	97.5 %	0.270185
XL-VLDL-TG%	DILGOM	97.5 %	0.145491
L-VLDL-TG%	DILGOM	97.5 %	0.531353
M-VLDL-TG%	DILGOM	97.5 %	0.244615
S-VLDL-TG%	DILGOM	97.5 %	0.335638
XS-VLDL-TG%	DILGOM	97.5 %	0.078079
IDL-TG%	DILGOM	97.5 %	0.0999821
L-LDL-TG%	DILGOM	97.5 %	0.191944
M-LDL-TG%	DILGOM	97.5 %	0.303228
S-LDL-TG%	DILGOM	97.5 %	0.196589
XL-HDL-TG%	DILGOM	97.5 %	-0.116621
L-HDL-TG%	DILGOM	97.5 %	-0.25088
M-HDL-TG%	DILGOM	97.5 %	-0.452484
S-HDL-TG%	DILGOM	97.5 %	-0.331336
Phospholipids	YFS	97.5 %	#N/A
XXL-VLDL-PL%	YFS	97.5 %	0.463433
XL-VLDL-PL%	YFS	97.5 %	0.165091
L-VLDL-PL%	YFS	97.5 %	0.299462
M-VLDL-PL%	YFS	97.5 %	0.182414
S-VLDL-PL%	YFS	97.5 %	0.0802612
XS-VLDL-PL%	YFS	97.5 %	0.757394
IDL-PL%	YFS	97.5 %	0.53394
L-LDL-PL%	YFS	97.5 %	0.253563
M-LDL-PL%	YFS	97.5 %	0.186869
S-LDL-PL%	YFS	97.5 %	0.266384
XL-HDL-PL%	YFS	97.5 %	0.352875
L-HDL-PL%	YFS	97.5 %	-0.143458
M-HDL-PL%	YFS	97.5 %	-0.0522042
S-HDL-PL%	YFS	97.5 %	0.207895
Total Cholesterol	YFS	97.5 %	#N/A
XXL-VLDL-C%	YFS	97.5 %	-0.12607
XL-VLDL-C%	YFS	97.5 %	-0.351914
L-VLDL-C%	YFS	97.5 %	-0.532806
M-VLDL-C%	YFS	97.5 %	-0.0360438
S-VLDL-C%	YFS	97.5 %	0.161663
XS-VLDL-C%	YFS	97.5 %	-0.0490857
IDL-C%	YFS	97.5 %	0.233502
L-LDL-C%	YFS	97.5 %	0.277274
M-LDL-C%	YFS	97.5 %	0.251883
S-LDL-C%	YFS	97.5 %	0.249534
XL-HDL-C%	YFS	97.5 %	0.170697
L-HDL-C%	YFS	97.5 %	0.701334
M-HDL-C%	YFS	97.5 %	0.888711
S-HDL-C%	YFS	97.5 %	0.44654
Cholesteryl Esters	YFS	97.5 %	#N/A
XXL-VLDL-CE%	YFS	97.5 %	-0.270365
XL-VLDL-CE%	YFS	97.5 %	-0.308174
L-VLDL-CE%	YFS	97.5 %	-0.56592
M-VLDL-CE%	YFS	97.5 %	-0.0157216
S-VLDL-CE%	YFS	97.5 %	0.13617
XS-VLDL-CE%	YFS	97.5 %	-0.120944
IDL-CE%	YFS	97.5 %	0.0653477
L-LDL-CE%	YFS	97.5 %	0.190701
M-LDL-CE%	YFS	97.5 %	0.227476
S-LDL-CE%	YFS	97.5 %	0.259072
XL-HDL-CE%	YFS	97.5 %	0.137209
L-HDL-CE%	YFS	97.5 %	0.716423
M-HDL-CE%	YFS	97.5 %	0.841744
S-HDL-CE%	YFS	97.5 %	0.404723
Free Cholesterol	YFS	97.5 %	#N/A
XXL-VLDL-FC%	YFS	97.5 %	0.366297
XL-VLDL-FC%	YFS	97.5 %	-0.0716397
L-VLDL-FC%	YFS	97.5 %	0.261796
[truncated: 251 more rows]

## Sheet: S6 Fig
metabolite	cohort	variable	value
Cholesterols	FINRISK 97	Estimate	#N/A
Serum-C	FINRISK 97	Estimate	0.0766232
Remnant-C	FINRISK 97	Estimate	-0.339355
VLDL-C	FINRISK 97	Estimate	-0.406218
IDL-C	FINRISK 97	Estimate	-0.172439
LDL-C	FINRISK 97	Estimate	-0.0529073
HDL-C	FINRISK 97	Estimate	0.772164
HDL2-C	FINRISK 97	Estimate	0.778267
HDL3-C	FINRISK 97	Estimate	0.240442
EstC	FINRISK 97	Estimate	0.0862817
FreeC	FINRISK 97	Estimate	0.0599406
Glycerides and phospholipids	FINRISK 97	Estimate	#N/A
Serum-TG	FINRISK 97	Estimate	-0.23984
VLDL-TG	FINRISK 97	Estimate	-0.190895
IDL-TG	FINRISK 97	Estimate	-0.298023
LDL-TG	FINRISK 97	Estimate	-0.244262
HDL-TG	FINRISK 97	Estimate	-0.305365
TotPG	FINRISK 97	Estimate	0.203906
ratio of TG to PG	FINRISK 97	Estimate	-0.260174
PC	FINRISK 97	Estimate	0.251259
SM	FINRISK 97	Estimate	0.255646
Lipoprotein particle size	FINRISK 97	Estimate	#N/A
VLDL-D	FINRISK 97	Estimate	-0.0637712
LDL-D	FINRISK 97	Estimate	-0.388763
HDL-D	FINRISK 97	Estimate	0.562266
Apolipoproteins	FINRISK 97	Estimate	#N/A
Apo A-I	FINRISK 97	Estimate	0.781607
Apo B	FINRISK 97	Estimate	-0.217639
ratio of Apo B to Apo A-I	FINRISK 97	Estimate	-0.581308
Cholesterols	FINRISK 07	Estimate	#N/A
Serum-C	FINRISK 07	Estimate	0.0904449
Remnant-C	FINRISK 07	Estimate	-0.282
VLDL-C	FINRISK 07	Estimate	-0.357055
IDL-C	FINRISK 07	Estimate	-0.123243
LDL-C	FINRISK 07	Estimate	-0.135679
HDL-C	FINRISK 07	Estimate	0.715875
HDL2-C	FINRISK 07	Estimate	0.729401
HDL3-C	FINRISK 07	Estimate	0.391043
EstC	FINRISK 07	Estimate	0.0910116
FreeC	FINRISK 07	Estimate	0.0980671
Glycerides and phospholipids	FINRISK 07	Estimate	#N/A
Serum-TG	FINRISK 07	Estimate	-0.174733
VLDL-TG	FINRISK 07	Estimate	-0.164635
IDL-TG	FINRISK 07	Estimate	-0.208813
LDL-TG	FINRISK 07	Estimate	-0.100883
HDL-TG	FINRISK 07	Estimate	-0.153373
TotPG	FINRISK 07	Estimate	0.376106
ratio of TG to PG	FINRISK 07	Estimate	-0.270845
PC	FINRISK 07	Estimate	0.317186
SM	FINRISK 07	Estimate	0.211266
Lipoprotein particle size	FINRISK 07	Estimate	#N/A
VLDL-D	FINRISK 07	Estimate	-0.131128
LDL-D	FINRISK 07	Estimate	-0.0929636
HDL-D	FINRISK 07	Estimate	0.719767
Apolipoproteins	FINRISK 07	Estimate	#N/A
Apo A-I	FINRISK 07	Estimate	0.699751
Apo B	FINRISK 07	Estimate	-0.200421
ratio of Apo B to Apo A-I	FINRISK 07	Estimate	-0.487116
Cholesterols	YFS	Estimate	#N/A
Serum-C	YFS	Estimate	0.162511
Remnant-C	YFS	Estimate	-0.27847
VLDL-C	YFS	Estimate	-0.379099
IDL-C	YFS	Estimate	-0.0729939
LDL-C	YFS	Estimate	0.04645
HDL-C	YFS	Estimate	0.634286
HDL2-C	YFS	Estimate	0.635412
HDL3-C	YFS	Estimate	0.415639
EstC	YFS	Estimate	0.146198
FreeC	YFS	Estimate	0.185106
Glycerides and phospholipids	YFS	Estimate	#N/A
Serum-TG	YFS	Estimate	-0.127289
VLDL-TG	YFS	Estimate	-0.127338
IDL-TG	YFS	Estimate	-0.124311
LDL-TG	YFS	Estimate	-0.000138823
HDL-TG	YFS	Estimate	-0.17446
TotPG	YFS	Estimate	0.261131
ratio of TG to PG	YFS	Estimate	-0.214255
PC	YFS	Estimate	0.327538
SM	YFS	Estimate	0.378193
Lipoprotein particle size	YFS	Estimate	#N/A
VLDL-D	YFS	Estimate	-0.00634774
LDL-D	YFS	Estimate	-0.450341
HDL-D	YFS	Estimate	0.512829
Apolipoproteins	YFS	Estimate	#N/A
Apo A-I	YFS	Estimate	0.594306
Apo B	YFS	Estimate	-0.118316
ratio of Apo B to Apo A-I	YFS	Estimate	-0.45891
Cholesterols	NFBC 66	Estimate	#N/A
Serum-C	NFBC 66	Estimate	0.210135
Remnant-C	NFBC 66	Estimate	-0.236677
VLDL-C	NFBC 66	Estimate	-0.36888
IDL-C	NFBC 66	Estimate	-0.0291497
LDL-C	NFBC 66	Estimate	0.0975535
HDL-C	NFBC 66	Estimate	0.736951
HDL2-C	NFBC 66	Estimate	0.754068
HDL3-C	NFBC 66	Estimate	0.393553
EstC	NFBC 66	Estimate	0.202763
FreeC	NFBC 66	Estimate	0.203837
Glycerides and phospholipids	NFBC 66	Estimate	#N/A
Serum-TG	NFBC 66	Estimate	-0.212549
VLDL-TG	NFBC 66	Estimate	-0.192672
IDL-TG	NFBC 66	Estimate	-0.166255
LDL-TG	NFBC 66	Estimate	-0.088707
HDL-TG	NFBC 66	Estimate	-0.241166
TotPG	NFBC 66	Estimate	0.309585
ratio of TG to PG	NFBC 66	Estimate	-0.390131
PC	NFBC 66	Estimate	0.322254
SM	NFBC 66	Estimate	0.349837
Lipoprotein particle size	NFBC 66	Estimate	#N/A
VLDL-D	NFBC 66	Estimate	-0.129851
LDL-D	NFBC 66	Estimate	-0.514627
HDL-D	NFBC 66	Estimate	0.666889
Apolipoproteins	NFBC 66	Estimate	#N/A
Apo A-I	NFBC 66	Estimate	0.664605
Apo B	NFBC 66	Estimate	-0.0959675
ratio of Apo B to Apo A-I	NFBC 66	Estimate	-0.578936
Cholesterols	NFBC 86	Estimate	#N/A
Serum-C	NFBC 86	Estimate	0.196988
Remnant-C	NFBC 86	Estimate	-0.296989
VLDL-C	NFBC 86	Estimate	-0.409913
IDL-C	NFBC 86	Estimate	-0.100709
LDL-C	NFBC 86	Estimate	-0.0314575
HDL-C	NFBC 86	Estimate	0.937804
HDL2-C	NFBC 86	Estimate	0.943717
HDL3-C	NFBC 86	Estimate	0.585258
EstC	NFBC 86	Estimate	0.16918
FreeC	NFBC 86	Estimate	0.269419
Glycerides and phospholipids	NFBC 86	Estimate	#N/A
Serum-TG	NFBC 86	Estimate	-0.188952
VLDL-TG	NFBC 86	Estimate	-0.25341
IDL-TG	NFBC 86	Estimate	-0.0139234
LDL-TG	NFBC 86	Estimate	0.113999
HDL-TG	NFBC 86	Estimate	-0.104556
TotPG	NFBC 86	Estimate	0.496015
ratio of TG to PG	NFBC 86	Estimate	-0.477829
PC	NFBC 86	Estimate	0.551289
SM	NFBC 86	Estimate	0.495891
Lipoprotein particle size	NFBC 86	Estimate	#N/A
VLDL-D	NFBC 86	Estimate	-0.153516
LDL-D	NFBC 86	Estimate	-0.234181
HDL-D	NFBC 86	Estimate	0.872904
Apolipoproteins	NFBC 86	Estimate	#N/A
Apo A-I	NFBC 86	Estimate	0.875111
Apo B	NFBC 86	Estimate	-0.169391
ratio of Apo B to Apo A-I	NFBC 86	Estimate	-0.745193
Cholesterols	INTERVAL	Estimate	#N/A
Serum-C	INTERVAL	Estimate	0.134783
Remnant-C	INTERVAL	Estimate	-0.230989
VLDL-C	INTERVAL	Estimate	-0.324256
IDL-C	INTERVAL	Estimate	-0.0652636
LDL-C	INTERVAL	Estimate	0.0133838
HDL-C	INTERVAL	Estimate	0.645683
HDL2-C	INTERVAL	Estimate	0.655598
HDL3-C	INTERVAL	Estimate	0.362011
EstC	INTERVAL	Estimate	0.109562
FreeC	INTERVAL	Estimate	0.192665
Glycerides and phospholipids	INTERVAL	Estimate	#N/A
Serum-TG	INTERVAL	Estimate	-0.169483
VLDL-TG	INTERVAL	Estimate	-0.182289
IDL-TG	INTERVAL	Estimate	-0.129429
LDL-TG	INTERVAL	Estimate	-0.0456467
HDL-TG	INTERVAL	Estimate	-0.189118
TotPG	INTERVAL	Estimate	0.280289
ratio of TG to PG	INTERVAL	Estimate	-0.241397
PC	INTERVAL	Estimate	0.311196
SM	INTERVAL	Estimate	0.140607
Lipoprotein particle size	INTERVAL	Estimate	#N/A
VLDL-D	INTERVAL	Estimate	-0.106573
LDL-D	INTERVAL	Estimate	-0.342807
HDL-D	INTERVAL	Estimate	0.606848
Apolipoproteins	INTERVAL	Estimate	#N/A
Apo A-I	INTERVAL	Estimate	0.581129
Apo B	INTERVAL	Estimate	-0.13689
ratio of Apo B to Apo A-I	INTERVAL	Estimate	-0.479535
Cholesterols	FINRISK 97	Std. Error	#N/A
Serum-C	FINRISK 97	Std. Error	0.0611206
Remnant-C	FINRISK 97	Std. Error	0.0594927
VLDL-C	FINRISK 97	Std. Error	0.0596185
IDL-C	FINRISK 97	Std. Error	0.0612733
LDL-C	FINRISK 97	Std. Error	0.0611882
HDL-C	FINRISK 97	Std. Error	0.0600969
HDL2-C	FINRISK 97	Std. Error	0.0597538
HDL3-C	FINRISK 97	Std. Error	0.0635747
EstC	FINRISK 97	Std. Error	0.0615638
FreeC	FINRISK 97	Std. Error	0.0605275
Glycerides and phospholipids	FINRISK 97	Std. Error	#N/A
Serum-TG	FINRISK 97	Std. Error	0.0618983
VLDL-TG	FINRISK 97	Std. Error	0.0621227
IDL-TG	FINRISK 97	Std. Error	0.0610752
LDL-TG	FINRISK 97	Std. Error	0.0612225
HDL-TG	FINRISK 97	Std. Error	0.0626372
TotPG	FINRISK 97	Std. Error	0.0637564
ratio of TG to PG	FINRISK 97	Std. Error	0.0620644
PC	FINRISK 97	Std. Error	0.0631863
SM	FINRISK 97	Std. Error	0.0614199
Lipoprotein particle size	FINRISK 97	Std. Error	#N/A
VLDL-D	FINRISK 97	Std. Error	0.0623376
LDL-D	FINRISK 97	Std. Error	0.0653236
HDL-D	FINRISK 97	Std. Error	0.0597248
Apolipoproteins	FINRISK 97	Std. Error	#N/A
Apo A-I	FINRISK 97	Std. Error	0.0618016
Apo B	FINRISK 97	Std. Error	0.0599274
ratio of Apo B to Apo A-I	FINRISK 97	Std. Error	0.0590371
Cholesterols	FINRISK 07	Std. Error	#N/A
Serum-C	FINRISK 07	Std. Error	0.0804797
Remnant-C	FINRISK 07	Std. Error	0.0801569
VLDL-C	FINRISK 07	Std. Error	0.080516
IDL-C	FINRISK 07	Std. Error	0.0805306
LDL-C	FINRISK 07	Std. Error	0.0802663
HDL-C	FINRISK 07	Std. Error	0.0771924
HDL2-C	FINRISK 07	Std. Error	0.0770424
HDL3-C	FINRISK 07	Std. Error	0.0793752
EstC	FINRISK 07	Std. Error	0.0808368
FreeC	FINRISK 07	Std. Error	0.0796656
Glycerides and phospholipids	FINRISK 07	Std. Error	#N/A
Serum-TG	FINRISK 07	Std. Error	0.0818807
VLDL-TG	FINRISK 07	Std. Error	0.0815914
IDL-TG	FINRISK 07	Std. Error	0.080053
LDL-TG	FINRISK 07	Std. Error	0.0792471
HDL-TG	FINRISK 07	Std. Error	0.0826479
TotPG	FINRISK 07	Std. Error	0.0808199
ratio of TG to PG	FINRISK 07	Std. Error	0.080803
PC	FINRISK 07	Std. Error	0.0804576
SM	FINRISK 07	Std. Error	0.0795476
Lipoprotein particle size	FINRISK 07	Std. Error	#N/A
VLDL-D	FINRISK 07	Std. Error	0.0808431
LDL-D	FINRISK 07	Std. Error	0.0803451
HDL-D	FINRISK 07	Std. Error	0.0749859
Apolipoproteins	FINRISK 07	Std. Error	#N/A
Apo A-I	FINRISK 07	Std. Error	0.0789282
Apo B	FINRISK 07	Std. Error	0.080013
ratio of Apo B to Apo A-I	FINRISK 07	Std. Error	0.0782149
Cholesterols	YFS	Std. Error	#N/A
Serum-C	YFS	Std. Error	0.124377
Remnant-C	YFS	Std. Error	0.12059
VLDL-C	YFS	Std. Error	0.119237
IDL-C	YFS	Std. Error	0.123549
LDL-C	YFS	Std. Error	0.122117
HDL-C	YFS	Std. Error	0.117283
HDL2-C	YFS	Std. Error	0.116424
HDL3-C	YFS	Std. Error	0.125258
EstC	YFS	Std. Error	0.124455
FreeC	YFS	Std. Error	0.124996
Glycerides and phospholipids	YFS	Std. Error	#N/A
Serum-TG	YFS	Std. Error	0.121883
VLDL-TG	YFS	Std. Error	0.120345
IDL-TG	YFS	Std. Error	0.124948
LDL-TG	YFS	Std. Error	0.125415
HDL-TG	YFS	Std. Error	0.126384
TotPG	YFS	Std. Error	0.126091
ratio of TG to PG	YFS	Std. Error	0.121561
PC	YFS	Std. Error	0.12549
SM	YFS	Std. Error	0.124347
Lipoprotein particle size	YFS	Std. Error	#N/A
VLDL-D	YFS	Std. Error	0.120936
LDL-D	YFS	Std. Error	0.121032
HDL-D	YFS	Std. Error	0.111804
Apolipoproteins	YFS	Std. Error	#N/A
Apo A-I	YFS	Std. Error	0.121892
Apo B	YFS	Std. Error	0.119599
ratio of Apo B to Apo A-I	YFS	Std. Error	0.114074
Cholesterols	NFBC 66	Std. Error	#N/A
Serum-C	NFBC 66	Std. Error	0.0802256
Remnant-C	NFBC 66	Std. Error	0.0779283
VLDL-C	NFBC 66	Std. Error	0.0768811
IDL-C	NFBC 66	Std. Error	0.0795504
LDL-C	NFBC 66	Std. Error	0.0791551
HDL-C	NFBC 66	Std. Error	0.0746173
HDL2-C	NFBC 66	Std. Error	0.0738675
HDL3-C	NFBC 66	Std. Error	0.0800979
EstC	NFBC 66	Std. Error	0.0803065
FreeC	NFBC 66	Std. Error	0.0803969
Glycerides and phospholipids	NFBC 66	Std. Error	#N/A
Serum-TG	NFBC 66	Std. Error	0.0786701
VLDL-TG	NFBC 66	Std. Error	0.0770923
IDL-TG	NFBC 66	Std. Error	0.0805399
LDL-TG	NFBC 66	Std. Error	0.0805324
HDL-TG	NFBC 66	Std. Error	0.080183
TotPG	NFBC 66	Std. Error	0.0804096
ratio of TG to PG	NFBC 66	Std. Error	0.077622
PC	NFBC 66	Std. Error	0.0799631
SM	NFBC 66	Std. Error	0.0798406
Lipoprotein particle size	NFBC 66	Std. Error	#N/A
VLDL-D	NFBC 66	Std. Error	0.0766185
LDL-D	NFBC 66	Std. Error	0.0782716
HDL-D	NFBC 66	Std. Error	0.0706378
Apolipoproteins	NFBC 66	Std. Error	#N/A
Apo A-I	NFBC 66	Std. Error	0.0777445
Apo B	NFBC 66	Std. Error	0.0777977
ratio of Apo B to Apo A-I	NFBC 66	Std. Error	0.0730988
Cholesterols	NFBC 86	Std. Error	#N/A
Serum-C	NFBC 86	Std. Error	0.0862013
Remnant-C	NFBC 86	Std. Error	0.086202
VLDL-C	NFBC 86	Std. Error	0.0862063
IDL-C	NFBC 86	Std. Error	0.0861689
LDL-C	NFBC 86	Std. Error	0.0861998
HDL-C	NFBC 86	Std. Error	0.0862023
HDL2-C	NFBC 86	Std. Error	0.0862029
HDL3-C	NFBC 86	Std. Error	0.0861983
EstC	NFBC 86	Std. Error	0.0862211
FreeC	NFBC 86	Std. Error	0.0862195
Glycerides and phospholipids	NFBC 86	Std. Error	#N/A
Serum-TG	NFBC 86	Std. Error	0.0862029
VLDL-TG	NFBC 86	Std. Error	0.0862081
IDL-TG	NFBC 86	Std. Error	0.0861702
LDL-TG	NFBC 86	Std. Error	0.0861976
HDL-TG	NFBC 86	Std. Error	0.0861933
TotPG	NFBC 86	Std. Error	0.0862229
ratio of TG to PG	NFBC 86	Std. Error	0.086222
PC	NFBC 86	Std. Error	0.0862232
SM	NFBC 86	Std. Error	0.086226
Lipoprotein particle size	NFBC 86	Std. Error	#N/A
VLDL-D	NFBC 86	Std. Error	0.0862094
LDL-D	NFBC 86	Std. Error	0.0861983
HDL-D	NFBC 86	Std. Error	0.0861967
Apolipoproteins	NFBC 86	Std. Error	#N/A
Apo A-I	NFBC 86	Std. Error	0.0862038
Apo B	NFBC 86	Std. Error	0.0862004
ratio of Apo B to Apo A-I	NFBC 86	Std. Error	0.086202
Cholesterols	INTERVAL	Std. Error	#N/A
Serum-C	INTERVAL	Std. Error	0.0230812
Remnant-C	INTERVAL	Std. Error	0.023063
VLDL-C	INTERVAL	Std. Error	0.0230625
IDL-C	INTERVAL	Std. Error	0.0230712
LDL-C	INTERVAL	Std. Error	0.0230628
HDL-C	INTERVAL	Std. Error	0.0230637
HDL2-C	INTERVAL	Std. Error	0.0230603
HDL3-C	INTERVAL	Std. Error	0.0231178
EstC	INTERVAL	Std. Error	0.0231726
FreeC	INTERVAL	Std. Error	0.0231755
Glycerides and phospholipids	INTERVAL	Std. Error	#N/A
Serum-TG	INTERVAL	Std. Error	0.0230695
VLDL-TG	INTERVAL	Std. Error	0.0230682
IDL-TG	INTERVAL	Std. Error	0.0230744
LDL-TG	INTERVAL	Std. Error	0.02309
HDL-TG	INTERVAL	Std. Error	0.0231012
TotPG	INTERVAL	Std. Error	0.0231996
ratio of TG to PG	INTERVAL	Std. Error	0.0231856
PC	INTERVAL	Std. Error	0.0232925
SM	INTERVAL	Std. Error	0.0231936
Lipoprotein particle size	INTERVAL	Std. Error	#N/A
VLDL-D	INTERVAL	Std. Error	0.0230863
LDL-D	INTERVAL	Std. Error	0.0231165
HDL-D	INTERVAL	Std. Error	0.0229984
Apolipoproteins	INTERVAL	Std. Error	#N/A
Apo A-I	INTERVAL	Std. Error	0.0230985
Apo B	INTERVAL	Std. Error	0.0230504
ratio of Apo B to Apo A-I	INTERVAL	Std. Error	0.0230242
Cholesterols	FINRISK 97	Pr(>|t|	#N/A
Serum-C	FINRISK 97	Pr(>|t|	0.210015
Remnant-C	FINRISK 97	Pr(>|t|	1.21742e-08
VLDL-C	FINRISK 97	Pr(>|t|	1.0317e-11
IDL-C	FINRISK 97	Pr(>|t|	0.00490282
LDL-C	FINRISK 97	Pr(>|t|	0.387253
HDL-C	FINRISK 97	Pr(>|t|	2.33036e-37
HDL2-C	FINRISK 97	Pr(>|t|	2.49286e-38
HDL3-C	FINRISK 97	Pr(>|t|	0.000156859
EstC	FINRISK 97	Pr(>|t|	0.16111
FreeC	FINRISK 97	Pr(>|t|	0.322061
Glycerides and phospholipids	FINRISK 97	Pr(>|t|	#N/A
Serum-TG	FINRISK 97	Pr(>|t|	0.000107722
VLDL-TG	FINRISK 97	Pr(>|t|	0.00212838
IDL-TG	FINRISK 97	Pr(>|t|	1.08669e-06
LDL-TG	FINRISK 97	Pr(>|t|	6.68271e-05
HDL-TG	FINRISK 97	Pr(>|t|	1.11156e-06
TotPG	FINRISK 97	Pr(>|t|	0.0013891
ratio of TG to PG	FINRISK 97	Pr(>|t|	2.79944e-05
PC	FINRISK 97	Pr(>|t|	7.06562e-05
SM	FINRISK 97	Pr(>|t|	3.1892e-05
Lipoprotein particle size	FINRISK 97	Pr(>|t|	#N/A
VLDL-D	FINRISK 97	Pr(>|t|	0.306344
LDL-D	FINRISK 97	Pr(>|t|	2.78936e-09
HDL-D	FINRISK 97	Pr(>|t|	6.34816e-21
Apolipoproteins	FINRISK 97	Pr(>|t|	#N/A
Apo A-I	FINRISK 97	Pr(>|t|	2.91504e-36
Apo B	FINRISK 97	Pr(>|t|	0.000283578
ratio of Apo B to Apo A-I	FINRISK 97	Pr(>|t|	1.00012e-22
Cholesterols	FINRISK 07	Pr(>|t|	#N/A
Serum-C	FINRISK 07	Pr(>|t|	0.261155
Remnant-C	FINRISK 07	Pr(>|t|	0.000439366
VLDL-C	FINRISK 07	Pr(>|t|	9.4672e-06
IDL-C	FINRISK 07	Pr(>|t|	0.125998
LDL-C	FINRISK 07	Pr(>|t|	0.0910352
HDL-C	FINRISK 07	Pr(>|t|	2.83066e-20
HDL2-C	FINRISK 07	Pr(>|t|	4.69699e-21
HDL3-C	FINRISK 07	Pr(>|t|	8.70146e-07
EstC	FINRISK 07	Pr(>|t|	0.260287
FreeC	FINRISK 07	Pr(>|t|	0.2184
Glycerides and phospholipids	FINRISK 07	Pr(>|t|	#N/A
Serum-TG	FINRISK 07	Pr(>|t|	0.0329024
VLDL-TG	FINRISK 07	Pr(>|t|	0.0436767
IDL-TG	FINRISK 07	Pr(>|t|	0.00912888
LDL-TG	FINRISK 07	Pr(>|t|	0.203085
HDL-TG	FINRISK 07	Pr(>|t|	0.0635631
TotPG	FINRISK 07	Pr(>|t|	3.36467e-06
ratio of TG to PG	FINRISK 07	Pr(>|t|	0.00080985
PC	FINRISK 07	Pr(>|t|	8.20638e-05
SM	FINRISK 07	Pr(>|t|	0.00794179
Lipoprotein particle size	FINRISK 07	Pr(>|t|	#N/A
VLDL-D	FINRISK 07	Pr(>|t|	0.104879
LDL-D	FINRISK 07	Pr(>|t|	0.247318
HDL-D	FINRISK 07	Pr(>|t|	1.364e-21
Apolipoproteins	FINRISK 07	Pr(>|t|	#N/A
Apo A-I	FINRISK 07	Pr(>|t|	1.11421e-18
Apo B	FINRISK 07	Pr(>|t|	0.0122887
ratio of Apo B to Apo A-I	FINRISK 07	Pr(>|t|	5.20262e-10
Cholesterols	YFS	Pr(>|t|	#N/A
Serum-C	YFS	Pr(>|t|	0.191507
Remnant-C	YFS	Pr(>|t|	0.0210381
VLDL-C	YFS	Pr(>|t|	0.00149977
IDL-C	YFS	Pr(>|t|	0.554719
LDL-C	YFS	Pr(>|t|	0.703712
HDL-C	YFS	Pr(>|t|	7.17303e-08
HDL2-C	YFS	Pr(>|t|	5.45596e-08
HDL3-C	YFS	Pr(>|t|	0.00092289
EstC	YFS	Pr(>|t|	0.240258
FreeC	YFS	Pr(>|t|	0.1388
Glycerides and phospholipids	YFS	Pr(>|t|	#N/A
Serum-TG	YFS	Pr(>|t|	0.296454
VLDL-TG	YFS	Pr(>|t|	0.290143
IDL-TG	YFS	Pr(>|t|	0.31991
LDL-TG	YFS	Pr(>|t|	0.999117
HDL-TG	YFS	Pr(>|t|	0.167628
TotPG	YFS	Pr(>|t|	0.0384959
ratio of TG to PG	YFS	Pr(>|t|	0.0781421
PC	YFS	Pr(>|t|	0.00912359
SM	YFS	Pr(>|t|	0.00238683
Lipoprotein particle size	YFS	Pr(>|t|	#N/A
VLDL-D	YFS	Pr(>|t|	0.958145
LDL-D	YFS	Pr(>|t|	0.000204333
HDL-D	YFS	Pr(>|t|	4.79364e-06
Apolipoproteins	YFS	Pr(>|t|	#N/A
Apo A-I	YFS	Pr(>|t|	1.17475e-06
Apo B	YFS	Pr(>|t|	0.322657
ratio of Apo B to Apo A-I	YFS	Pr(>|t|	5.97378e-05
Cholesterols	NFBC 66	Pr(>|t|	#N/A
Serum-C	NFBC 66	Pr(>|t|	0.00883921
Remnant-C	NFBC 66	Pr(>|t|	0.00240172
VLDL-C	NFBC 66	Pr(>|t|	1.65177e-06
IDL-C	NFBC 66	Pr(>|t|	0.71406
LDL-C	NFBC 66	Pr(>|t|	0.217848
HDL-C	NFBC 66	Pr(>|t|	8.77392e-23
HDL2-C	NFBC 66	Pr(>|t|	3.25053e-24
HDL3-C	NFBC 66	Pr(>|t|	9.25574e-07
EstC	NFBC 66	Pr(>|t|	0.0116072
FreeC	NFBC 66	Pr(>|t|	0.0112647
Glycerides and phospholipids	NFBC 66	Pr(>|t|	#N/A
Serum-TG	NFBC 66	Pr(>|t|	0.00692167
VLDL-TG	NFBC 66	Pr(>|t|	0.01248
IDL-TG	NFBC 66	Pr(>|t|	0.0390478
LDL-TG	NFBC 66	Pr(>|t|	0.270733
HDL-TG	NFBC 66	Pr(>|t|	0.00264635
TotPG	NFBC 66	Pr(>|t|	0.000119648
ratio of TG to PG	NFBC 66	Pr(>|t|	5.19375e-07
PC	NFBC 66	Pr(>|t|	5.66547e-05
SM	NFBC 66	Pr(>|t|	1.20339e-05
Lipoprotein particle size	NFBC 66	Pr(>|t|	#N/A
VLDL-D	NFBC 66	Pr(>|t|	0.0901861
LDL-D	NFBC 66	Pr(>|t|	5.39977e-11
HDL-D	NFBC 66	Pr(>|t|	5.66137e-21
Apolipoproteins	NFBC 66	Pr(>|t|	#N/A
Apo A-I	NFBC 66	Pr(>|t|	1.66399e-17
Apo B	NFBC 66	Pr(>|t|	0.217432
ratio of Apo B to Apo A-I	NFBC 66	Pr(>|t|	2.94472e-15
Cholesterols	NFBC 86	Pr(>|t|	#N/A
Serum-C	NFBC 86	Pr(>|t|	0.0223004
Remnant-C	NFBC 86	Pr(>|t|	0.000570493
VLDL-C	NFBC 86	Pr(>|t|	1.98423e-06
IDL-C	NFBC 86	Pr(>|t|	0.242511
LDL-C	NFBC 86	Pr(>|t|	0.715157
HDL-C	NFBC 86	Pr(>|t|	1.44971e-27
HDL2-C	NFBC 86	Pr(>|t|	6.823e-28
HDL3-C	NFBC 86	Pr(>|t|	1.12395e-11
EstC	NFBC 86	Pr(>|t|	0.0497433
FreeC	NFBC 86	Pr(>|t|	0.00177925
Glycerides and phospholipids	NFBC 86	Pr(>|t|	#N/A
Serum-TG	NFBC 86	Pr(>|t|	0.0283833
VLDL-TG	NFBC 86	Pr(>|t|	0.0032873
IDL-TG	NFBC 86	Pr(>|t|	0.871636
LDL-TG	NFBC 86	Pr(>|t|	0.185992
HDL-TG	NFBC 86	Pr(>|t|	0.225115
TotPG	NFBC 86	Pr(>|t|	8.78271e-09
ratio of TG to PG	NFBC 86	Pr(>|t|	2.99345e-08
PC	NFBC 86	Pr(>|t|	1.61866e-10
SM	NFBC 86	Pr(>|t|	8.86839e-09
Lipoprotein particle size	NFBC 86	Pr(>|t|	#N/A
VLDL-D	NFBC 86	Pr(>|t|	0.0749551
LDL-D	NFBC 86	Pr(>|t|	0.00659219
HDL-D	NFBC 86	Pr(>|t|	4.19865e-24
Apolipoproteins	NFBC 86	Pr(>|t|	#N/A
Apo A-I	NFBC 86	Pr(>|t|	3.25779e-24
Apo B	NFBC 86	Pr(>|t|	0.0494041
ratio of Apo B to Apo A-I	NFBC 86	Pr(>|t|	5.39383e-18
Cholesterols	INTERVAL	Pr(>|t|	#N/A
Serum-C	INTERVAL	Pr(>|t|	5.2e-09
Remnant-C	INTERVAL	Pr(>|t|	1.3e-23
VLDL-C	INTERVAL	Pr(>|t|	6.7e-45
IDL-C	INTERVAL	Pr(>|t|	0.0047
LDL-C	INTERVAL	Pr(>|t|	0.56
HDL-C	INTERVAL	Pr(>|t|	1.8e-172
HDL2-C	INTERVAL	Pr(>|t|	8.7e-178
HDL3-C	INTERVAL	Pr(>|t|	2.9e-55
EstC	INTERVAL	Pr(>|t|	2.3e-06
FreeC	INTERVAL	Pr(>|t|	9.3e-17
Glycerides and phospholipids	INTERVAL	Pr(>|t|	#N/A
Serum-TG	INTERVAL	Pr(>|t|	2e-13
VLDL-TG	INTERVAL	Pr(>|t|	2.7e-15
IDL-TG	INTERVAL	Pr(>|t|	2e-08
LDL-TG	INTERVAL	Pr(>|t|	0.048
HDL-TG	INTERVAL	Pr(>|t|	2.7e-16
TotPG	INTERVAL	Pr(>|t|	1.3e-33
ratio of TG to PG	INTERVAL	Pr(>|t|	2.2e-25
PC	INTERVAL	Pr(>|t|	1e-40
SM	INTERVAL	Pr(>|t|	1.3e-09
Lipoprotein particle size	INTERVAL	Pr(>|t|	#N/A
VLDL-D	INTERVAL	Pr(>|t|	3.9e-06
LDL-D	INTERVAL	Pr(>|t|	9.4e-50
HDL-D	INTERVAL	Pr(>|t|	2e-153
Apolipoproteins	INTERVAL	Pr(>|t|	#N/A
Apo A-I	INTERVAL	Pr(>|t|	1.1e-139
Apo B	INTERVAL	Pr(>|t|	2.9e-09
ratio of Apo B to Apo A-I	INTERVAL	Pr(>|t|	2.4e-96
Cholesterols	FINRISK 97	2.5 %	#N/A
Serum-C	FINRISK 97	2.5 %	-0.0431732
Remnant-C	FINRISK 97	2.5 %	-0.455961
VLDL-C	FINRISK 97	2.5 %	-0.52307
IDL-C	FINRISK 97	2.5 %	-0.292535
LDL-C	FINRISK 97	2.5 %	-0.172836
HDL-C	FINRISK 97	2.5 %	0.654374
HDL2-C	FINRISK 97	2.5 %	0.66115
HDL3-C	FINRISK 97	2.5 %	0.115835
EstC	FINRISK 97	2.5 %	-0.0343834
FreeC	FINRISK 97	2.5 %	-0.0586934
Glycerides and phospholipids	FINRISK 97	2.5 %	#N/A
Serum-TG	FINRISK 97	2.5 %	-0.36116
VLDL-TG	FINRISK 97	2.5 %	-0.312655
IDL-TG	FINRISK 97	2.5 %	-0.41773
LDL-TG	FINRISK 97	2.5 %	-0.364258
HDL-TG	FINRISK 97	2.5 %	-0.428134
TotPG	FINRISK 97	2.5 %	0.0789433
ratio of TG to PG	FINRISK 97	2.5 %	-0.38182
PC	FINRISK 97	2.5 %	0.127414
SM	FINRISK 97	2.5 %	0.135263
Lipoprotein particle size	FINRISK 97	2.5 %	#N/A
VLDL-D	FINRISK 97	2.5 %	-0.185953
LDL-D	FINRISK 97	2.5 %	-0.516797
HDL-D	FINRISK 97	2.5 %	0.445205
Apolipoproteins	FINRISK 97	2.5 %	#N/A
Apo A-I	FINRISK 97	2.5 %	0.660475
Apo B	FINRISK 97	2.5 %	-0.335097
ratio of Apo B to Apo A-I	FINRISK 97	2.5 %	-0.697021
Cholesterols	FINRISK 07	2.5 %	#N/A
Serum-C	FINRISK 07	2.5 %	-0.0672954
Remnant-C	FINRISK 07	2.5 %	-0.439108
VLDL-C	FINRISK 07	2.5 %	-0.514866
IDL-C	FINRISK 07	2.5 %	-0.281083
LDL-C	FINRISK 07	2.5 %	-0.293001
HDL-C	FINRISK 07	2.5 %	0.564578
HDL2-C	FINRISK 07	2.5 %	0.578398
HDL3-C	FINRISK 07	2.5 %	0.235468
EstC	FINRISK 07	2.5 %	-0.0674284
FreeC	FINRISK 07	2.5 %	-0.0580775
Glycerides and phospholipids	FINRISK 07	2.5 %	#N/A
Serum-TG	FINRISK 07	2.5 %	-0.335219
VLDL-TG	FINRISK 07	2.5 %	-0.324555
IDL-TG	FINRISK 07	2.5 %	-0.365717
LDL-TG	FINRISK 07	2.5 %	-0.256207
HDL-TG	FINRISK 07	2.5 %	-0.315362
TotPG	FINRISK 07	2.5 %	0.217699
ratio of TG to PG	FINRISK 07	2.5 %	-0.429219
PC	FINRISK 07	2.5 %	0.159489
SM	FINRISK 07	2.5 %	0.0553525
Lipoprotein particle size	FINRISK 07	2.5 %	#N/A
VLDL-D	FINRISK 07	2.5 %	-0.28958
LDL-D	FINRISK 07	2.5 %	-0.25044
HDL-D	FINRISK 07	2.5 %	0.572795
Apolipoproteins	FINRISK 07	2.5 %	#N/A
Apo A-I	FINRISK 07	2.5 %	0.545051
Apo B	FINRISK 07	2.5 %	-0.357246
ratio of Apo B to Apo A-I	FINRISK 07	2.5 %	-0.640417
Cholesterols	YFS	2.5 %	#N/A
Serum-C	YFS	2.5 %	-0.0812679
Remnant-C	YFS	2.5 %	-0.514828
VLDL-C	YFS	2.5 %	-0.612803
IDL-C	YFS	2.5 %	-0.31515
LDL-C	YFS	2.5 %	-0.1929
HDL-C	YFS	2.5 %	0.404411
HDL2-C	YFS	2.5 %	0.407221
HDL3-C	YFS	2.5 %	0.170134
EstC	YFS	2.5 %	-0.0977327
FreeC	YFS	2.5 %	-0.0598858
Glycerides and phospholipids	YFS	2.5 %	#N/A
Serum-TG	YFS	2.5 %	-0.366181
VLDL-TG	YFS	2.5 %	-0.363215
IDL-TG	YFS	2.5 %	-0.369208
LDL-TG	YFS	2.5 %	-0.245952
HDL-TG	YFS	2.5 %	-0.422173
TotPG	YFS	2.5 %	0.0139934
ratio of TG to PG	YFS	2.5 %	-0.452515
PC	YFS	2.5 %	0.0815776
SM	YFS	2.5 %	0.134473
Lipoprotein particle size	YFS	2.5 %	#N/A
VLDL-D	YFS	2.5 %	-0.243383
LDL-D	YFS	2.5 %	-0.687563
HDL-D	YFS	2.5 %	0.293694
Apolipoproteins	YFS	2.5 %	#N/A
Apo A-I	YFS	2.5 %	0.355397
Apo B	YFS	2.5 %	-0.352731
ratio of Apo B to Apo A-I	YFS	2.5 %	-0.682495
Cholesterols	NFBC 66	2.5 %	#N/A
Serum-C	NFBC 66	2.5 %	0.0528933
Remnant-C	NFBC 66	2.5 %	-0.389416
VLDL-C	NFBC 66	2.5 %	-0.519567
IDL-C	NFBC 66	2.5 %	-0.185068
LDL-C	NFBC 66	2.5 %	-0.0575904
HDL-C	NFBC 66	2.5 %	0.590701
HDL2-C	NFBC 66	2.5 %	0.609288
HDL3-C	NFBC 66	2.5 %	0.236561
EstC	NFBC 66	2.5 %	0.0453618
FreeC	NFBC 66	2.5 %	0.046259
Glycerides and phospholipids	NFBC 66	2.5 %	#N/A
Serum-TG	NFBC 66	2.5 %	-0.366743
VLDL-TG	NFBC 66	2.5 %	-0.343773
IDL-TG	NFBC 66	2.5 %	-0.324114
LDL-TG	NFBC 66	2.5 %	-0.246551
HDL-TG	NFBC 66	2.5 %	-0.398324
TotPG	NFBC 66	2.5 %	0.151982
ratio of TG to PG	NFBC 66	2.5 %	-0.54227
PC	NFBC 66	2.5 %	0.165526
SM	NFBC 66	2.5 %	0.193349
Lipoprotein particle size	NFBC 66	2.5 %	#N/A
VLDL-D	NFBC 66	2.5 %	-0.280023
LDL-D	NFBC 66	2.5 %	-0.668039
HDL-D	NFBC 66	2.5 %	0.528439
Apolipoproteins	NFBC 66	2.5 %	#N/A
Apo A-I	NFBC 66	2.5 %	0.512226
Apo B	NFBC 66	2.5 %	-0.248451
ratio of Apo B to Apo A-I	NFBC 66	2.5 %	-0.72221
Cholesterols	NFBC 86	2.5 %	#N/A
Serum-C	NFBC 86	2.5 %	0.0280335
Remnant-C	NFBC 86	2.5 %	-0.465944
VLDL-C	NFBC 86	2.5 %	-0.578878
IDL-C	NFBC 86	2.5 %	-0.2696
LDL-C	NFBC 86	2.5 %	-0.200409
HDL-C	NFBC 86	2.5 %	0.768848
HDL2-C	NFBC 86	2.5 %	0.774759
HDL3-C	NFBC 86	2.5 %	0.416309
EstC	NFBC 86	2.5 %	0.00018625
FreeC	NFBC 86	2.5 %	0.100429
Glycerides and phospholipids	NFBC 86	2.5 %	#N/A
Serum-TG	NFBC 86	2.5 %	-0.357909
VLDL-TG	NFBC 86	2.5 %	-0.422378
IDL-TG	NFBC 86	2.5 %	-0.182817
LDL-TG	NFBC 86	2.5 %	-0.0549486
HDL-TG	NFBC 86	2.5 %	-0.273495
TotPG	NFBC 86	2.5 %	0.327018
ratio of TG to PG	NFBC 86	2.5 %	-0.646824
PC	NFBC 86	2.5 %	0.382292
SM	NFBC 86	2.5 %	0.326888
Lipoprotein particle size	NFBC 86	2.5 %	#N/A
VLDL-D	NFBC 86	2.5 %	-0.322487
LDL-D	NFBC 86	2.5 %	-0.40313
HDL-D	NFBC 86	2.5 %	0.703959
Apolipoproteins	NFBC 86	2.5 %	#N/A
Apo A-I	NFBC 86	2.5 %	0.706151
Apo B	NFBC 86	2.5 %	-0.338344
ratio of Apo B to Apo A-I	NFBC 86	2.5 %	-0.914149
Cholesterols	INTERVAL	2.5 %	#N/A
Serum-C	INTERVAL	2.5 %	0.0895434
Remnant-C	INTERVAL	2.5 %	-0.276192
VLDL-C	INTERVAL	2.5 %	-0.369459
IDL-C	INTERVAL	2.5 %	-0.110483
LDL-C	INTERVAL	2.5 %	-0.0318194
HDL-C	INTERVAL	2.5 %	0.600478
HDL2-C	INTERVAL	2.5 %	0.6104
HDL3-C	INTERVAL	2.5 %	0.316701
EstC	INTERVAL	2.5 %	0.0641439
FreeC	INTERVAL	2.5 %	0.147241
Glycerides and phospholipids	INTERVAL	2.5 %	#N/A
Serum-TG	INTERVAL	2.5 %	-0.214699
VLDL-TG	INTERVAL	2.5 %	-0.227503
IDL-TG	INTERVAL	2.5 %	-0.174655
LDL-TG	INTERVAL	2.5 %	-0.0909031
HDL-TG	INTERVAL	2.5 %	-0.234396
TotPG	INTERVAL	2.5 %	0.234817
ratio of TG to PG	INTERVAL	2.5 %	-0.286841
PC	INTERVAL	2.5 %	0.265543
SM	INTERVAL	2.5 %	0.0951477
Lipoprotein particle size	INTERVAL	2.5 %	#N/A
VLDL-D	INTERVAL	2.5 %	-0.151822
LDL-D	INTERVAL	2.5 %	-0.388115
HDL-D	INTERVAL	2.5 %	0.561771
Apolipoproteins	INTERVAL	2.5 %	#N/A
Apo A-I	INTERVAL	2.5 %	0.535856
Apo B	INTERVAL	2.5 %	-0.182069
ratio of Apo B to Apo A-I	INTERVAL	2.5 %	-0.524663
Cholesterols	FINRISK 97	97.5 %	#N/A
Serum-C	FINRISK 97	97.5 %	0.196419
Remnant-C	FINRISK 97	97.5 %	-0.222749
VLDL-C	FINRISK 97	97.5 %	-0.289365
IDL-C	FINRISK 97	97.5 %	-0.052343
LDL-C	FINRISK 97	97.5 %	0.0670216
HDL-C	FINRISK 97	97.5 %	0.889954
HDL2-C	FINRISK 97	97.5 %	0.895385
HDL3-C	FINRISK 97	97.5 %	0.365048
EstC	FINRISK 97	97.5 %	0.206947
FreeC	FINRISK 97	97.5 %	0.178575
Glycerides and phospholipids	FINRISK 97	97.5 %	#N/A
Serum-TG	FINRISK 97	97.5 %	-0.118519
VLDL-TG	FINRISK 97	97.5 %	-0.0691342
IDL-TG	FINRISK 97	97.5 %	-0.178316
LDL-TG	FINRISK 97	97.5 %	-0.124266
HDL-TG	FINRISK 97	97.5 %	-0.182596
TotPG	FINRISK 97	97.5 %	0.328868
ratio of TG to PG	FINRISK 97	97.5 %	-0.138528
PC	FINRISK 97	97.5 %	0.375104
SM	FINRISK 97	97.5 %	0.376029
Lipoprotein particle size	FINRISK 97	97.5 %	#N/A
VLDL-D	FINRISK 97	97.5 %	0.0584104
LDL-D	FINRISK 97	97.5 %	-0.260728
HDL-D	FINRISK 97	97.5 %	0.679327
Apolipoproteins	FINRISK 97	97.5 %	#N/A
Apo A-I	FINRISK 97	97.5 %	0.902738
Apo B	FINRISK 97	97.5 %	-0.100181
ratio of Apo B to Apo A-I	FINRISK 97	97.5 %	-0.465595
Cholesterols	FINRISK 07	97.5 %	#N/A
Serum-C	FINRISK 07	97.5 %	0.248185
Remnant-C	FINRISK 07	97.5 %	-0.124893
VLDL-C	FINRISK 07	97.5 %	-0.199243
IDL-C	FINRISK 07	97.5 %	0.0345968
LDL-C	FINRISK 07	97.5 %	0.021643
HDL-C	FINRISK 07	97.5 %	0.867172
HDL2-C	FINRISK 07	97.5 %	0.880404
HDL3-C	FINRISK 07	97.5 %	0.546619
EstC	FINRISK 07	97.5 %	0.249452
FreeC	FINRISK 07	97.5 %	0.254212
Glycerides and phospholipids	FINRISK 07	97.5 %	#N/A
Serum-TG	FINRISK 07	97.5 %	-0.0142469
VLDL-TG	FINRISK 07	97.5 %	-0.00471637
IDL-TG	FINRISK 07	97.5 %	-0.0519089
LDL-TG	FINRISK 07	97.5 %	0.0544415
HDL-TG	FINRISK 07	97.5 %	0.00861724
TotPG	FINRISK 07	97.5 %	0.534513
ratio of TG to PG	FINRISK 07	97.5 %	-0.112471
PC	FINRISK 07	97.5 %	0.474883
SM	FINRISK 07	97.5 %	0.367179
Lipoprotein particle size	FINRISK 07	97.5 %	#N/A
VLDL-D	FINRISK 07	97.5 %	0.0273243
LDL-D	FINRISK 07	97.5 %	0.0645129
HDL-D	FINRISK 07	97.5 %	0.866739
Apolipoproteins	FINRISK 07	97.5 %	#N/A
Apo A-I	FINRISK 07	97.5 %	0.85445
Apo B	FINRISK 07	97.5 %	-0.0435954
ratio of Apo B to Apo A-I	FINRISK 07	97.5 %	-0.333815
Cholesterols	YFS	97.5 %	#N/A
Serum-C	YFS	97.5 %	0.406291
Remnant-C	YFS	97.5 %	-0.0421132
VLDL-C	YFS	97.5 %	-0.145394
IDL-C	YFS	97.5 %	0.169163
LDL-C	YFS	97.5 %	0.2858
HDL-C	YFS	97.5 %	0.864161
HDL2-C	YFS	97.5 %	0.863604
HDL3-C	YFS	97.5 %	0.661144
EstC	YFS	97.5 %	0.390129
FreeC	YFS	97.5 %	0.430098
Glycerides and phospholipids	YFS	97.5 %	#N/A
Serum-TG	YFS	97.5 %	0.111602
VLDL-TG	YFS	97.5 %	0.108539
IDL-TG	YFS	97.5 %	0.120586
LDL-TG	YFS	97.5 %	0.245675
HDL-TG	YFS	97.5 %	0.073253
TotPG	YFS	97.5 %	0.508269
ratio of TG to PG	YFS	97.5 %	0.0240055
PC	YFS	97.5 %	0.573497
SM	YFS	97.5 %	0.621913
Lipoprotein particle size	YFS	97.5 %	#N/A
VLDL-D	YFS	97.5 %	0.230688
LDL-D	YFS	97.5 %	-0.213119
HDL-D	YFS	97.5 %	0.731965
Apolipoproteins	YFS	97.5 %	#N/A
Apo A-I	YFS	97.5 %	0.833215
Apo B	YFS	97.5 %	0.116099
ratio of Apo B to Apo A-I	YFS	97.5 %	-0.235325
Cholesterols	NFBC 66	97.5 %	#N/A
Serum-C	NFBC 66	97.5 %	0.367378
Remnant-C	NFBC 66	97.5 %	-0.0839372
VLDL-C	NFBC 66	97.5 %	-0.218193
IDL-C	NFBC 66	97.5 %	0.126769
LDL-C	NFBC 66	97.5 %	0.252697
HDL-C	NFBC 66	97.5 %	0.883201
HDL2-C	NFBC 66	97.5 %	0.898848
HDL3-C	NFBC 66	97.5 %	0.550544
EstC	NFBC 66	97.5 %	0.360163
FreeC	NFBC 66	97.5 %	0.361415
Glycerides and phospholipids	NFBC 66	97.5 %	#N/A
Serum-TG	NFBC 66	97.5 %	-0.0583561
VLDL-TG	NFBC 66	97.5 %	-0.041571
IDL-TG	NFBC 66	97.5 %	-0.00839721
LDL-TG	NFBC 66	97.5 %	0.0691366
HDL-TG	NFBC 66	97.5 %	-0.0840072
TotPG	NFBC 66	97.5 %	0.467187
ratio of TG to PG	NFBC 66	97.5 %	-0.237992
PC	NFBC 66	97.5 %	0.478982
SM	NFBC 66	97.5 %	0.506324
Lipoprotein particle size	NFBC 66	97.5 %	#N/A
VLDL-D	NFBC 66	97.5 %	0.0203218
LDL-D	NFBC 66	97.5 %	-0.361214
HDL-D	NFBC 66	97.5 %	0.805339
Apolipoproteins	NFBC 66	97.5 %	#N/A
Apo A-I	NFBC 66	97.5 %	0.816984
Apo B	NFBC 66	97.5 %	0.0565161
ratio of Apo B to Apo A-I	NFBC 66	97.5 %	-0.435662
Cholesterols	NFBC 86	97.5 %	#N/A
Serum-C	NFBC 86	97.5 %	0.365943
Remnant-C	NFBC 86	97.5 %	-0.128033
VLDL-C	NFBC 86	97.5 %	-0.240949
IDL-C	NFBC 86	97.5 %	0.0681825
LDL-C	NFBC 86	97.5 %	0.137494
HDL-C	NFBC 86	97.5 %	1.10676
HDL2-C	NFBC 86	97.5 %	1.11267
HDL3-C	NFBC 86	97.5 %	0.754206
EstC	NFBC 86	97.5 %	0.338173
FreeC	NFBC 86	97.5 %	0.438409
Glycerides and phospholipids	NFBC 86	97.5 %	#N/A
Serum-TG	NFBC 86	97.5 %	-0.0199941
VLDL-TG	NFBC 86	97.5 %	-0.0844422
IDL-TG	NFBC 86	97.5 %	0.15497
LDL-TG	NFBC 86	97.5 %	0.282946
HDL-TG	NFBC 86	97.5 %	0.0643828
TotPG	NFBC 86	97.5 %	0.665012
ratio of TG to PG	NFBC 86	97.5 %	-0.308833
PC	NFBC 86	97.5 %	0.720287
SM	NFBC 86	97.5 %	0.664894
Lipoprotein particle size	NFBC 86	97.5 %	#N/A
VLDL-D	NFBC 86	97.5 %	0.0154541
LDL-D	NFBC 86	97.5 %	-0.0652326
HDL-D	NFBC 86	97.5 %	1.04185
Apolipoproteins	NFBC 86	97.5 %	#N/A
Apo A-I	NFBC 86	97.5 %	1.04407
Apo B	NFBC 86	97.5 %	-0.000438481
ratio of Apo B to Apo A-I	NFBC 86	97.5 %	-0.576237
Cholesterols	INTERVAL	97.5 %	#N/A
Serum-C	INTERVAL	97.5 %	0.180022
Remnant-C	INTERVAL	97.5 %	-0.185785
VLDL-C	INTERVAL	97.5 %	-0.279054
IDL-C	INTERVAL	97.5 %	-0.0200441
LDL-C	INTERVAL	97.5 %	0.0585869
HDL-C	INTERVAL	97.5 %	0.690888
HDL2-C	INTERVAL	97.5 %	0.700797
HDL3-C	INTERVAL	97.5 %	0.407322
EstC	INTERVAL	97.5 %	0.154981
FreeC	INTERVAL	97.5 %	0.238089
Glycerides and phospholipids	INTERVAL	97.5 %	#N/A
Serum-TG	INTERVAL	97.5 %	-0.124267
VLDL-TG	INTERVAL	97.5 %	-0.137075
IDL-TG	INTERVAL	97.5 %	-0.084203
LDL-TG	INTERVAL	97.5 %	-0.000390266
HDL-TG	INTERVAL	97.5 %	-0.14384
TotPG	INTERVAL	97.5 %	0.32576
ratio of TG to PG	INTERVAL	97.5 %	-0.195954
PC	INTERVAL	97.5 %	0.356849
SM	INTERVAL	97.5 %	0.186067
Lipoprotein particle size	INTERVAL	97.5 %	#N/A
VLDL-D	INTERVAL	97.5 %	-0.0613239
LDL-D	INTERVAL	97.5 %	-0.297499
HDL-D	INTERVAL	97.5 %	0.651925
Apolipoproteins	INTERVAL	97.5 %	#N/A
Apo A-I	INTERVAL	97.5 %	0.626402
Apo B	INTERVAL	97.5 %	-0.0917115
ratio of Apo B to Apo A-I	INTERVAL	97.5 %	-0.434408

## Sheet: S7 Fig
metabolite	cohort	variable	value
Particle Conc.	FINRISK 97	Estimate	#N/A
XXL-VLDL-P	FINRISK 97	Estimate	-0.11743
XL-VLDL-P	FINRISK 97	Estimate	-0.0853435
L-VLDL-P	FINRISK 97	Estimate	-0.0919333
M-VLDL-P	FINRISK 97	Estimate	-0.116573
S-VLDL-P	FINRISK 97	Estimate	-0.17408
XS-VLDL-P	FINRISK 97	Estimate	-0.184178
IDL-P	FINRISK 97	Estimate	-0.221077
L-LDL-P	FINRISK 97	Estimate	-0.22765
M-LDL-P	FINRISK 97	Estimate	-0.232832
S-LDL-P	FINRISK 97	Estimate	-0.230187
XL-HDL-P	FINRISK 97	Estimate	0.0614988
L-HDL-P	FINRISK 97	Estimate	0.0835428
M-HDL-P	FINRISK 97	Estimate	-0.0027493
S-HDL-P	FINRISK 97	Estimate	-0.0640117
Total Lipids	FINRISK 97	Estimate	#N/A
XXL-VLDL-L	FINRISK 97	Estimate	-0.118589
XL-VLDL-L	FINRISK 97	Estimate	-0.0905503
L-VLDL-L	FINRISK 97	Estimate	-0.0897169
M-VLDL-L	FINRISK 97	Estimate	-0.122086
S-VLDL-L	FINRISK 97	Estimate	-0.17911
XS-VLDL-L	FINRISK 97	Estimate	-0.186976
IDL-L	FINRISK 97	Estimate	-0.222903
L-LDL-L	FINRISK 97	Estimate	-0.236746
M-LDL-L	FINRISK 97	Estimate	-0.241472
S-LDL-L	FINRISK 97	Estimate	-0.237852
XL-HDL-L	FINRISK 97	Estimate	0.0609944
L-HDL-L	FINRISK 97	Estimate	0.086762
M-HDL-L	FINRISK 97	Estimate	0.00108003
S-HDL-L	FINRISK 97	Estimate	-0.063035
Phospholipids	FINRISK 97	Estimate	#N/A
XXL-VLDL-PL	FINRISK 97	Estimate	-0.120354
XL-VLDL-PL	FINRISK 97	Estimate	-0.100212
L-VLDL-PL	FINRISK 97	Estimate	-0.0983209
M-VLDL-PL	FINRISK 97	Estimate	-0.131742
S-VLDL-PL	FINRISK 97	Estimate	-0.155391
XS-VLDL-PL	FINRISK 97	Estimate	-0.202114
IDL-PL	FINRISK 97	Estimate	-0.231152
L-LDL-PL	FINRISK 97	Estimate	-0.243102
M-LDL-PL	FINRISK 97	Estimate	-0.242064
S-LDL-PL	FINRISK 97	Estimate	-0.216029
XL-HDL-PL	FINRISK 97	Estimate	0.0777718
L-HDL-PL	FINRISK 97	Estimate	0.0675753
M-HDL-PL	FINRISK 97	Estimate	-0.00434672
S-HDL-PL	FINRISK 97	Estimate	0.0214303
Total Cholesterol	FINRISK 97	Estimate	#N/A
XXL-VLDL-C	FINRISK 97	Estimate	-0.13118
XL-VLDL-C	FINRISK 97	Estimate	-0.114532
L-VLDL-C	FINRISK 97	Estimate	-0.110848
M-VLDL-C	FINRISK 97	Estimate	-0.161555
S-VLDL-C	FINRISK 97	Estimate	-0.210893
XS-VLDL-C	FINRISK 97	Estimate	-0.187546
IDL-C	FINRISK 97	Estimate	-0.226985
L-LDL-C	FINRISK 97	Estimate	-0.237679
M-LDL-C	FINRISK 97	Estimate	-0.239923
S-LDL-C	FINRISK 97	Estimate	-0.239647
XL-HDL-C	FINRISK 97	Estimate	0.0454018
L-HDL-C	FINRISK 97	Estimate	0.106358
M-HDL-C	FINRISK 97	Estimate	0.0249352
S-HDL-C	FINRISK 97	Estimate	-0.132689
Cholesteryl Esters	FINRISK 97	Estimate	#N/A
XXL-VLDL-CE	FINRISK 97	Estimate	-0.149139
XL-VLDL-CE	FINRISK 97	Estimate	-0.116827
L-VLDL-CE	FINRISK 97	Estimate	-0.129812
M-VLDL-CE	FINRISK 97	Estimate	-0.182554
S-VLDL-CE	FINRISK 97	Estimate	-0.221269
XS-VLDL-CE	FINRISK 97	Estimate	-0.190603
IDL-CE	FINRISK 97	Estimate	-0.226202
L-LDL-CE	FINRISK 97	Estimate	-0.237325
M-LDL-CE	FINRISK 97	Estimate	-0.239248
S-LDL-CE	FINRISK 97	Estimate	-0.239559
XL-HDL-CE	FINRISK 97	Estimate	0.0409318
L-HDL-CE	FINRISK 97	Estimate	0.108455
M-HDL-CE	FINRISK 97	Estimate	0.0342744
S-HDL-CE	FINRISK 97	Estimate	-0.151413
Free Cholesterol	FINRISK 97	Estimate	#N/A
XXL-VLDL-FC	FINRISK 97	Estimate	-0.103256
XL-VLDL-FC	FINRISK 97	Estimate	-0.118859
L-VLDL-FC	FINRISK 97	Estimate	-0.0982984
M-VLDL-FC	FINRISK 97	Estimate	-0.122872
S-VLDL-FC	FINRISK 97	Estimate	-0.180179
XS-VLDL-FC	FINRISK 97	Estimate	-0.185199
IDL-FC	FINRISK 97	Estimate	-0.218501
L-LDL-FC	FINRISK 97	Estimate	-0.235746
M-LDL-FC	FINRISK 97	Estimate	-0.233408
S-LDL-FC	FINRISK 97	Estimate	-0.220155
XL-HDL-FC	FINRISK 97	Estimate	0.0555519
L-HDL-FC	FINRISK 97	Estimate	0.0994104
M-HDL-FC	FINRISK 97	Estimate	-0.0154378
S-HDL-FC	FINRISK 97	Estimate	0.00184503
Triglycerides	FINRISK 97	Estimate	#N/A
XXL-VLDL-TG	FINRISK 97	Estimate	-0.117005
XL-VLDL-TG	FINRISK 97	Estimate	-0.0691515
L-VLDL-TG	FINRISK 97	Estimate	-0.0604495
M-VLDL-TG	FINRISK 97	Estimate	-0.0861547
S-VLDL-TG	FINRISK 97	Estimate	-0.13878
XS-VLDL-TG	FINRISK 97	Estimate	-0.146425
IDL-TG	FINRISK 97	Estimate	-0.131762
L-LDL-TG	FINRISK 97	Estimate	-0.129891
M-LDL-TG	FINRISK 97	Estimate	-0.130282
S-LDL-TG	FINRISK 97	Estimate	-0.132388
XL-HDL-TG	FINRISK 97	Estimate	-0.0528189
L-HDL-TG	FINRISK 97	Estimate	-0.0206343
M-HDL-TG	FINRISK 97	Estimate	-0.130173
S-HDL-TG	FINRISK 97	Estimate	-0.0892053
Particle Conc.	FINRISK 07	Estimate	#N/A
XXL-VLDL-P	FINRISK 07	Estimate	-0.0945399
XL-VLDL-P	FINRISK 07	Estimate	-0.0466325
L-VLDL-P	FINRISK 07	Estimate	-0.0544531
M-VLDL-P	FINRISK 07	Estimate	-0.064382
S-VLDL-P	FINRISK 07	Estimate	-0.131455
XS-VLDL-P	FINRISK 07	Estimate	-0.255917
IDL-P	FINRISK 07	Estimate	-0.319302
L-LDL-P	FINRISK 07	Estimate	-0.319521
M-LDL-P	FINRISK 07	Estimate	-0.307107
S-LDL-P	FINRISK 07	Estimate	-0.299953
XL-HDL-P	FINRISK 07	Estimate	-0.0303485
L-HDL-P	FINRISK 07	Estimate	0.0795853
M-HDL-P	FINRISK 07	Estimate	0.124619
S-HDL-P	FINRISK 07	Estimate	0.0964508
Total Lipids	FINRISK 07	Estimate	#N/A
XXL-VLDL-L	FINRISK 07	Estimate	-0.0939612
XL-VLDL-L	FINRISK 07	Estimate	-0.0504142
L-VLDL-L	FINRISK 07	Estimate	-0.0564701
M-VLDL-L	FINRISK 07	Estimate	-0.0697112
S-VLDL-L	FINRISK 07	Estimate	-0.141208
XS-VLDL-L	FINRISK 07	Estimate	-0.265247
IDL-L	FINRISK 07	Estimate	-0.322488
L-LDL-L	FINRISK 07	Estimate	-0.322804
M-LDL-L	FINRISK 07	Estimate	-0.309458
S-LDL-L	FINRISK 07	Estimate	-0.301969
XL-HDL-L	FINRISK 07	Estimate	-0.0315571
L-HDL-L	FINRISK 07	Estimate	0.0807682
M-HDL-L	FINRISK 07	Estimate	0.127918
S-HDL-L	FINRISK 07	Estimate	0.094414
Phospholipids	FINRISK 07	Estimate	#N/A
XXL-VLDL-PL	FINRISK 07	Estimate	-0.0705605
XL-VLDL-PL	FINRISK 07	Estimate	-0.0665784
L-VLDL-PL	FINRISK 07	Estimate	-0.0638376
M-VLDL-PL	FINRISK 07	Estimate	-0.0784169
S-VLDL-PL	FINRISK 07	Estimate	-0.131957
XS-VLDL-PL	FINRISK 07	Estimate	-0.287537
IDL-PL	FINRISK 07	Estimate	-0.330651
L-LDL-PL	FINRISK 07	Estimate	-0.325434
M-LDL-PL	FINRISK 07	Estimate	-0.300387
S-LDL-PL	FINRISK 07	Estimate	-0.266506
XL-HDL-PL	FINRISK 07	Estimate	-0.00722067
L-HDL-PL	FINRISK 07	Estimate	0.0772553
M-HDL-PL	FINRISK 07	Estimate	0.119655
S-HDL-PL	FINRISK 07	Estimate	0.209932
Total Cholesterol	FINRISK 07	Estimate	#N/A
XXL-VLDL-C	FINRISK 07	Estimate	-0.122055
XL-VLDL-C	FINRISK 07	Estimate	-0.0859552
L-VLDL-C	FINRISK 07	Estimate	-0.0793243
M-VLDL-C	FINRISK 07	Estimate	-0.129192
S-VLDL-C	FINRISK 07	Estimate	-0.225807
XS-VLDL-C	FINRISK 07	Estimate	-0.294801
IDL-C	FINRISK 07	Estimate	-0.333187
L-LDL-C	FINRISK 07	Estimate	-0.330536
M-LDL-C	FINRISK 07	Estimate	-0.315505
S-LDL-C	FINRISK 07	Estimate	-0.313032
XL-HDL-C	FINRISK 07	Estimate	-0.0518417
L-HDL-C	FINRISK 07	Estimate	0.0879567
M-HDL-C	FINRISK 07	Estimate	0.14344
S-HDL-C	FINRISK 07	Estimate	-0.0371005
Cholesteryl Esters	FINRISK 07	Estimate	#N/A
XXL-VLDL-CE	FINRISK 07	Estimate	-0.198413
XL-VLDL-CE	FINRISK 07	Estimate	-0.0942912
L-VLDL-CE	FINRISK 07	Estimate	-0.112361
M-VLDL-CE	FINRISK 07	Estimate	-0.189679
S-VLDL-CE	FINRISK 07	Estimate	-0.271186
XS-VLDL-CE	FINRISK 07	Estimate	-0.303135
IDL-CE	FINRISK 07	Estimate	-0.33324
L-LDL-CE	FINRISK 07	Estimate	-0.32992
M-LDL-CE	FINRISK 07	Estimate	-0.31749
S-LDL-CE	FINRISK 07	Estimate	-0.318455
XL-HDL-CE	FINRISK 07	Estimate	-0.0561956
L-HDL-CE	FINRISK 07	Estimate	0.0899927
M-HDL-CE	FINRISK 07	Estimate	0.148579
S-HDL-CE	FINRISK 07	Estimate	-0.0961081
Free Cholesterol	FINRISK 07	Estimate	#N/A
XXL-VLDL-FC	FINRISK 07	Estimate	-0.0440733
XL-VLDL-FC	FINRISK 07	Estimate	-0.0750137
L-VLDL-FC	FINRISK 07	Estimate	-0.0461299
M-VLDL-FC	FINRISK 07	Estimate	-0.0598631
S-VLDL-FC	FINRISK 07	Estimate	-0.13658
XS-VLDL-FC	FINRISK 07	Estimate	-0.255837
IDL-FC	FINRISK 07	Estimate	-0.320005
L-LDL-FC	FINRISK 07	Estimate	-0.326836
M-LDL-FC	FINRISK 07	Estimate	-0.299757
S-LDL-FC	FINRISK 07	Estimate	-0.277203
XL-HDL-FC	FINRISK 07	Estimate	-0.0417775
L-HDL-FC	FINRISK 07	Estimate	0.081475
M-HDL-FC	FINRISK 07	Estimate	0.120326
S-HDL-FC	FINRISK 07	Estimate	0.215886
Triglycerides	FINRISK 07	Estimate	#N/A
XXL-VLDL-TG	FINRISK 07	Estimate	-0.0903885
XL-VLDL-TG	FINRISK 07	Estimate	-0.0359309
L-VLDL-TG	FINRISK 07	Estimate	-0.045352
M-VLDL-TG	FINRISK 07	Estimate	-0.038978
S-VLDL-TG	FINRISK 07	Estimate	-0.0740419
XS-VLDL-TG	FINRISK 07	Estimate	-0.108586
IDL-TG	FINRISK 07	Estimate	-0.131465
L-LDL-TG	FINRISK 07	Estimate	-0.138747
M-LDL-TG	FINRISK 07	Estimate	-0.137712
S-LDL-TG	FINRISK 07	Estimate	-0.141882
XL-HDL-TG	FINRISK 07	Estimate	-0.100335
L-HDL-TG	FINRISK 07	Estimate	0.0067974
M-HDL-TG	FINRISK 07	Estimate	-0.0573998
S-HDL-TG	FINRISK 07	Estimate	-0.00823142
Particle Conc.	YFS	Estimate	#N/A
XXL-VLDL-P	YFS	Estimate	0.114907
XL-VLDL-P	YFS	Estimate	0.137958
L-VLDL-P	YFS	Estimate	0.0965426
M-VLDL-P	YFS	Estimate	0.02323
S-VLDL-P	YFS	Estimate	-0.080615
XS-VLDL-P	YFS	Estimate	-0.265897
IDL-P	YFS	Estimate	-0.393211
L-LDL-P	YFS	Estimate	-0.401771
M-LDL-P	YFS	Estimate	-0.400575
S-LDL-P	YFS	Estimate	-0.407504
XL-HDL-P	YFS	Estimate	-0.0192721
L-HDL-P	YFS	Estimate	-0.016197
M-HDL-P	YFS	Estimate	-0.103305
S-HDL-P	YFS	Estimate	-0.168972
Total Lipids	YFS	Estimate	#N/A
XXL-VLDL-L	YFS	Estimate	0.134084
XL-VLDL-L	YFS	Estimate	0.134825
L-VLDL-L	YFS	Estimate	0.0944791
M-VLDL-L	YFS	Estimate	0.0177019
S-VLDL-L	YFS	Estimate	-0.0959813
XS-VLDL-L	YFS	Estimate	-0.279015
IDL-L	YFS	Estimate	-0.39791
L-LDL-L	YFS	Estimate	-0.404712
M-LDL-L	YFS	Estimate	-0.404713
S-LDL-L	YFS	Estimate	-0.412549
XL-HDL-L	YFS	Estimate	-0.0210457
L-HDL-L	YFS	Estimate	-0.013361
M-HDL-L	YFS	Estimate	-0.104147
S-HDL-L	YFS	Estimate	-0.178634
Phospholipids	YFS	Estimate	#N/A
XXL-VLDL-PL	YFS	Estimate	0.117642
XL-VLDL-PL	YFS	Estimate	0.122708
L-VLDL-PL	YFS	Estimate	0.0811258
M-VLDL-PL	YFS	Estimate	0.00243256
S-VLDL-PL	YFS	Estimate	-0.107059
XS-VLDL-PL	YFS	Estimate	-0.3637
IDL-PL	YFS	Estimate	-0.416671
L-LDL-PL	YFS	Estimate	-0.411865
M-LDL-PL	YFS	Estimate	-0.383581
S-LDL-PL	YFS	Estimate	-0.370623
XL-HDL-PL	YFS	Estimate	-0.0170945
L-HDL-PL	YFS	Estimate	-0.0450545
M-HDL-PL	YFS	Estimate	-0.111446
S-HDL-PL	YFS	Estimate	-0.011352
Total Cholesterol	YFS	Estimate	#N/A
XXL-VLDL-C	YFS	Estimate	0.0931709
XL-VLDL-C	YFS	Estimate	0.109352
L-VLDL-C	YFS	Estimate	0.0495276
M-VLDL-C	YFS	Estimate	-0.0338541
S-VLDL-C	YFS	Estimate	-0.193122
XS-VLDL-C	YFS	Estimate	-0.274531
IDL-C	YFS	Estimate	-0.401371
L-LDL-C	YFS	Estimate	-0.412468
M-LDL-C	YFS	Estimate	-0.411351
S-LDL-C	YFS	Estimate	-0.427988
XL-HDL-C	YFS	Estimate	-0.0215147
L-HDL-C	YFS	Estimate	0.0149781
M-HDL-C	YFS	Estimate	-0.0970648
S-HDL-C	YFS	Estimate	-0.328667
Cholesteryl Esters	YFS	Estimate	#N/A
XXL-VLDL-CE	YFS	Estimate	0.0200161
XL-VLDL-CE	YFS	Estimate	0.0751473
L-VLDL-CE	YFS	Estimate	0.0369628
M-VLDL-CE	YFS	Estimate	-0.0729042
S-VLDL-CE	YFS	Estimate	-0.221919
XS-VLDL-CE	YFS	Estimate	-0.24055
IDL-CE	YFS	Estimate	-0.390501
L-LDL-CE	YFS	Estimate	-0.404823
M-LDL-CE	YFS	Estimate	-0.409217
S-LDL-CE	YFS	Estimate	-0.427777
XL-HDL-CE	YFS	Estimate	-0.00393264
L-HDL-CE	YFS	Estimate	0.0185394
M-HDL-CE	YFS	Estimate	-0.0856712
S-HDL-CE	YFS	Estimate	-0.360876
Free Cholesterol	YFS	Estimate	#N/A
XXL-VLDL-FC	YFS	Estimate	0.143624
XL-VLDL-FC	YFS	Estimate	0.107333
L-VLDL-FC	YFS	Estimate	0.0922246
M-VLDL-FC	YFS	Estimate	0.0104141
S-VLDL-FC	YFS	Estimate	-0.133532
XS-VLDL-FC	YFS	Estimate	-0.314537
IDL-FC	YFS	Estimate	-0.414506
L-LDL-FC	YFS	Estimate	-0.427241
M-LDL-FC	YFS	Estimate	-0.412495
S-LDL-FC	YFS	Estimate	-0.404741
XL-HDL-FC	YFS	Estimate	-0.0610321
L-HDL-FC	YFS	Estimate	0.00535823
M-HDL-FC	YFS	Estimate	-0.136375
S-HDL-FC	YFS	Estimate	-0.0656883
Triglycerides	YFS	Estimate	#N/A
XXL-VLDL-TG	YFS	Estimate	0.12143
XL-VLDL-TG	YFS	Estimate	0.146081
L-VLDL-TG	YFS	Estimate	0.111028
M-VLDL-TG	YFS	Estimate	0.0471858
S-VLDL-TG	YFS	Estimate	-0.0079189
XS-VLDL-TG	YFS	Estimate	-0.0942624
IDL-TG	YFS	Estimate	-0.162516
L-LDL-TG	YFS	Estimate	-0.181427
M-LDL-TG	YFS	Estimate	-0.182122
S-LDL-TG	YFS	Estimate	-0.139533
XL-HDL-TG	YFS	Estimate	-0.0539741
L-HDL-TG	YFS	Estimate	-0.0206131
M-HDL-TG	YFS	Estimate	-0.0527434
S-HDL-TG	YFS	Estimate	0.0105599
Particle Conc.	NFBC 66	Estimate	#N/A
XXL-VLDL-P	NFBC 66	Estimate	-0.133383
XL-VLDL-P	NFBC 66	Estimate	-0.104329
L-VLDL-P	NFBC 66	Estimate	-0.102572
M-VLDL-P	NFBC 66	Estimate	-0.131325
S-VLDL-P	NFBC 66	Estimate	-0.108728
XS-VLDL-P	NFBC 66	Estimate	-0.102934
IDL-P	NFBC 66	Estimate	-0.151474
L-LDL-P	NFBC 66	Estimate	-0.159684
M-LDL-P	NFBC 66	Estimate	-0.156375
S-LDL-P	NFBC 66	Estimate	-0.160344
XL-HDL-P	NFBC 66	Estimate	0.0136922
L-HDL-P	NFBC 66	Estimate	0.0162647
M-HDL-P	NFBC 66	Estimate	-0.0706478
S-HDL-P	NFBC 66	Estimate	-0.0226886
Total Lipids	NFBC 66	Estimate	#N/A
XXL-VLDL-L	NFBC 66	Estimate	-0.133662
XL-VLDL-L	NFBC 66	Estimate	-0.107553
L-VLDL-L	NFBC 66	Estimate	-0.103896
M-VLDL-L	NFBC 66	Estimate	-0.133173
S-VLDL-L	NFBC 66	Estimate	-0.111992
XS-VLDL-L	NFBC 66	Estimate	-0.108259
IDL-L	NFBC 66	Estimate	-0.156992
L-LDL-L	NFBC 66	Estimate	-0.16397
M-LDL-L	NFBC 66	Estimate	-0.158914
S-LDL-L	NFBC 66	Estimate	-0.162295
XL-HDL-L	NFBC 66	Estimate	0.0112185
L-HDL-L	NFBC 66	Estimate	0.0181253
M-HDL-L	NFBC 66	Estimate	-0.0690882
S-HDL-L	NFBC 66	Estimate	-0.0231745
Phospholipids	NFBC 66	Estimate	#N/A
XXL-VLDL-PL	NFBC 66	Estimate	-0.1357
XL-VLDL-PL	NFBC 66	Estimate	-0.123044
L-VLDL-PL	NFBC 66	Estimate	-0.105104
M-VLDL-PL	NFBC 66	Estimate	-0.134221
S-VLDL-PL	NFBC 66	Estimate	-0.0886161
XS-VLDL-PL	NFBC 66	Estimate	-0.114608
IDL-PL	NFBC 66	Estimate	-0.157295
L-LDL-PL	NFBC 66	Estimate	-0.175851
M-LDL-PL	NFBC 66	Estimate	-0.177868
S-LDL-PL	NFBC 66	Estimate	-0.167123
XL-HDL-PL	NFBC 66	Estimate	0.0325404
L-HDL-PL	NFBC 66	Estimate	0.00721832
M-HDL-PL	NFBC 66	Estimate	-0.0589441
S-HDL-PL	NFBC 66	Estimate	-0.0137419
Total Cholesterol	NFBC 66	Estimate	#N/A
XXL-VLDL-C	NFBC 66	Estimate	-0.152284
XL-VLDL-C	NFBC 66	Estimate	-0.137782
L-VLDL-C	NFBC 66	Estimate	-0.115888
M-VLDL-C	NFBC 66	Estimate	-0.15521
S-VLDL-C	NFBC 66	Estimate	-0.140458
XS-VLDL-C	NFBC 66	Estimate	-0.128982
IDL-C	NFBC 66	Estimate	-0.178412
L-LDL-C	NFBC 66	Estimate	-0.173993
M-LDL-C	NFBC 66	Estimate	-0.164287
S-LDL-C	NFBC 66	Estimate	-0.167148
XL-HDL-C	NFBC 66	Estimate	-0.00973109
L-HDL-C	NFBC 66	Estimate	0.0270174
M-HDL-C	NFBC 66	Estimate	-0.067957
S-HDL-C	NFBC 66	Estimate	-0.0317292
Cholesteryl Esters	NFBC 66	Estimate	#N/A
XXL-VLDL-CE	NFBC 66	Estimate	-0.165375
XL-VLDL-CE	NFBC 66	Estimate	-0.131089
L-VLDL-CE	NFBC 66	Estimate	-0.128587
M-VLDL-CE	NFBC 66	Estimate	-0.186835
S-VLDL-CE	NFBC 66	Estimate	-0.159422
XS-VLDL-CE	NFBC 66	Estimate	-0.130861
IDL-CE	NFBC 66	Estimate	-0.179373
L-LDL-CE	NFBC 66	Estimate	-0.179167
M-LDL-CE	NFBC 66	Estimate	-0.166073
S-LDL-CE	NFBC 66	Estimate	-0.169397
XL-HDL-CE	NFBC 66	Estimate	-0.00523187
L-HDL-CE	NFBC 66	Estimate	0.0275003
M-HDL-CE	NFBC 66	Estimate	-0.0690958
S-HDL-CE	NFBC 66	Estimate	-0.0337824
Free Cholesterol	NFBC 66	Estimate	#N/A
XXL-VLDL-FC	NFBC 66	Estimate	-0.115647
XL-VLDL-FC	NFBC 66	Estimate	-0.143934
L-VLDL-FC	NFBC 66	Estimate	-0.10844
M-VLDL-FC	NFBC 66	Estimate	-0.124301
S-VLDL-FC	NFBC 66	Estimate	-0.0983801
XS-VLDL-FC	NFBC 66	Estimate	-0.0978166
IDL-FC	NFBC 66	Estimate	-0.149986
L-LDL-FC	NFBC 66	Estimate	-0.158335
M-LDL-FC	NFBC 66	Estimate	-0.155095
S-LDL-FC	NFBC 66	Estimate	-0.155947
XL-HDL-FC	NFBC 66	Estimate	-0.0195603
L-HDL-FC	NFBC 66	Estimate	0.024446
M-HDL-FC	NFBC 66	Estimate	-0.0602763
S-HDL-FC	NFBC 66	Estimate	-0.0160856
Triglycerides	NFBC 66	Estimate	#N/A
XXL-VLDL-TG	NFBC 66	Estimate	-0.128647
XL-VLDL-TG	NFBC 66	Estimate	-0.0936314
L-VLDL-TG	NFBC 66	Estimate	-0.107378
M-VLDL-TG	NFBC 66	Estimate	-0.118123
S-VLDL-TG	NFBC 66	Estimate	-0.0748647
XS-VLDL-TG	NFBC 66	Estimate	-0.0164139
IDL-TG	NFBC 66	Estimate	0.0141859
L-LDL-TG	NFBC 66	Estimate	-0.000113329
M-LDL-TG	NFBC 66	Estimate	0.000141678
S-LDL-TG	NFBC 66	Estimate	-0.033125
XL-HDL-TG	NFBC 66	Estimate	-0.0416868
L-HDL-TG	NFBC 66	Estimate	0.0138027
M-HDL-TG	NFBC 66	Estimate	-0.0873537
S-HDL-TG	NFBC 66	Estimate	-0.000198385
Particle Conc.	NFBC 86	Estimate	#N/A
XXL-VLDL-P	NFBC 86	Estimate	-0.194808
XL-VLDL-P	NFBC 86	Estimate	-0.135721
L-VLDL-P	NFBC 86	Estimate	-0.123708
M-VLDL-P	NFBC 86	Estimate	-0.138815
S-VLDL-P	NFBC 86	Estimate	-0.160575
XS-VLDL-P	NFBC 86	Estimate	-0.230712
IDL-P	NFBC 86	Estimate	-0.225197
L-LDL-P	NFBC 86	Estimate	-0.210444
M-LDL-P	NFBC 86	Estimate	-0.185449
S-LDL-P	NFBC 86	Estimate	-0.197135
XL-HDL-P	NFBC 86	Estimate	0.000153017
L-HDL-P	NFBC 86	Estimate	0.144959
M-HDL-P	NFBC 86	Estimate	0.0893075
S-HDL-P	NFBC 86	Estimate	0.0515152
Total Lipids	NFBC 86	Estimate	#N/A
XXL-VLDL-L	NFBC 86	Estimate	-0.192765
XL-VLDL-L	NFBC 86	Estimate	-0.140152
L-VLDL-L	NFBC 86	Estimate	-0.126009
M-VLDL-L	NFBC 86	Estimate	-0.142853
S-VLDL-L	NFBC 86	Estimate	-0.166455
XS-VLDL-L	NFBC 86	Estimate	-0.225757
IDL-L	NFBC 86	Estimate	-0.221396
L-LDL-L	NFBC 86	Estimate	-0.207308
M-LDL-L	NFBC 86	Estimate	-0.182347
S-LDL-L	NFBC 86	Estimate	-0.193021
XL-HDL-L	NFBC 86	Estimate	-0.00104113
L-HDL-L	NFBC 86	Estimate	0.147579
M-HDL-L	NFBC 86	Estimate	0.0957068
S-HDL-L	NFBC 86	Estimate	0.0575588
Phospholipids	NFBC 86	Estimate	#N/A
XXL-VLDL-PL	NFBC 86	Estimate	-0.15999
XL-VLDL-PL	NFBC 86	Estimate	-0.15266
L-VLDL-PL	NFBC 86	Estimate	-0.133948
M-VLDL-PL	NFBC 86	Estimate	-0.150787
S-VLDL-PL	NFBC 86	Estimate	-0.159089
XS-VLDL-PL	NFBC 86	Estimate	-0.223214
IDL-PL	NFBC 86	Estimate	-0.206654
L-LDL-PL	NFBC 86	Estimate	-0.200363
M-LDL-PL	NFBC 86	Estimate	-0.191639
S-LDL-PL	NFBC 86	Estimate	-0.18474
XL-HDL-PL	NFBC 86	Estimate	0.0382236
L-HDL-PL	NFBC 86	Estimate	0.134644
M-HDL-PL	NFBC 86	Estimate	0.0831582
S-HDL-PL	NFBC 86	Estimate	0.1151
Total Cholesterol	NFBC 86	Estimate	#N/A
XXL-VLDL-C	NFBC 86	Estimate	-0.187343
XL-VLDL-C	NFBC 86	Estimate	-0.165758
L-VLDL-C	NFBC 86	Estimate	-0.146652
M-VLDL-C	NFBC 86	Estimate	-0.179429
S-VLDL-C	NFBC 86	Estimate	-0.193229
XS-VLDL-C	NFBC 86	Estimate	-0.209077
IDL-C	NFBC 86	Estimate	-0.22618
L-LDL-C	NFBC 86	Estimate	-0.206176
M-LDL-C	NFBC 86	Estimate	-0.172623
S-LDL-C	NFBC 86	Estimate	-0.183827
XL-HDL-C	NFBC 86	Estimate	-0.0419397
L-HDL-C	NFBC 86	Estimate	0.156769
M-HDL-C	NFBC 86	Estimate	0.125226
S-HDL-C	NFBC 86	Estimate	0.0337032
Cholesteryl Esters	NFBC 86	Estimate	#N/A
XXL-VLDL-CE	NFBC 86	Estimate	-0.213813
XL-VLDL-CE	NFBC 86	Estimate	-0.171657
L-VLDL-CE	NFBC 86	Estimate	-0.161385
M-VLDL-CE	NFBC 86	Estimate	-0.205994
S-VLDL-CE	NFBC 86	Estimate	-0.205313
XS-VLDL-CE	NFBC 86	Estimate	-0.217808
IDL-CE	NFBC 86	Estimate	-0.235199
L-LDL-CE	NFBC 86	Estimate	-0.210013
M-LDL-CE	NFBC 86	Estimate	-0.172606
S-LDL-CE	NFBC 86	Estimate	-0.181767
XL-HDL-CE	NFBC 86	Estimate	-0.0524684
L-HDL-CE	NFBC 86	Estimate	0.15759
M-HDL-CE	NFBC 86	Estimate	0.131375
S-HDL-CE	NFBC 86	Estimate	0.00627732
Free Cholesterol	NFBC 86	Estimate	#N/A
XXL-VLDL-FC	NFBC 86	Estimate	-0.138327
XL-VLDL-FC	NFBC 86	Estimate	-0.162608
L-VLDL-FC	NFBC 86	Estimate	-0.125279
M-VLDL-FC	NFBC 86	Estimate	-0.135079
S-VLDL-FC	NFBC 86	Estimate	-0.154834
XS-VLDL-FC	NFBC 86	Estimate	-0.169595
IDL-FC	NFBC 86	Estimate	-0.19216
L-LDL-FC	NFBC 86	Estimate	-0.190965
M-LDL-FC	NFBC 86	Estimate	-0.166953
S-LDL-FC	NFBC 86	Estimate	-0.173672
XL-HDL-FC	NFBC 86	Estimate	-0.00476641
L-HDL-FC	NFBC 86	Estimate	0.155098
M-HDL-FC	NFBC 86	Estimate	0.109386
S-HDL-FC	NFBC 86	Estimate	0.14177
Triglycerides	NFBC 86	Estimate	#N/A
XXL-VLDL-TG	NFBC 86	Estimate	-0.199983
XL-VLDL-TG	NFBC 86	Estimate	-0.125198
L-VLDL-TG	NFBC 86	Estimate	-0.112284
M-VLDL-TG	NFBC 86	Estimate	-0.118942
S-VLDL-TG	NFBC 86	Estimate	-0.123013
XS-VLDL-TG	NFBC 86	Estimate	-0.165998
IDL-TG	NFBC 86	Estimate	-0.178591
L-LDL-TG	NFBC 86	Estimate	-0.19018
M-LDL-TG	NFBC 86	Estimate	-0.182914
S-LDL-TG	NFBC 86	Estimate	-0.217662
XL-HDL-TG	NFBC 86	Estimate	-0.0688887
L-HDL-TG	NFBC 86	Estimate	0.0746498
M-HDL-TG	NFBC 86	Estimate	-0.119835
S-HDL-TG	NFBC 86	Estimate	-0.117813
Particle Conc.	INTERVAL	Estimate	#N/A
XXL-VLDL-P	INTERVAL	Estimate	-0.0587174
XL-VLDL-P	INTERVAL	Estimate	-0.042973
L-VLDL-P	INTERVAL	Estimate	-0.0464471
M-VLDL-P	INTERVAL	Estimate	-0.0667738
S-VLDL-P	INTERVAL	Estimate	-0.0867773
XS-VLDL-P	INTERVAL	Estimate	-0.148114
IDL-P	INTERVAL	Estimate	-0.194851
L-LDL-P	INTERVAL	Estimate	-0.202609
M-LDL-P	INTERVAL	Estimate	-0.202095
S-LDL-P	INTERVAL	Estimate	-0.201802
XL-HDL-P	INTERVAL	Estimate	-0.040675
L-HDL-P	INTERVAL	Estimate	0.0127677
M-HDL-P	INTERVAL	Estimate	0.0115313
S-HDL-P	INTERVAL	Estimate	0.0144014
Total Lipids	INTERVAL	Estimate	#N/A
XXL-VLDL-L	INTERVAL	Estimate	-0.0588036
XL-VLDL-L	INTERVAL	Estimate	-0.0446849
L-VLDL-L	INTERVAL	Estimate	-0.047451
M-VLDL-L	INTERVAL	Estimate	-0.0700619
S-VLDL-L	INTERVAL	Estimate	-0.0924387
XS-VLDL-L	INTERVAL	Estimate	-0.152362
IDL-L	INTERVAL	Estimate	-0.197999
L-LDL-L	INTERVAL	Estimate	-0.205287
M-LDL-L	INTERVAL	Estimate	-0.203702
S-LDL-L	INTERVAL	Estimate	-0.203104
XL-HDL-L	INTERVAL	Estimate	-0.0402034
L-HDL-L	INTERVAL	Estimate	0.013842
M-HDL-L	INTERVAL	Estimate	0.0128313
S-HDL-L	INTERVAL	Estimate	0.0125862
Phospholipids	INTERVAL	Estimate	#N/A
XXL-VLDL-PL	INTERVAL	Estimate	-0.0530951
XL-VLDL-PL	INTERVAL	Estimate	-0.055002
L-VLDL-PL	INTERVAL	Estimate	-0.0541507
M-VLDL-PL	INTERVAL	Estimate	-0.0762274
S-VLDL-PL	INTERVAL	Estimate	-0.0831362
XS-VLDL-PL	INTERVAL	Estimate	-0.183552
IDL-PL	INTERVAL	Estimate	-0.203445
L-LDL-PL	INTERVAL	Estimate	-0.205599
M-LDL-PL	INTERVAL	Estimate	-0.187819
S-LDL-PL	INTERVAL	Estimate	-0.180107
XL-HDL-PL	INTERVAL	Estimate	-0.0315928
L-HDL-PL	INTERVAL	Estimate	0.00731854
M-HDL-PL	INTERVAL	Estimate	0.0104722
S-HDL-PL	INTERVAL	Estimate	0.0818305
Total Cholesterol	INTERVAL	Estimate	#N/A
XXL-VLDL-C	INTERVAL	Estimate	-0.0694926
XL-VLDL-C	INTERVAL	Estimate	-0.0549853
L-VLDL-C	INTERVAL	Estimate	-0.0554056
M-VLDL-C	INTERVAL	Estimate	-0.0993006
S-VLDL-C	INTERVAL	Estimate	-0.128431
XS-VLDL-C	INTERVAL	Estimate	-0.150452
IDL-C	INTERVAL	Estimate	-0.202468
L-LDL-C	INTERVAL	Estimate	-0.211478
M-LDL-C	INTERVAL	Estimate	-0.210873
S-LDL-C	INTERVAL	Estimate	-0.211353
XL-HDL-C	INTERVAL	Estimate	-0.0405699
L-HDL-C	INTERVAL	Estimate	0.0228917
M-HDL-C	INTERVAL	Estimate	0.0212634
S-HDL-C	INTERVAL	Estimate	-0.0710731
Cholesteryl Esters	INTERVAL	Estimate	#N/A
XXL-VLDL-CE	INTERVAL	Estimate	-0.0883314
XL-VLDL-CE	INTERVAL	Estimate	-0.053907
L-VLDL-CE	INTERVAL	Estimate	-0.0628062
M-VLDL-CE	INTERVAL	Estimate	-0.122423
S-VLDL-CE	INTERVAL	Estimate	-0.142028
XS-VLDL-CE	INTERVAL	Estimate	-0.142333
IDL-CE	INTERVAL	Estimate	-0.199819
L-LDL-CE	INTERVAL	Estimate	-0.211908
M-LDL-CE	INTERVAL	Estimate	-0.213941
S-LDL-CE	INTERVAL	Estimate	-0.215385
XL-HDL-CE	INTERVAL	Estimate	-0.0403861
L-HDL-CE	INTERVAL	Estimate	0.0252324
M-HDL-CE	INTERVAL	Estimate	0.0241722
S-HDL-CE	INTERVAL	Estimate	-0.100073
Free Cholesterol	INTERVAL	Estimate	#N/A
XXL-VLDL-FC	INTERVAL	Estimate	-0.038471
XL-VLDL-FC	INTERVAL	Estimate	-0.0562571
L-VLDL-FC	INTERVAL	Estimate	-0.0459615
M-VLDL-FC	INTERVAL	Estimate	-0.0647155
S-VLDL-FC	INTERVAL	Estimate	-0.0899242
XS-VLDL-FC	INTERVAL	Estimate	-0.154281
IDL-FC	INTERVAL	Estimate	-0.20466
L-LDL-FC	INTERVAL	Estimate	-0.210212
M-LDL-FC	INTERVAL	Estimate	-0.193864
S-LDL-FC	INTERVAL	Estimate	-0.185031
XL-HDL-FC	INTERVAL	Estimate	-0.0401576
L-HDL-FC	INTERVAL	Estimate	0.0149269
M-HDL-FC	INTERVAL	Estimate	0.00944078
S-HDL-FC	INTERVAL	Estimate	0.0726687
Triglycerides	INTERVAL	Estimate	#N/A
XXL-VLDL-TG	INTERVAL	Estimate	-0.0568185
XL-VLDL-TG	INTERVAL	Estimate	-0.0370911
L-VLDL-TG	INTERVAL	Estimate	-0.0401783
M-VLDL-TG	INTERVAL	Estimate	-0.0472217
S-VLDL-TG	INTERVAL	Estimate	-0.049658
XS-VLDL-TG	INTERVAL	Estimate	-0.0688334
IDL-TG	INTERVAL	Estimate	-0.0829425
L-LDL-TG	INTERVAL	Estimate	-0.0920053
M-LDL-TG	INTERVAL	Estimate	-0.0927691
S-LDL-TG	INTERVAL	Estimate	-0.0981309
XL-HDL-TG	INTERVAL	Estimate	-0.08022
L-HDL-TG	INTERVAL	Estimate	-0.0272595
M-HDL-TG	INTERVAL	Estimate	-0.0428586
S-HDL-TG	INTERVAL	Estimate	-0.00303528
Particle Conc.	FINRISK 97	Std. Error	#N/A
XXL-VLDL-P	FINRISK 97	Std. Error	0.0479757
XL-VLDL-P	FINRISK 97	Std. Error	0.0482419
L-VLDL-P	FINRISK 97	Std. Error	0.0480155
M-VLDL-P	FINRISK 97	Std. Error	0.0473018
S-VLDL-P	FINRISK 97	Std. Error	0.0463463
XS-VLDL-P	FINRISK 97	Std. Error	0.0456055
IDL-P	FINRISK 97	Std. Error	0.0459689
L-LDL-P	FINRISK 97	Std. Error	0.0459996
M-LDL-P	FINRISK 97	Std. Error	0.046217
S-LDL-P	FINRISK 97	Std. Error	0.0465605
XL-HDL-P	FINRISK 97	Std. Error	0.0459359
L-HDL-P	FINRISK 97	Std. Error	0.0457873
M-HDL-P	FINRISK 97	Std. Error	0.0485045
S-HDL-P	FINRISK 97	Std. Error	0.049805
Total Lipids	FINRISK 97	Std. Error	#N/A
XXL-VLDL-L	FINRISK 97	Std. Error	0.0479588
XL-VLDL-L	FINRISK 97	Std. Error	0.0481721
L-VLDL-L	FINRISK 97	Std. Error	0.0480189
M-VLDL-L	FINRISK 97	Std. Error	0.0472431
S-VLDL-L	FINRISK 97	Std. Error	0.0461947
XS-VLDL-L	FINRISK 97	Std. Error	0.0455452
IDL-L	FINRISK 97	Std. Error	0.0461299
L-LDL-L	FINRISK 97	Std. Error	0.0461884
M-LDL-L	FINRISK 97	Std. Error	0.0463916
S-LDL-L	FINRISK 97	Std. Error	0.046734
XL-HDL-L	FINRISK 97	Std. Error	0.046001
L-HDL-L	FINRISK 97	Std. Error	0.0457669
M-HDL-L	FINRISK 97	Std. Error	0.0483953
S-HDL-L	FINRISK 97	Std. Error	0.0497744
Phospholipids	FINRISK 97	Std. Error	#N/A
XXL-VLDL-PL	FINRISK 97	Std. Error	0.0482171
XL-VLDL-PL	FINRISK 97	Std. Error	0.0481027
L-VLDL-PL	FINRISK 97	Std. Error	0.0479608
M-VLDL-PL	FINRISK 97	Std. Error	0.0471924
S-VLDL-PL	FINRISK 97	Std. Error	0.0465413
XS-VLDL-PL	FINRISK 97	Std. Error	0.0459586
IDL-PL	FINRISK 97	Std. Error	0.0462321
L-LDL-PL	FINRISK 97	Std. Error	0.0466851
M-LDL-PL	FINRISK 97	Std. Error	0.0469147
S-LDL-PL	FINRISK 97	Std. Error	0.0477714
XL-HDL-PL	FINRISK 97	Std. Error	0.0454822
L-HDL-PL	FINRISK 97	Std. Error	0.045684
M-HDL-PL	FINRISK 97	Std. Error	0.0485371
S-HDL-PL	FINRISK 97	Std. Error	0.0488227
Total Cholesterol	FINRISK 97	Std. Error	#N/A
XXL-VLDL-C	FINRISK 97	Std. Error	0.0474532
XL-VLDL-C	FINRISK 97	Std. Error	0.047664
L-VLDL-C	FINRISK 97	Std. Error	0.0476759
M-VLDL-C	FINRISK 97	Std. Error	0.0468068
S-VLDL-C	FINRISK 97	Std. Error	0.045216
XS-VLDL-C	FINRISK 97	Std. Error	0.0454976
IDL-C	FINRISK 97	Std. Error	0.0468957
L-LDL-C	FINRISK 97	Std. Error	0.0466417
M-LDL-C	FINRISK 97	Std. Error	0.0468895
S-LDL-C	FINRISK 97	Std. Error	0.047138
XL-HDL-C	FINRISK 97	Std. Error	0.0468106
L-HDL-C	FINRISK 97	Std. Error	0.0458598
M-HDL-C	FINRISK 97	Std. Error	0.0478341
S-HDL-C	FINRISK 97	Std. Error	0.0499123
Cholesteryl Esters	FINRISK 97	Std. Error	#N/A
XXL-VLDL-CE	FINRISK 97	Std. Error	0.0471005
XL-VLDL-CE	FINRISK 97	Std. Error	0.0476411
L-VLDL-CE	FINRISK 97	Std. Error	0.0474896
M-VLDL-CE	FINRISK 97	Std. Error	0.0465646
S-VLDL-CE	FINRISK 97	Std. Error	0.0449563
XS-VLDL-CE	FINRISK 97	Std. Error	0.0455252
IDL-CE	FINRISK 97	Std. Error	0.0470329
L-LDL-CE	FINRISK 97	Std. Error	0.0466217
M-LDL-CE	FINRISK 97	Std. Error	0.0469313
S-LDL-CE	FINRISK 97	Std. Error	0.0471727
XL-HDL-CE	FINRISK 97	Std. Error	0.0469293
L-HDL-CE	FINRISK 97	Std. Error	0.0459302
M-HDL-CE	FINRISK 97	Std. Error	0.0476815
S-HDL-CE	FINRISK 97	Std. Error	0.0498177
Free Cholesterol	FINRISK 97	Std. Error	#N/A
XXL-VLDL-FC	FINRISK 97	Std. Error	0.0481484
XL-VLDL-FC	FINRISK 97	Std. Error	0.047721
L-VLDL-FC	FINRISK 97	Std. Error	0.0480396
M-VLDL-FC	FINRISK 97	Std. Error	0.047302
S-VLDL-FC	FINRISK 97	Std. Error	0.0461835
XS-VLDL-FC	FINRISK 97	Std. Error	0.0458054
IDL-FC	FINRISK 97	Std. Error	0.0466154
L-LDL-FC	FINRISK 97	Std. Error	0.0467473
M-LDL-FC	FINRISK 97	Std. Error	0.0470019
S-LDL-FC	FINRISK 97	Std. Error	0.0474632
XL-HDL-FC	FINRISK 97	Std. Error	0.0468538
L-HDL-FC	FINRISK 97	Std. Error	0.04569
M-HDL-FC	FINRISK 97	Std. Error	0.048425
S-HDL-FC	FINRISK 97	Std. Error	0.0497327
Triglycerides	FINRISK 97	Std. Error	#N/A
XXL-VLDL-TG	FINRISK 97	Std. Error	0.0480856
XL-VLDL-TG	FINRISK 97	Std. Error	0.0484174
L-VLDL-TG	FINRISK 97	Std. Error	0.0482704
M-VLDL-TG	FINRISK 97	Std. Error	0.0476498
S-VLDL-TG	FINRISK 97	Std. Error	0.0472222
XS-VLDL-TG	FINRISK 97	Std. Error	0.0469968
IDL-TG	FINRISK 97	Std. Error	0.0468634
L-LDL-TG	FINRISK 97	Std. Error	0.0468137
M-LDL-TG	FINRISK 97	Std. Error	0.0470329
S-LDL-TG	FINRISK 97	Std. Error	0.0471614
XL-HDL-TG	FINRISK 97	Std. Error	0.0479808
L-HDL-TG	FINRISK 97	Std. Error	0.0483945
M-HDL-TG	FINRISK 97	Std. Error	0.0489121
S-HDL-TG	FINRISK 97	Std. Error	0.0477779
Particle Conc.	FINRISK 07	Std. Error	#N/A
XXL-VLDL-P	FINRISK 07	Std. Error	0.0644416
XL-VLDL-P	FINRISK 07	Std. Error	0.0643221
L-VLDL-P	FINRISK 07	Std. Error	0.0639423
M-VLDL-P	FINRISK 07	Std. Error	0.0634205
S-VLDL-P	FINRISK 07	Std. Error	0.0627087
XS-VLDL-P	FINRISK 07	Std. Error	0.061758
IDL-P	FINRISK 07	Std. Error	0.0621125
L-LDL-P	FINRISK 07	Std. Error	0.0621831
M-LDL-P	FINRISK 07	Std. Error	0.0620406
S-LDL-P	FINRISK 07	Std. Error	0.0621475
XL-HDL-P	FINRISK 07	Std. Error	0.0596464
L-HDL-P	FINRISK 07	Std. Error	0.0595494
M-HDL-P	FINRISK 07	Std. Error	0.0638679
S-HDL-P	FINRISK 07	Std. Error	0.0651388
Total Lipids	FINRISK 07	Std. Error	#N/A
XXL-VLDL-L	FINRISK 07	Std. Error	0.0644458
XL-VLDL-L	FINRISK 07	Std. Error	0.064325
L-VLDL-L	FINRISK 07	Std. Error	0.0639606
M-VLDL-L	FINRISK 07	Std. Error	0.0634346
S-VLDL-L	FINRISK 07	Std. Error	0.062653
XS-VLDL-L	FINRISK 07	Std. Error	0.0617026
IDL-L	FINRISK 07	Std. Error	0.0622044
L-LDL-L	FINRISK 07	Std. Error	0.062259
M-LDL-L	FINRISK 07	Std. Error	0.0621052
S-LDL-L	FINRISK 07	Std. Error	0.0622156
XL-HDL-L	FINRISK 07	Std. Error	0.059695
L-HDL-L	FINRISK 07	Std. Error	0.0595574
M-HDL-L	FINRISK 07	Std. Error	0.0638135
S-HDL-L	FINRISK 07	Std. Error	0.0651437
Phospholipids	FINRISK 07	Std. Error	#N/A
XXL-VLDL-PL	FINRISK 07	Std. Error	0.0645188
XL-VLDL-PL	FINRISK 07	Std. Error	0.064373
L-VLDL-PL	FINRISK 07	Std. Error	0.0639361
M-VLDL-PL	FINRISK 07	Std. Error	0.0633277
S-VLDL-PL	FINRISK 07	Std. Error	0.0628163
XS-VLDL-PL	FINRISK 07	Std. Error	0.0616687
IDL-PL	FINRISK 07	Std. Error	0.0623554
L-LDL-PL	FINRISK 07	Std. Error	0.0625048
M-LDL-PL	FINRISK 07	Std. Error	0.0623728
S-LDL-PL	FINRISK 07	Std. Error	0.0627654
XL-HDL-PL	FINRISK 07	Std. Error	0.0589715
L-HDL-PL	FINRISK 07	Std. Error	0.0597596
M-HDL-PL	FINRISK 07	Std. Error	0.0634879
S-HDL-PL	FINRISK 07	Std. Error	0.0653891
Total Cholesterol	FINRISK 07	Std. Error	#N/A
XXL-VLDL-C	FINRISK 07	Std. Error	0.0644312
XL-VLDL-C	FINRISK 07	Std. Error	0.064303
L-VLDL-C	FINRISK 07	Std. Error	0.0640025
M-VLDL-C	FINRISK 07	Std. Error	0.0635484
S-VLDL-C	FINRISK 07	Std. Error	0.0620288
XS-VLDL-C	FINRISK 07	Std. Error	0.0616745
IDL-C	FINRISK 07	Std. Error	0.0625411
L-LDL-C	FINRISK 07	Std. Error	0.0624322
M-LDL-C	FINRISK 07	Std. Error	0.062245
S-LDL-C	FINRISK 07	Std. Error	0.0623322
XL-HDL-C	FINRISK 07	Std. Error	0.0607184
L-HDL-C	FINRISK 07	Std. Error	0.059564
M-HDL-C	FINRISK 07	Std. Error	0.0637616
S-HDL-C	FINRISK 07	Std. Error	0.064048
Cholesteryl Esters	FINRISK 07	Std. Error	#N/A
XXL-VLDL-CE	FINRISK 07	Std. Error	0.0642784
XL-VLDL-CE	FINRISK 07	Std. Error	0.0641823
L-VLDL-CE	FINRISK 07	Std. Error	0.0638431
M-VLDL-CE	FINRISK 07	Std. Error	0.0635177
S-VLDL-CE	FINRISK 07	Std. Error	0.0618255
XS-VLDL-CE	FINRISK 07	Std. Error	0.0616473
IDL-CE	FINRISK 07	Std. Error	0.0626073
L-LDL-CE	FINRISK 07	Std. Error	0.0623736
M-LDL-CE	FINRISK 07	Std. Error	0.0621953
S-LDL-CE	FINRISK 07	Std. Error	0.0622691
XL-HDL-CE	FINRISK 07	Std. Error	0.0611164
L-HDL-CE	FINRISK 07	Std. Error	0.0595062
M-HDL-CE	FINRISK 07	Std. Error	0.0637878
S-HDL-CE	FINRISK 07	Std. Error	0.0636419
Free Cholesterol	FINRISK 07	Std. Error	#N/A
XXL-VLDL-FC	FINRISK 07	Std. Error	0.0646268
XL-VLDL-FC	FINRISK 07	Std. Error	0.0644507
L-VLDL-FC	FINRISK 07	Std. Error	0.0641984
M-VLDL-FC	FINRISK 07	Std. Error	0.0636214
S-VLDL-FC	FINRISK 07	Std. Error	0.0627868
XS-VLDL-FC	FINRISK 07	Std. Error	0.062047
IDL-FC	FINRISK 07	Std. Error	0.0624691
L-LDL-FC	FINRISK 07	Std. Error	0.0625788
M-LDL-FC	FINRISK 07	Std. Error	0.0624961
S-LDL-FC	FINRISK 07	Std. Error	0.0627525
XL-HDL-FC	FINRISK 07	Std. Error	0.0597721
L-HDL-FC	FINRISK 07	Std. Error	0.0597819
M-HDL-FC	FINRISK 07	Std. Error	0.0635781
S-HDL-FC	FINRISK 07	Std. Error	0.0653331
Triglycerides	FINRISK 07	Std. Error	#N/A
XXL-VLDL-TG	FINRISK 07	Std. Error	0.0644466
XL-VLDL-TG	FINRISK 07	Std. Error	0.064324
L-VLDL-TG	FINRISK 07	Std. Error	0.0639506
M-VLDL-TG	FINRISK 07	Std. Error	0.0634071
S-VLDL-TG	FINRISK 07	Std. Error	0.0631236
XS-VLDL-TG	FINRISK 07	Std. Error	0.0631812
IDL-TG	FINRISK 07	Std. Error	0.0623854
L-LDL-TG	FINRISK 07	Std. Error	0.061668
M-LDL-TG	FINRISK 07	Std. Error	0.0613411
S-LDL-TG	FINRISK 07	Std. Error	0.0625893
XL-HDL-TG	FINRISK 07	Std. Error	0.0635028
L-HDL-TG	FINRISK 07	Std. Error	0.0608278
M-HDL-TG	FINRISK 07	Std. Error	0.0649341
S-HDL-TG	FINRISK 07	Std. Error	0.0636891
Particle Conc.	YFS	Std. Error	#N/A
XXL-VLDL-P	YFS	Std. Error	0.0946135
XL-VLDL-P	YFS	Std. Error	0.0946667
L-VLDL-P	YFS	Std. Error	0.0941239
M-VLDL-P	YFS	Std. Error	0.0927599
S-VLDL-P	YFS	Std. Error	0.0917366
XS-VLDL-P	YFS	Std. Error	0.094081
IDL-P	YFS	Std. Error	0.0950391
L-LDL-P	YFS	Std. Error	0.0945583
M-LDL-P	YFS	Std. Error	0.093796
S-LDL-P	YFS	Std. Error	0.0935149
XL-HDL-P	YFS	Std. Error	0.0893992
L-HDL-P	YFS	Std. Error	0.0880241
M-HDL-P	YFS	Std. Error	0.0966485
S-HDL-P	YFS	Std. Error	0.0982646
Total Lipids	YFS	Std. Error	#N/A
XXL-VLDL-L	YFS	Std. Error	0.0945509
XL-VLDL-L	YFS	Std. Error	0.0946205
L-VLDL-L	YFS	Std. Error	0.0940967
M-VLDL-L	YFS	Std. Error	0.0927861
S-VLDL-L	YFS	Std. Error	0.0917289
XS-VLDL-L	YFS	Std. Error	0.0941691
IDL-L	YFS	Std. Error	0.0950913
L-LDL-L	YFS	Std. Error	0.0945831
M-LDL-L	YFS	Std. Error	0.0937589
S-LDL-L	YFS	Std. Error	0.0934879
XL-HDL-L	YFS	Std. Error	0.089553
L-HDL-L	YFS	Std. Error	0.0880026
M-HDL-L	YFS	Std. Error	0.096585
S-HDL-L	YFS	Std. Error	0.0982501
Phospholipids	YFS	Std. Error	#N/A
XXL-VLDL-PL	YFS	Std. Error	0.0948895
XL-VLDL-PL	YFS	Std. Error	0.0948073
L-VLDL-PL	YFS	Std. Error	0.0942284
M-VLDL-PL	YFS	Std. Error	0.0927329
S-VLDL-PL	YFS	Std. Error	0.0924522
XS-VLDL-PL	YFS	Std. Error	0.0948478
IDL-PL	YFS	Std. Error	0.0953635
L-LDL-PL	YFS	Std. Error	0.0949079
M-LDL-PL	YFS	Std. Error	0.0940372
S-LDL-PL	YFS	Std. Error	0.0943769
XL-HDL-PL	YFS	Std. Error	0.0877628
L-HDL-PL	YFS	Std. Error	0.0887051
M-HDL-PL	YFS	Std. Error	0.0962832
S-HDL-PL	YFS	Std. Error	0.0983914
Total Cholesterol	YFS	Std. Error	#N/A
XXL-VLDL-C	YFS	Std. Error	0.0944163
XL-VLDL-C	YFS	Std. Error	0.0940297
L-VLDL-C	YFS	Std. Error	0.0936087
M-VLDL-C	YFS	Std. Error	0.0931309
S-VLDL-C	YFS	Std. Error	0.0921961
XS-VLDL-C	YFS	Std. Error	0.0950524
IDL-C	YFS	Std. Error	0.0951926
L-LDL-C	YFS	Std. Error	0.0944768
M-LDL-C	YFS	Std. Error	0.0936898
S-LDL-C	YFS	Std. Error	0.0935149
XL-HDL-C	YFS	Std. Error	0.0922646
L-HDL-C	YFS	Std. Error	0.0877633
M-HDL-C	YFS	Std. Error	0.0965363
S-HDL-C	YFS	Std. Error	0.0971776
Cholesteryl Esters	YFS	Std. Error	#N/A
XXL-VLDL-CE	YFS	Std. Error	0.0940485
XL-VLDL-CE	YFS	Std. Error	0.0936644
L-VLDL-CE	YFS	Std. Error	0.0930561
M-VLDL-CE	YFS	Std. Error	0.0933669
S-VLDL-CE	YFS	Std. Error	0.0926376
XS-VLDL-CE	YFS	Std. Error	0.0956648
IDL-CE	YFS	Std. Error	0.0950793
L-LDL-CE	YFS	Std. Error	0.0942111
M-LDL-CE	YFS	Std. Error	0.093669
S-LDL-CE	YFS	Std. Error	0.093661
XL-HDL-CE	YFS	Std. Error	0.0932139
L-HDL-CE	YFS	Std. Error	0.0876931
M-HDL-CE	YFS	Std. Error	0.0966106
S-HDL-CE	YFS	Std. Error	0.0967833
Free Cholesterol	YFS	Std. Error	#N/A
XXL-VLDL-FC	YFS	Std. Error	0.0950658
XL-VLDL-FC	YFS	Std. Error	0.0944981
L-VLDL-FC	YFS	Std. Error	0.0943114
M-VLDL-FC	YFS	Std. Error	0.0932053
S-VLDL-FC	YFS	Std. Error	0.092433
XS-VLDL-FC	YFS	Std. Error	0.0942535
IDL-FC	YFS	Std. Error	0.0955045
L-LDL-FC	YFS	Std. Error	0.0951781
M-LDL-FC	YFS	Std. Error	0.0939643
S-LDL-FC	YFS	Std. Error	0.0933579
XL-HDL-FC	YFS	Std. Error	0.0902678
L-HDL-FC	YFS	Std. Error	0.0881061
M-HDL-FC	YFS	Std. Error	0.096285
S-HDL-FC	YFS	Std. Error	0.0984551
Triglycerides	YFS	Std. Error	#N/A
XXL-VLDL-TG	YFS	Std. Error	0.0946511
XL-VLDL-TG	YFS	Std. Error	0.0948165
L-VLDL-TG	YFS	Std. Error	0.0942417
M-VLDL-TG	YFS	Std. Error	0.0928065
S-VLDL-TG	YFS	Std. Error	0.0922635
XS-VLDL-TG	YFS	Std. Error	0.094234
IDL-TG	YFS	Std. Error	0.0966644
L-LDL-TG	YFS	Std. Error	0.0970192
M-LDL-TG	YFS	Std. Error	0.0971108
S-LDL-TG	YFS	Std. Error	0.0964084
XL-HDL-TG	YFS	Std. Error	0.0962676
L-HDL-TG	YFS	Std. Error	0.0909674
M-HDL-TG	YFS	Std. Error	0.0983215
S-HDL-TG	YFS	Std. Error	0.0965649
Particle Conc.	NFBC 66	Std. Error	#N/A
XXL-VLDL-P	NFBC 66	Std. Error	0.0594173
XL-VLDL-P	NFBC 66	Std. Error	0.0595058
L-VLDL-P	NFBC 66	Std. Error	0.0592348
M-VLDL-P	NFBC 66	Std. Error	0.0584979
S-VLDL-P	NFBC 66	Std. Error	0.0587943
XS-VLDL-P	NFBC 66	Std. Error	0.0604787
IDL-P	NFBC 66	Std. Error	0.0610042
L-LDL-P	NFBC 66	Std. Error	0.0608614
M-LDL-P	NFBC 66	Std. Error	0.060606
S-LDL-P	NFBC 66	Std. Error	0.0605418
XL-HDL-P	NFBC 66	Std. Error	0.0564398
L-HDL-P	NFBC 66	Std. Error	0.0553137
M-HDL-P	NFBC 66	Std. Error	0.0602113
S-HDL-P	NFBC 66	Std. Error	0.0614582
Total Lipids	NFBC 66	Std. Error	#N/A
XXL-VLDL-L	NFBC 66	Std. Error	0.0594374
XL-VLDL-L	NFBC 66	Std. Error	0.0594773
L-VLDL-L	NFBC 66	Std. Error	0.0592345
M-VLDL-L	NFBC 66	Std. Error	0.0585503
S-VLDL-L	NFBC 66	Std. Error	0.0588378
XS-VLDL-L	NFBC 66	Std. Error	0.0605025
IDL-L	NFBC 66	Std. Error	0.0609734
L-LDL-L	NFBC 66	Std. Error	0.0608185
M-LDL-L	NFBC 66	Std. Error	0.0605374
S-LDL-L	NFBC 66	Std. Error	0.0604769
XL-HDL-L	NFBC 66	Std. Error	0.0565752
L-HDL-L	NFBC 66	Std. Error	0.055244
M-HDL-L	NFBC 66	Std. Error	0.0601896
S-HDL-L	NFBC 66	Std. Error	0.0614608
Phospholipids	NFBC 66	Std. Error	#N/A
XXL-VLDL-PL	NFBC 66	Std. Error	0.0596213
XL-VLDL-PL	NFBC 66	Std. Error	0.059584
L-VLDL-PL	NFBC 66	Std. Error	0.0593676
M-VLDL-PL	NFBC 66	Std. Error	0.0586276
S-VLDL-PL	NFBC 66	Std. Error	0.0593505
XS-VLDL-PL	NFBC 66	Std. Error	0.0609436
IDL-PL	NFBC 66	Std. Error	0.0611421
L-LDL-PL	NFBC 66	Std. Error	0.0608523
M-LDL-PL	NFBC 66	Std. Error	0.0605178
S-LDL-PL	NFBC 66	Std. Error	0.0607434
XL-HDL-PL	NFBC 66	Std. Error	0.0547372
L-HDL-PL	NFBC 66	Std. Error	0.0556035
M-HDL-PL	NFBC 66	Std. Error	0.0598208
S-HDL-PL	NFBC 66	Std. Error	0.0612571
Total Cholesterol	NFBC 66	Std. Error	#N/A
XXL-VLDL-C	NFBC 66	Std. Error	0.059572
XL-VLDL-C	NFBC 66	Std. Error	0.0592355
L-VLDL-C	NFBC 66	Std. Error	0.0591481
M-VLDL-C	NFBC 66	Std. Error	0.0590138
S-VLDL-C	NFBC 66	Std. Error	0.0590468
XS-VLDL-C	NFBC 66	Std. Error	0.0603214
IDL-C	NFBC 66	Std. Error	0.0607263
L-LDL-C	NFBC 66	Std. Error	0.0605912
M-LDL-C	NFBC 66	Std. Error	0.0602952
S-LDL-C	NFBC 66	Std. Error	0.060263
XL-HDL-C	NFBC 66	Std. Error	0.0586514
L-HDL-C	NFBC 66	Std. Error	0.0549261
M-HDL-C	NFBC 66	Std. Error	0.0603494
S-HDL-C	NFBC 66	Std. Error	0.0613745
Cholesteryl Esters	NFBC 66	Std. Error	#N/A
XXL-VLDL-CE	NFBC 66	Std. Error	0.0594965
XL-VLDL-CE	NFBC 66	Std. Error	0.059153
L-VLDL-CE	NFBC 66	Std. Error	0.0589347
M-VLDL-CE	NFBC 66	Std. Error	0.059064
S-VLDL-CE	NFBC 66	Std. Error	0.0589506
XS-VLDL-CE	NFBC 66	Std. Error	0.060313
IDL-CE	NFBC 66	Std. Error	0.060518
L-LDL-CE	NFBC 66	Std. Error	0.0604192
M-LDL-CE	NFBC 66	Std. Error	0.0602258
S-LDL-CE	NFBC 66	Std. Error	0.0602722
XL-HDL-CE	NFBC 66	Std. Error	0.0592379
L-HDL-CE	NFBC 66	Std. Error	0.0549163
M-HDL-CE	NFBC 66	Std. Error	0.0604418
S-HDL-CE	NFBC 66	Std. Error	0.0612502
Free Cholesterol	NFBC 66	Std. Error	#N/A
XXL-VLDL-FC	NFBC 66	Std. Error	0.059858
XL-VLDL-FC	NFBC 66	Std. Error	0.0593925
L-VLDL-FC	NFBC 66	Std. Error	0.0594592
M-VLDL-FC	NFBC 66	Std. Error	0.0590381
S-VLDL-FC	NFBC 66	Std. Error	0.0594494
XS-VLDL-FC	NFBC 66	Std. Error	0.0605769
IDL-FC	NFBC 66	Std. Error	0.0611722
L-LDL-FC	NFBC 66	Std. Error	0.0610415
M-LDL-FC	NFBC 66	Std. Error	0.0605956
S-LDL-FC	NFBC 66	Std. Error	0.060292
XL-HDL-FC	NFBC 66	Std. Error	0.0572245
L-HDL-FC	NFBC 66	Std. Error	0.0550262
M-HDL-FC	NFBC 66	Std. Error	0.0600505
S-HDL-FC	NFBC 66	Std. Error	0.0613607
Triglycerides	NFBC 66	Std. Error	#N/A
XXL-VLDL-TG	NFBC 66	Std. Error	0.0593959
XL-VLDL-TG	NFBC 66	Std. Error	0.059589
L-VLDL-TG	NFBC 66	Std. Error	0.0592671
M-VLDL-TG	NFBC 66	Std. Error	0.0584189
S-VLDL-TG	NFBC 66	Std. Error	0.0589613
XS-VLDL-TG	NFBC 66	Std. Error	0.0606874
IDL-TG	NFBC 66	Std. Error	0.0615677
L-LDL-TG	NFBC 66	Std. Error	0.0615198
M-LDL-TG	NFBC 66	Std. Error	0.0614834
S-LDL-TG	NFBC 66	Std. Error	0.0615413
XL-HDL-TG	NFBC 66	Std. Error	0.0607859
L-HDL-TG	NFBC 66	Std. Error	0.0590556
M-HDL-TG	NFBC 66	Std. Error	0.0614456
S-HDL-TG	NFBC 66	Std. Error	0.0610855
Particle Conc.	NFBC 86	Std. Error	#N/A
XXL-VLDL-P	NFBC 86	Std. Error	0.0659092
XL-VLDL-P	NFBC 86	Std. Error	0.0659092
L-VLDL-P	NFBC 86	Std. Error	0.0659092
M-VLDL-P	NFBC 86	Std. Error	0.0659092
S-VLDL-P	NFBC 86	Std. Error	0.0659092
XS-VLDL-P	NFBC 86	Std. Error	0.0659092
IDL-P	NFBC 86	Std. Error	0.0659249
L-LDL-P	NFBC 86	Std. Error	0.0659092
M-LDL-P	NFBC 86	Std. Error	0.0659092
S-LDL-P	NFBC 86	Std. Error	0.0659092
XL-HDL-P	NFBC 86	Std. Error	0.0659092
L-HDL-P	NFBC 86	Std. Error	0.0659092
M-HDL-P	NFBC 86	Std. Error	0.0659092
S-HDL-P	NFBC 86	Std. Error	0.0659092
Total Lipids	NFBC 86	Std. Error	#N/A
XXL-VLDL-L	NFBC 86	Std. Error	0.0659092
XL-VLDL-L	NFBC 86	Std. Error	0.0659092
L-VLDL-L	NFBC 86	Std. Error	0.0659092
M-VLDL-L	NFBC 86	Std. Error	0.0659092
S-VLDL-L	NFBC 86	Std. Error	0.0659092
XS-VLDL-L	NFBC 86	Std. Error	0.0659092
IDL-L	NFBC 86	Std. Error	0.0659249
L-LDL-L	NFBC 86	Std. Error	0.0659092
M-LDL-L	NFBC 86	Std. Error	0.0659092
S-LDL-L	NFBC 86	Std. Error	0.0659092
XL-HDL-L	NFBC 86	Std. Error	0.0659092
L-HDL-L	NFBC 86	Std. Error	0.0659092
M-HDL-L	NFBC 86	Std. Error	0.0659092
S-HDL-L	NFBC 86	Std. Error	0.0659092
Phospholipids	NFBC 86	Std. Error	#N/A
XXL-VLDL-PL	NFBC 86	Std. Error	0.0659092
XL-VLDL-PL	NFBC 86	Std. Error	0.0659092
L-VLDL-PL	NFBC 86	Std. Error	0.0659092
M-VLDL-PL	NFBC 86	Std. Error	0.0659092
S-VLDL-PL	NFBC 86	Std. Error	0.0659092
XS-VLDL-PL	NFBC 86	Std. Error	0.0659092
IDL-PL	NFBC 86	Std. Error	0.0659092
L-LDL-PL	NFBC 86	Std. Error	0.0659092
M-LDL-PL	NFBC 86	Std. Error	0.0659092
S-LDL-PL	NFBC 86	Std. Error	0.0659092
XL-HDL-PL	NFBC 86	Std. Error	0.0659092
L-HDL-PL	NFBC 86	Std. Error	0.0659092
M-HDL-PL	NFBC 86	Std. Error	0.0659092
S-HDL-PL	NFBC 86	Std. Error	0.0659092
Total Cholesterol	NFBC 86	Std. Error	#N/A
XXL-VLDL-C	NFBC 86	Std. Error	0.0659092
XL-VLDL-C	NFBC 86	Std. Error	0.0659092
L-VLDL-C	NFBC 86	Std. Error	0.0659092
M-VLDL-C	NFBC 86	Std. Error	0.0659092
S-VLDL-C	NFBC 86	Std. Error	0.0659092
XS-VLDL-C	NFBC 86	Std. Error	0.0659092
IDL-C	NFBC 86	Std. Error	0.0659092
L-LDL-C	NFBC 86	Std. Error	0.0659092
M-LDL-C	NFBC 86	Std. Error	0.0659092
S-LDL-C	NFBC 86	Std. Error	0.0659092
XL-HDL-C	NFBC 86	Std. Error	0.0659092
L-HDL-C	NFBC 86	Std. Error	0.0659092
M-HDL-C	NFBC 86	Std. Error	0.0659092
S-HDL-C	NFBC 86	Std. Error	0.0659092
Cholesteryl Esters	NFBC 86	Std. Error	#N/A
XXL-VLDL-CE	NFBC 86	Std. Error	0.0659092
XL-VLDL-CE	NFBC 86	Std. Error	0.0659092
L-VLDL-CE	NFBC 86	Std. Error	0.0659092
M-VLDL-CE	NFBC 86	Std. Error	0.0659092
S-VLDL-CE	NFBC 86	Std. Error	0.0659092
XS-VLDL-CE	NFBC 86	Std. Error	0.0659092
IDL-CE	NFBC 86	Std. Error	0.0659092
L-LDL-CE	NFBC 86	Std. Error	0.0659092
M-LDL-CE	NFBC 86	Std. Error	0.0659092
S-LDL-CE	NFBC 86	Std. Error	0.0659092
XL-HDL-CE	NFBC 86	Std. Error	0.0659092
L-HDL-CE	NFBC 86	Std. Error	0.0659092
M-HDL-CE	NFBC 86	Std. Error	0.0659092
S-HDL-CE	NFBC 86	Std. Error	0.0659092
Free Cholesterol	NFBC 86	Std. Error	#N/A
XXL-VLDL-FC	NFBC 86	Std. Error	0.0659092
XL-VLDL-FC	NFBC 86	Std. Error	0.0659092
L-VLDL-FC	NFBC 86	Std. Error	0.0659092
M-VLDL-FC	NFBC 86	Std. Error	0.0659092
S-VLDL-FC	NFBC 86	Std. Error	0.0659092
XS-VLDL-FC	NFBC 86	Std. Error	0.0659092
IDL-FC	NFBC 86	Std. Error	0.0659092
L-LDL-FC	NFBC 86	Std. Error	0.0659092
M-LDL-FC	NFBC 86	Std. Error	0.0659092
S-LDL-FC	NFBC 86	Std. Error	0.0659092
XL-HDL-FC	NFBC 86	Std. Error	0.0659092
L-HDL-FC	NFBC 86	Std. Error	0.0659092
M-HDL-FC	NFBC 86	Std. Error	0.0659092
S-HDL-FC	NFBC 86	Std. Error	0.0659092
Triglycerides	NFBC 86	Std. Error	#N/A
XXL-VLDL-TG	NFBC 86	Std. Error	0.0659092
XL-VLDL-TG	NFBC 86	Std. Error	0.0659092
L-VLDL-TG	NFBC 86	Std. Error	0.0659092
M-VLDL-TG	NFBC 86	Std. Error	0.0659092
S-VLDL-TG	NFBC 86	Std. Error	0.0659092
XS-VLDL-TG	NFBC 86	Std. Error	0.0659092
IDL-TG	NFBC 86	Std. Error	0.0659092
L-LDL-TG	NFBC 86	Std. Error	0.0659092
M-LDL-TG	NFBC 86	Std. Error	0.0659092
S-LDL-TG	NFBC 86	Std. Error	0.0659092
XL-HDL-TG	NFBC 86	Std. Error	0.0659092
L-HDL-TG	NFBC 86	Std. Error	0.0659092
M-HDL-TG	NFBC 86	Std. Error	0.0659092
S-HDL-TG	NFBC 86	Std. Error	0.0659092
Particle Conc.	INTERVAL	Std. Error	#N/A
XXL-VLDL-P	INTERVAL	Std. Error	0.01905
XL-VLDL-P	INTERVAL	Std. Error	0.019045
L-VLDL-P	INTERVAL	Std. Error	0.0190379
M-VLDL-P	INTERVAL	Std. Error	0.0190218
S-VLDL-P	INTERVAL	Std. Error	0.0190034
XS-VLDL-P	INTERVAL	Std. Error	0.0190081
IDL-P	INTERVAL	Std. Error	0.0190144
L-LDL-P	INTERVAL	Std. Error	0.0190136
M-LDL-P	INTERVAL	Std. Error	0.0190137
S-LDL-P	INTERVAL	Std. Error	0.0190147
XL-HDL-P	INTERVAL	Std. Error	0.018978
L-HDL-P	INTERVAL	Std. Error	0.0190163
M-HDL-P	INTERVAL	Std. Error	0.0190704
S-HDL-P	INTERVAL	Std. Error	0.0190723
Total Lipids	INTERVAL	Std. Error	#N/A
XXL-VLDL-L	INTERVAL	Std. Error	0.0190499
XL-VLDL-L	INTERVAL	Std. Error	0.019045
L-VLDL-L	INTERVAL	Std. Error	0.0190379
M-VLDL-L	INTERVAL	Std. Error	0.0190214
S-VLDL-L	INTERVAL	Std. Error	0.0190034
XS-VLDL-L	INTERVAL	Std. Error	0.0190102
IDL-L	INTERVAL	Std. Error	0.019015
L-LDL-L	INTERVAL	Std. Error	0.0190137
M-LDL-L	INTERVAL	Std. Error	0.0190141
S-LDL-L	INTERVAL	Std. Error	0.0190151
XL-HDL-L	INTERVAL	Std. Error	0.0189791
L-HDL-L	INTERVAL	Std. Error	0.0190136
M-HDL-L	INTERVAL	Std. Error	0.0190729
S-HDL-L	INTERVAL	Std. Error	0.0190728
Phospholipids	INTERVAL	Std. Error	#N/A
XXL-VLDL-PL	INTERVAL	Std. Error	0.0190473
XL-VLDL-PL	INTERVAL	Std. Error	0.0190445
L-VLDL-PL	INTERVAL	Std. Error	0.0190371
M-VLDL-PL	INTERVAL	Std. Error	0.0190228
S-VLDL-PL	INTERVAL	Std. Error	0.0190032
XS-VLDL-PL	INTERVAL	Std. Error	0.0190115
IDL-PL	INTERVAL	Std. Error	0.019015
L-LDL-PL	INTERVAL	Std. Error	0.0190192
M-LDL-PL	INTERVAL	Std. Error	0.0190188
S-LDL-PL	INTERVAL	Std. Error	0.0190231
XL-HDL-PL	INTERVAL	Std. Error	0.0189682
L-HDL-PL	INTERVAL	Std. Error	0.0190252
M-HDL-PL	INTERVAL	Std. Error	0.0190696
S-HDL-PL	INTERVAL	Std. Error	0.0190697
Total Cholesterol	INTERVAL	Std. Error	#N/A
XXL-VLDL-C	INTERVAL	Std. Error	0.0190487
XL-VLDL-C	INTERVAL	Std. Error	0.0190476
L-VLDL-C	INTERVAL	Std. Error	0.0190386
M-VLDL-C	INTERVAL	Std. Error	0.0190265
S-VLDL-C	INTERVAL	Std. Error	0.0190142
XS-VLDL-C	INTERVAL	Std. Error	0.0190275
IDL-C	INTERVAL	Std. Error	0.019019
L-LDL-C	INTERVAL	Std. Error	0.0190137
M-LDL-C	INTERVAL	Std. Error	0.0190154
S-LDL-C	INTERVAL	Std. Error	0.0190163
XL-HDL-C	INTERVAL	Std. Error	0.0190034
L-HDL-C	INTERVAL	Std. Error	0.018997
M-HDL-C	INTERVAL	Std. Error	0.0190718
S-HDL-C	INTERVAL	Std. Error	0.0190711
Cholesteryl Esters	INTERVAL	Std. Error	#N/A
XXL-VLDL-CE	INTERVAL	Std. Error	0.0190531
XL-VLDL-CE	INTERVAL	Std. Error	0.0190506
L-VLDL-CE	INTERVAL	Std. Error	0.0190399
M-VLDL-CE	INTERVAL	Std. Error	0.0190296
S-VLDL-CE	INTERVAL	Std. Error	0.0190232
XS-VLDL-CE	INTERVAL	Std. Error	0.0190309
IDL-CE	INTERVAL	Std. Error	0.0190201
L-LDL-CE	INTERVAL	Std. Error	0.0190192
M-LDL-CE	INTERVAL	Std. Error	0.0190196
S-LDL-CE	INTERVAL	Std. Error	0.0190204
XL-HDL-CE	INTERVAL	Std. Error	0.0190098
L-HDL-CE	INTERVAL	Std. Error	0.0189989
M-HDL-CE	INTERVAL	Std. Error	0.0190708
S-HDL-CE	INTERVAL	Std. Error	0.0190706
Free Cholesterol	INTERVAL	Std. Error	#N/A
XXL-VLDL-FC	INTERVAL	Std. Error	0.0190499
XL-VLDL-FC	INTERVAL	Std. Error	0.019046
L-VLDL-FC	INTERVAL	Std. Error	0.0190373
M-VLDL-FC	INTERVAL	Std. Error	0.019026
S-VLDL-FC	INTERVAL	Std. Error	0.0190071
XS-VLDL-FC	INTERVAL	Std. Error	0.019017
IDL-FC	INTERVAL	Std. Error	0.0190196
L-LDL-FC	INTERVAL	Std. Error	0.0190171
M-LDL-FC	INTERVAL	Std. Error	0.0190211
S-LDL-FC	INTERVAL	Std. Error	0.0190202
XL-HDL-FC	INTERVAL	Std. Error	0.0189935
L-HDL-FC	INTERVAL	Std. Error	0.0189945
M-HDL-FC	INTERVAL	Std. Error	0.0190698
S-HDL-FC	INTERVAL	Std. Error	0.0190709
Triglycerides	INTERVAL	Std. Error	#N/A
XXL-VLDL-TG	INTERVAL	Std. Error	0.0190573
XL-VLDL-TG	INTERVAL	Std. Error	0.0190524
L-VLDL-TG	INTERVAL	Std. Error	0.0190354
M-VLDL-TG	INTERVAL	Std. Error	0.0190237
S-VLDL-TG	INTERVAL	Std. Error	0.0190107
XS-VLDL-TG	INTERVAL	Std. Error	0.0190094
IDL-TG	INTERVAL	Std. Error	0.0190286
L-LDL-TG	INTERVAL	Std. Error	0.0190418
M-LDL-TG	INTERVAL	Std. Error	0.0190498
S-LDL-TG	INTERVAL	Std. Error	0.0190411
XL-HDL-TG	INTERVAL	Std. Error	0.019063
L-HDL-TG	INTERVAL	Std. Error	0.0190616
M-HDL-TG	INTERVAL	Std. Error	0.0190388
S-HDL-TG	INTERVAL	Std. Error	0.0190325
Particle Conc.	FINRISK 97	Pr(>|t|	#N/A
XXL-VLDL-P	FINRISK 97	Pr(>|t|	0.0144015
XL-VLDL-P	FINRISK 97	Pr(>|t|	0.0769251
L-VLDL-P	FINRISK 97	Pr(>|t|	0.0555773
M-VLDL-P	FINRISK 97	Pr(>|t|	0.0137462
S-VLDL-P	FINRISK 97	Pr(>|t|	0.000174008
XS-VLDL-P	FINRISK 97	Pr(>|t|	5.43727e-05
IDL-P	FINRISK 97	Pr(>|t|	1.54674e-06
L-LDL-P	FINRISK 97	Pr(>|t|	7.63723e-07
M-LDL-P	FINRISK 97	Pr(>|t|	4.82844e-07
S-LDL-P	FINRISK 97	Pr(>|t|	7.84077e-07
XL-HDL-P	FINRISK 97	Pr(>|t|	0.180681
L-HDL-P	FINRISK 97	Pr(>|t|	0.0681065
M-HDL-P	FINRISK 97	Pr(>|t|	0.954801
S-HDL-P	FINRISK 97	Pr(>|t|	0.198749
Total Lipids	FINRISK 97	Pr(>|t|	#N/A
XXL-VLDL-L	FINRISK 97	Pr(>|t|	0.0134329
XL-VLDL-L	FINRISK 97	Pr(>|t|	0.0601877
L-VLDL-L	FINRISK 97	Pr(>|t|	0.0617529
M-VLDL-L	FINRISK 97	Pr(>|t|	0.00978055
S-VLDL-L	FINRISK 97	Pr(>|t|	0.00010661
XS-VLDL-L	FINRISK 97	Pr(>|t|	4.08471e-05
IDL-L	FINRISK 97	Pr(>|t|	1.38026e-06
L-LDL-L	FINRISK 97	Pr(>|t|	3.04502e-07
M-LDL-L	FINRISK 97	Pr(>|t|	1.99481e-07
S-LDL-L	FINRISK 97	Pr(>|t|	3.68476e-07
XL-HDL-L	FINRISK 97	Pr(>|t|	0.184905
L-HDL-L	FINRISK 97	Pr(>|t|	0.0580364
M-HDL-L	FINRISK 97	Pr(>|t|	0.982196
S-HDL-L	FINRISK 97	Pr(>|t|	0.205407
Phospholipids	FINRISK 97	Pr(>|t|	#N/A
XXL-VLDL-PL	FINRISK 97	Pr(>|t|	0.0125804
XL-VLDL-PL	FINRISK 97	Pr(>|t|	0.0372609
L-VLDL-PL	FINRISK 97	Pr(>|t|	0.0403994
M-VLDL-PL	FINRISK 97	Pr(>|t|	0.00525922
S-VLDL-PL	FINRISK 97	Pr(>|t|	0.00084591
XS-VLDL-PL	FINRISK 97	Pr(>|t|	1.11018e-05
IDL-PL	FINRISK 97	Pr(>|t|	5.87952e-07
L-LDL-PL	FINRISK 97	Pr(>|t|	1.9715e-07
M-LDL-PL	FINRISK 97	Pr(>|t|	2.54262e-07
S-LDL-PL	FINRISK 97	Pr(>|t|	6.22378e-06
XL-HDL-PL	FINRISK 97	Pr(>|t|	0.0873219
L-HDL-PL	FINRISK 97	Pr(>|t|	0.139135
M-HDL-PL	FINRISK 97	Pr(>|t|	0.928644
S-HDL-PL	FINRISK 97	Pr(>|t|	0.660717
Total Cholesterol	FINRISK 97	Pr(>|t|	#N/A
XXL-VLDL-C	FINRISK 97	Pr(>|t|	0.00571783
XL-VLDL-C	FINRISK 97	Pr(>|t|	0.0162915
L-VLDL-C	FINRISK 97	Pr(>|t|	0.020099
M-VLDL-C	FINRISK 97	Pr(>|t|	0.000560756
S-VLDL-C	FINRISK 97	Pr(>|t|	3.1574e-06
XS-VLDL-C	FINRISK 97	Pr(>|t|	3.79813e-05
IDL-C	FINRISK 97	Pr(>|t|	1.32506e-06
L-LDL-C	FINRISK 97	Pr(>|t|	3.56356e-07
M-LDL-C	FINRISK 97	Pr(>|t|	3.19136e-07
S-LDL-C	FINRISK 97	Pr(>|t|	3.79367e-07
XL-HDL-C	FINRISK 97	Pr(>|t|	0.332128
L-HDL-C	FINRISK 97	Pr(>|t|	0.0204135
M-HDL-C	FINRISK 97	Pr(>|t|	0.602186
S-HDL-C	FINRISK 97	Pr(>|t|	0.00786835
Cholesteryl Esters	FINRISK 97	Pr(>|t|	#N/A
XXL-VLDL-CE	FINRISK 97	Pr(>|t|	0.00155011
XL-VLDL-CE	FINRISK 97	Pr(>|t|	0.0142217
L-VLDL-CE	FINRISK 97	Pr(>|t|	0.00628271
M-VLDL-CE	FINRISK 97	Pr(>|t|	8.92348e-05
S-VLDL-CE	FINRISK 97	Pr(>|t|	8.77013e-07
XS-VLDL-CE	FINRISK 97	Pr(>|t|	2.86471e-05
IDL-CE	FINRISK 97	Pr(>|t|	1.54553e-06
L-LDL-CE	FINRISK 97	Pr(>|t|	3.66625e-07
M-LDL-CE	FINRISK 97	Pr(>|t|	3.52647e-07
S-LDL-CE	FINRISK 97	Pr(>|t|	3.90648e-07
XL-HDL-CE	FINRISK 97	Pr(>|t|	0.383129
L-HDL-CE	FINRISK 97	Pr(>|t|	0.0182387
M-HDL-CE	FINRISK 97	Pr(>|t|	0.472277
S-HDL-CE	FINRISK 97	Pr(>|t|	0.00237981
Free Cholesterol	FINRISK 97	Pr(>|t|	#N/A
XXL-VLDL-FC	FINRISK 97	Pr(>|t|	0.0320248
XL-VLDL-FC	FINRISK 97	Pr(>|t|	0.0127721
L-VLDL-FC	FINRISK 97	Pr(>|t|	0.0407751
M-VLDL-FC	FINRISK 97	Pr(>|t|	0.00940728
S-VLDL-FC	FINRISK 97	Pr(>|t|	9.65504e-05
XS-VLDL-FC	FINRISK 97	Pr(>|t|	5.33033e-05
IDL-FC	FINRISK 97	Pr(>|t|	2.82113e-06
L-LDL-FC	FINRISK 97	Pr(>|t|	4.69948e-07
M-LDL-FC	FINRISK 97	Pr(>|t|	7.00119e-07
S-LDL-FC	FINRISK 97	Pr(>|t|	3.57476e-06
XL-HDL-FC	FINRISK 97	Pr(>|t|	0.235804
L-HDL-FC	FINRISK 97	Pr(>|t|	0.0296068
M-HDL-FC	FINRISK 97	Pr(>|t|	0.749889
S-HDL-FC	FINRISK 97	Pr(>|t|	0.970407
Triglycerides	FINRISK 97	Pr(>|t|	#N/A
XXL-VLDL-TG	FINRISK 97	Pr(>|t|	0.0149881
XL-VLDL-TG	FINRISK 97	Pr(>|t|	0.153269
L-VLDL-TG	FINRISK 97	Pr(>|t|	0.210499
M-VLDL-TG	FINRISK 97	Pr(>|t|	0.0706374
S-VLDL-TG	FINRISK 97	Pr(>|t|	0.00330486
XS-VLDL-TG	FINRISK 97	Pr(>|t|	0.00184298
IDL-TG	FINRISK 97	Pr(>|t|	0.00494319
L-LDL-TG	FINRISK 97	Pr(>|t|	0.00554118
M-LDL-TG	FINRISK 97	Pr(>|t|	0.00562023
S-LDL-TG	FINRISK 97	Pr(>|t|	0.00501262
XL-HDL-TG	FINRISK 97	Pr(>|t|	0.271007
L-HDL-TG	FINRISK 97	Pr(>|t|	0.669846
M-HDL-TG	FINRISK 97	Pr(>|t|	0.00780019
S-HDL-TG	FINRISK 97	Pr(>|t|	0.0619324
Particle Conc.	FINRISK 07	Pr(>|t|	#N/A
XXL-VLDL-P	FINRISK 07	Pr(>|t|	0.142436
XL-VLDL-P	FINRISK 07	Pr(>|t|	0.468503
L-VLDL-P	FINRISK 07	Pr(>|t|	0.394488
M-VLDL-P	FINRISK 07	Pr(>|t|	0.310089
S-VLDL-P	FINRISK 07	Pr(>|t|	0.0361189
XS-VLDL-P	FINRISK 07	Pr(>|t|	3.48402e-05
IDL-P	FINRISK 07	Pr(>|t|	2.86496e-07
L-LDL-P	FINRISK 07	Pr(>|t|	2.90013e-07
M-LDL-P	FINRISK 07	Pr(>|t|	7.71579e-07
S-LDL-P	FINRISK 07	Pr(>|t|	1.44038e-06
XL-HDL-P	FINRISK 07	Pr(>|t|	0.610914
L-HDL-P	FINRISK 07	Pr(>|t|	0.181474
M-HDL-P	FINRISK 07	Pr(>|t|	0.0511016
S-HDL-P	FINRISK 07	Pr(>|t|	0.138764
Total Lipids	FINRISK 07	Pr(>|t|	#N/A
XXL-VLDL-L	FINRISK 07	Pr(>|t|	0.144921
XL-VLDL-L	FINRISK 07	Pr(>|t|	0.433238
L-VLDL-L	FINRISK 07	Pr(>|t|	0.377348
M-VLDL-L	FINRISK 07	Pr(>|t|	0.271856
S-VLDL-L	FINRISK 07	Pr(>|t|	0.0242611
XS-VLDL-L	FINRISK 07	Pr(>|t|	1.75719e-05
IDL-L	FINRISK 07	Pr(>|t|	2.27245e-07
L-LDL-L	FINRISK 07	Pr(>|t|	2.26628e-07
M-LDL-L	FINRISK 07	Pr(>|t|	6.52605e-07
S-LDL-L	FINRISK 07	Pr(>|t|	1.25769e-06
XL-HDL-L	FINRISK 07	Pr(>|t|	0.597084
L-HDL-L	FINRISK 07	Pr(>|t|	0.175129
M-HDL-L	FINRISK 07	Pr(>|t|	0.0450761
S-HDL-L	FINRISK 07	Pr(>|t|	0.147325
Phospholipids	FINRISK 07	Pr(>|t|	#N/A
XXL-VLDL-PL	FINRISK 07	Pr(>|t|	0.274176
XL-VLDL-PL	FINRISK 07	Pr(>|t|	0.301076
L-VLDL-PL	FINRISK 07	Pr(>|t|	0.318116
M-VLDL-PL	FINRISK 07	Pr(>|t|	0.215687
S-VLDL-PL	FINRISK 07	Pr(>|t|	0.0357296
XS-VLDL-PL	FINRISK 07	Pr(>|t|	3.22187e-06
IDL-PL	FINRISK 07	Pr(>|t|	1.20132e-07
L-LDL-PL	FINRISK 07	Pr(>|t|	2.01842e-07
M-LDL-PL	FINRISK 07	Pr(>|t|	1.51758e-06
S-LDL-PL	FINRISK 07	Pr(>|t|	2.22386e-05
XL-HDL-PL	FINRISK 07	Pr(>|t|	0.902554
L-HDL-PL	FINRISK 07	Pr(>|t|	0.196164
M-HDL-PL	FINRISK 07	Pr(>|t|	0.0595417
S-HDL-PL	FINRISK 07	Pr(>|t|	0.00133525
Total Cholesterol	FINRISK 07	Pr(>|t|	#N/A
XXL-VLDL-C	FINRISK 07	Pr(>|t|	0.0582498
XL-VLDL-C	FINRISK 07	Pr(>|t|	0.181388
L-VLDL-C	FINRISK 07	Pr(>|t|	0.215271
M-VLDL-C	FINRISK 07	Pr(>|t|	0.0421205
S-VLDL-C	FINRISK 07	Pr(>|t|	0.000275633
XS-VLDL-C	FINRISK 07	Pr(>|t|	1.8149e-06
IDL-C	FINRISK 07	Pr(>|t|	1.04933e-07
L-LDL-C	FINRISK 07	Pr(>|t|	1.25718e-07
M-LDL-C	FINRISK 07	Pr(>|t|	4.18106e-07
S-LDL-C	FINRISK 07	Pr(>|t|	5.33175e-07
XL-HDL-C	FINRISK 07	Pr(>|t|	0.393263
L-HDL-C	FINRISK 07	Pr(>|t|	0.139839
M-HDL-C	FINRISK 07	Pr(>|t|	0.0245251
S-HDL-C	FINRISK 07	Pr(>|t|	0.562445
Cholesteryl Esters	FINRISK 07	Pr(>|t|	#N/A
XXL-VLDL-CE	FINRISK 07	Pr(>|t|	0.00203696
XL-VLDL-CE	FINRISK 07	Pr(>|t|	0.141878
L-VLDL-CE	FINRISK 07	Pr(>|t|	0.0784898
M-VLDL-CE	FINRISK 07	Pr(>|t|	0.00284111
S-VLDL-CE	FINRISK 07	Pr(>|t|	1.18183e-05
XS-VLDL-CE	FINRISK 07	Pr(>|t|	9.12055e-07
IDL-CE	FINRISK 07	Pr(>|t|	1.07715e-07
L-LDL-CE	FINRISK 07	Pr(>|t|	1.29115e-07
M-LDL-CE	FINRISK 07	Pr(>|t|	3.46327e-07
S-LDL-CE	FINRISK 07	Pr(>|t|	3.29534e-07
XL-HDL-CE	FINRISK 07	Pr(>|t|	0.357897
L-HDL-CE	FINRISK 07	Pr(>|t|	0.130528
M-HDL-CE	FINRISK 07	Pr(>|t|	0.0198934
S-HDL-CE	FINRISK 07	Pr(>|t|	0.131085
Free Cholesterol	FINRISK 07	Pr(>|t|	#N/A
XXL-VLDL-FC	FINRISK 07	Pr(>|t|	0.495298
XL-VLDL-FC	FINRISK 07	Pr(>|t|	0.244536
L-VLDL-FC	FINRISK 07	Pr(>|t|	0.472458
M-VLDL-FC	FINRISK 07	Pr(>|t|	0.346798
S-VLDL-FC	FINRISK 07	Pr(>|t|	0.0296652
XS-VLDL-FC	FINRISK 07	Pr(>|t|	3.80917e-05
IDL-FC	FINRISK 07	Pr(>|t|	3.15209e-07
L-LDL-FC	FINRISK 07	Pr(>|t|	1.85008e-07
M-LDL-FC	FINRISK 07	Pr(>|t|	1.67281e-06
S-LDL-FC	FINRISK 07	Pr(>|t|	1.02478e-05
XL-HDL-FC	FINRISK 07	Pr(>|t|	0.484626
L-HDL-FC	FINRISK 07	Pr(>|t|	0.172998
M-HDL-FC	FINRISK 07	Pr(>|t|	0.0584855
S-HDL-FC	FINRISK 07	Pr(>|t|	0.000960027
Triglycerides	FINRISK 07	Pr(>|t|	#N/A
XXL-VLDL-TG	FINRISK 07	Pr(>|t|	0.160832
XL-VLDL-TG	FINRISK 07	Pr(>|t|	0.576471
L-VLDL-TG	FINRISK 07	Pr(>|t|	0.478258
M-VLDL-TG	FINRISK 07	Pr(>|t|	0.538769
S-VLDL-TG	FINRISK 07	Pr(>|t|	0.240877
XS-VLDL-TG	FINRISK 07	Pr(>|t|	0.085756
IDL-TG	FINRISK 07	Pr(>|t|	0.0351517
L-LDL-TG	FINRISK 07	Pr(>|t|	0.0245078
M-LDL-TG	FINRISK 07	Pr(>|t|	0.0248202
S-LDL-TG	FINRISK 07	Pr(>|t|	0.0234501
XL-HDL-TG	FINRISK 07	Pr(>|t|	0.11418
L-HDL-TG	FINRISK 07	Pr(>|t|	0.911028
M-HDL-TG	FINRISK 07	Pr(>|t|	0.376765
S-HDL-TG	FINRISK 07	Pr(>|t|	0.897171
Particle Conc.	YFS	Pr(>|t|	#N/A
XXL-VLDL-P	YFS	Pr(>|t|	0.224714
XL-VLDL-P	YFS	Pr(>|t|	0.145199
L-VLDL-P	YFS	Pr(>|t|	0.305165
M-VLDL-P	YFS	Pr(>|t|	0.80228
S-VLDL-P	YFS	Pr(>|t|	0.379639
XS-VLDL-P	YFS	Pr(>|t|	0.00475896
IDL-P	YFS	Pr(>|t|	3.66686e-05
L-LDL-P	YFS	Pr(>|t|	2.25216e-05
M-LDL-P	YFS	Pr(>|t|	2.04489e-05
S-LDL-P	YFS	Pr(>|t|	1.38501e-05
XL-HDL-P	YFS	Pr(>|t|	0.829343
L-HDL-P	YFS	Pr(>|t|	0.854028
M-HDL-P	YFS	Pr(>|t|	0.285265
S-HDL-P	YFS	Pr(>|t|	0.0856756
Total Lipids	YFS	Pr(>|t|	#N/A
XXL-VLDL-L	YFS	Pr(>|t|	0.156321
XL-VLDL-L	YFS	Pr(>|t|	0.154351
L-VLDL-L	YFS	Pr(>|t|	0.315476
M-VLDL-L	YFS	Pr(>|t|	0.848717
S-VLDL-L	YFS	Pr(>|t|	0.295529
XS-VLDL-L	YFS	Pr(>|t|	0.00308537
IDL-L	YFS	Pr(>|t|	2.98841e-05
L-LDL-L	YFS	Pr(>|t|	1.97173e-05
M-LDL-L	YFS	Pr(>|t|	1.66666e-05
S-LDL-L	YFS	Pr(>|t|	1.07746e-05
XL-HDL-L	YFS	Pr(>|t|	0.814228
L-HDL-L	YFS	Pr(>|t|	0.879341
M-HDL-L	YFS	Pr(>|t|	0.28104
S-HDL-L	YFS	Pr(>|t|	0.0691981
Phospholipids	YFS	Pr(>|t|	#N/A
XXL-VLDL-PL	YFS	Pr(>|t|	0.215211
XL-VLDL-PL	YFS	Pr(>|t|	0.195725
L-VLDL-PL	YFS	Pr(>|t|	0.389376
M-VLDL-PL	YFS	Pr(>|t|	0.979075
S-VLDL-PL	YFS	Pr(>|t|	0.247015
XS-VLDL-PL	YFS	Pr(>|t|	0.000129894
IDL-PL	YFS	Pr(>|t|	1.31387e-05
L-LDL-PL	YFS	Pr(>|t|	1.50234e-05
M-LDL-PL	YFS	Pr(>|t|	4.70939e-05
S-LDL-PL	YFS	Pr(>|t|	8.90688e-05
XL-HDL-PL	YFS	Pr(>|t|	0.845585
L-HDL-PL	YFS	Pr(>|t|	0.611573
M-HDL-PL	YFS	Pr(>|t|	0.247222
S-HDL-PL	YFS	Pr(>|t|	0.90816
Total Cholesterol	YFS	Pr(>|t|	#N/A
XXL-VLDL-C	YFS	Pr(>|t|	0.323862
XL-VLDL-C	YFS	Pr(>|t|	0.244997
L-VLDL-C	YFS	Pr(>|t|	0.596804
M-VLDL-C	YFS	Pr(>|t|	0.716264
S-VLDL-C	YFS	Pr(>|t|	0.0363313
XS-VLDL-C	YFS	Pr(>|t|	0.00391844
IDL-C	YFS	Pr(>|t|	2.59898e-05
L-LDL-C	YFS	Pr(>|t|	1.3347e-05
M-LDL-C	YFS	Pr(>|t|	1.19283e-05
S-LDL-C	YFS	Pr(>|t|	5.03026e-06
XL-HDL-C	YFS	Pr(>|t|	0.815643
L-HDL-C	YFS	Pr(>|t|	0.864506
M-HDL-C	YFS	Pr(>|t|	0.314796
S-HDL-C	YFS	Pr(>|t|	0.000733876
Cholesteryl Esters	YFS	Pr(>|t|	#N/A
XXL-VLDL-CE	YFS	Pr(>|t|	0.831484
XL-VLDL-CE	YFS	Pr(>|t|	0.422478
L-VLDL-CE	YFS	Pr(>|t|	0.691258
M-VLDL-CE	YFS	Pr(>|t|	0.434997
S-VLDL-CE	YFS	Pr(>|t|	0.0166915
XS-VLDL-CE	YFS	Pr(>|t|	0.0120019
IDL-CE	YFS	Pr(>|t|	4.17658e-05
L-LDL-CE	YFS	Pr(>|t|	1.81906e-05
M-LDL-CE	YFS	Pr(>|t|	1.31704e-05
S-LDL-CE	YFS	Pr(>|t|	5.25832e-06
XL-HDL-CE	YFS	Pr(>|t|	0.966352
L-HDL-CE	YFS	Pr(>|t|	0.832588
M-HDL-CE	YFS	Pr(>|t|	0.375316
S-HDL-CE	YFS	Pr(>|t|	0.000198117
Free Cholesterol	YFS	Pr(>|t|	#N/A
XXL-VLDL-FC	YFS	Pr(>|t|	0.131009
XL-VLDL-FC	YFS	Pr(>|t|	0.256175
L-VLDL-FC	YFS	Pr(>|t|	0.328262
M-VLDL-FC	YFS	Pr(>|t|	0.911047
S-VLDL-FC	YFS	Pr(>|t|	0.148727
XS-VLDL-FC	YFS	Pr(>|t|	0.000862789
IDL-FC	YFS	Pr(>|t|	1.49864e-05
L-LDL-FC	YFS	Pr(>|t|	7.59072e-06
M-LDL-FC	YFS	Pr(>|t|	1.19641e-05
S-LDL-FC	YFS	Pr(>|t|	1.53139e-05
XL-HDL-FC	YFS	Pr(>|t|	0.499045
L-HDL-FC	YFS	Pr(>|t|	0.951512
M-HDL-FC	YFS	Pr(>|t|	0.156833
S-HDL-FC	YFS	Pr(>|t|	0.504732
Triglycerides	YFS	Pr(>|t|	#N/A
XXL-VLDL-TG	YFS	Pr(>|t|	0.199675
XL-VLDL-TG	YFS	Pr(>|t|	0.123563
L-VLDL-TG	YFS	Pr(>|t|	0.238896
M-VLDL-TG	YFS	Pr(>|t|	0.611209
S-VLDL-TG	YFS	Pr(>|t|	0.931611
XS-VLDL-TG	YFS	Pr(>|t|	0.317292
IDL-TG	YFS	Pr(>|t|	0.0928816
L-LDL-TG	YFS	Pr(>|t|	0.0616369
M-LDL-TG	YFS	Pr(>|t|	0.060891
S-LDL-TG	YFS	Pr(>|t|	0.147976
XL-HDL-TG	YFS	Pr(>|t|	0.57509
L-HDL-TG	YFS	Pr(>|t|	0.82076
M-HDL-TG	YFS	Pr(>|t|	0.591718
S-HDL-TG	YFS	Pr(>|t|	0.912932
Particle Conc.	NFBC 66	Pr(>|t|	#N/A
XXL-VLDL-P	NFBC 66	Pr(>|t|	0.0248244
XL-VLDL-P	NFBC 66	Pr(>|t|	0.0796221
L-VLDL-P	NFBC 66	Pr(>|t|	0.0834073
M-VLDL-P	NFBC 66	Pr(>|t|	0.0248181
S-VLDL-P	NFBC 66	Pr(>|t|	0.0644788
XS-VLDL-P	NFBC 66	Pr(>|t|	0.0888242
IDL-P	NFBC 66	Pr(>|t|	0.0130624
L-LDL-P	NFBC 66	Pr(>|t|	0.00872554
M-LDL-P	NFBC 66	Pr(>|t|	0.00990469
S-LDL-P	NFBC 66	Pr(>|t|	0.00811239
XL-HDL-P	NFBC 66	Pr(>|t|	0.808328
L-HDL-P	NFBC 66	Pr(>|t|	0.768736
M-HDL-P	NFBC 66	Pr(>|t|	0.240723
S-HDL-P	NFBC 66	Pr(>|t|	0.712016
Total Lipids	NFBC 66	Pr(>|t|	#N/A
XXL-VLDL-L	NFBC 66	Pr(>|t|	0.0245726
XL-VLDL-L	NFBC 66	Pr(>|t|	0.0706223
L-VLDL-L	NFBC 66	Pr(>|t|	0.0795001
M-VLDL-L	NFBC 66	Pr(>|t|	0.0229808
S-VLDL-L	NFBC 66	Pr(>|t|	0.05705
XS-VLDL-L	NFBC 66	Pr(>|t|	0.0736258
IDL-L	NFBC 66	Pr(>|t|	0.010061
L-LDL-L	NFBC 66	Pr(>|t|	0.00704153
M-LDL-L	NFBC 66	Pr(>|t|	0.00869158
S-LDL-L	NFBC 66	Pr(>|t|	0.00730936
XL-HDL-L	NFBC 66	Pr(>|t|	0.842824
L-HDL-L	NFBC 66	Pr(>|t|	0.742854
M-HDL-L	NFBC 66	Pr(>|t|	0.251092
S-HDL-L	NFBC 66	Pr(>|t|	0.706145
Phospholipids	NFBC 66	Pr(>|t|	#N/A
XXL-VLDL-PL	NFBC 66	Pr(>|t|	0.0228892
XL-VLDL-PL	NFBC 66	Pr(>|t|	0.0389734
L-VLDL-PL	NFBC 66	Pr(>|t|	0.076726
M-VLDL-PL	NFBC 66	Pr(>|t|	0.0221009
S-VLDL-PL	NFBC 66	Pr(>|t|	0.135479
XS-VLDL-PL	NFBC 66	Pr(>|t|	0.0600946
IDL-PL	NFBC 66	Pr(>|t|	0.0101239
L-LDL-PL	NFBC 66	Pr(>|t|	0.00387253
M-LDL-PL	NFBC 66	Pr(>|t|	0.00330767
S-LDL-PL	NFBC 66	Pr(>|t|	0.0059589
XL-HDL-PL	NFBC 66	Pr(>|t|	0.552218
L-HDL-PL	NFBC 66	Pr(>|t|	0.896716
M-HDL-PL	NFBC 66	Pr(>|t|	0.324506
S-HDL-PL	NFBC 66	Pr(>|t|	0.822509
Total Cholesterol	NFBC 66	Pr(>|t|	#N/A
XXL-VLDL-C	NFBC 66	Pr(>|t|	0.0106103
XL-VLDL-C	NFBC 66	Pr(>|t|	0.0200611
L-VLDL-C	NFBC 66	Pr(>|t|	0.0501386
M-VLDL-C	NFBC 66	Pr(>|t|	0.00856473
S-VLDL-C	NFBC 66	Pr(>|t|	0.0174108
XS-VLDL-C	NFBC 66	Pr(>|t|	0.0325476
IDL-C	NFBC 66	Pr(>|t|	0.00331978
L-LDL-C	NFBC 66	Pr(>|t|	0.00410231
M-LDL-C	NFBC 66	Pr(>|t|	0.00645963
S-LDL-C	NFBC 66	Pr(>|t|	0.00556524
XL-HDL-C	NFBC 66	Pr(>|t|	0.868232
L-HDL-C	NFBC 66	Pr(>|t|	0.622823
M-HDL-C	NFBC 66	Pr(>|t|	0.260198
S-HDL-C	NFBC 66	Pr(>|t|	0.605197
Cholesteryl Esters	NFBC 66	Pr(>|t|	#N/A
XXL-VLDL-CE	NFBC 66	Pr(>|t|	0.00546478
XL-VLDL-CE	NFBC 66	Pr(>|t|	0.0267325
L-VLDL-CE	NFBC 66	Pr(>|t|	0.0291694
M-VLDL-CE	NFBC 66	Pr(>|t|	0.00157006
S-VLDL-CE	NFBC 66	Pr(>|t|	0.00686886
XS-VLDL-CE	NFBC 66	Pr(>|t|	0.0300794
IDL-CE	NFBC 66	Pr(>|t|	0.0030524
L-LDL-CE	NFBC 66	Pr(>|t|	0.00303807
M-LDL-CE	NFBC 66	Pr(>|t|	0.00584677
S-LDL-CE	NFBC 66	Pr(>|t|	0.00496642
XL-HDL-CE	NFBC 66	Pr(>|t|	0.929626
L-HDL-CE	NFBC 66	Pr(>|t|	0.616559
M-HDL-CE	NFBC 66	Pr(>|t|	0.253023
S-HDL-CE	NFBC 66	Pr(>|t|	0.581285
Free Cholesterol	NFBC 66	Pr(>|t|	#N/A
XXL-VLDL-FC	NFBC 66	Pr(>|t|	0.053417
XL-VLDL-FC	NFBC 66	Pr(>|t|	0.0154122
L-VLDL-FC	NFBC 66	Pr(>|t|	0.068251
M-VLDL-FC	NFBC 66	Pr(>|t|	0.035306
S-VLDL-FC	NFBC 66	Pr(>|t|	0.0980212
XS-VLDL-FC	NFBC 66	Pr(>|t|	0.106432
IDL-FC	NFBC 66	Pr(>|t|	0.014248
L-LDL-FC	NFBC 66	Pr(>|t|	0.00951928
M-LDL-FC	NFBC 66	Pr(>|t|	0.0105133
S-LDL-FC	NFBC 66	Pr(>|t|	0.00972447
XL-HDL-FC	NFBC 66	Pr(>|t|	0.732504
L-HDL-FC	NFBC 66	Pr(>|t|	0.656875
M-HDL-FC	NFBC 66	Pr(>|t|	0.315547
S-HDL-FC	NFBC 66	Pr(>|t|	0.793218
Triglycerides	NFBC 66	Pr(>|t|	#N/A
XXL-VLDL-TG	NFBC 66	Pr(>|t|	0.0303679
XL-VLDL-TG	NFBC 66	Pr(>|t|	0.116184
L-VLDL-TG	NFBC 66	Pr(>|t|	0.070086
M-VLDL-TG	NFBC 66	Pr(>|t|	0.0432329
S-VLDL-TG	NFBC 66	Pr(>|t|	0.204245
XS-VLDL-TG	NFBC 66	Pr(>|t|	0.786814
IDL-TG	NFBC 66	Pr(>|t|	0.817782
L-LDL-TG	NFBC 66	Pr(>|t|	0.99853
M-LDL-TG	NFBC 66	Pr(>|t|	0.998162
S-LDL-TG	NFBC 66	Pr(>|t|	0.590426
XL-HDL-TG	NFBC 66	Pr(>|t|	0.492875
L-HDL-TG	NFBC 66	Pr(>|t|	0.815209
M-HDL-TG	NFBC 66	Pr(>|t|	0.155196
S-HDL-TG	NFBC 66	Pr(>|t|	0.997409
Particle Conc.	NFBC 86	Pr(>|t|	#N/A
XXL-VLDL-P	NFBC 86	Pr(>|t|	0.00311947
XL-VLDL-P	NFBC 86	Pr(>|t|	0.039473
L-VLDL-P	NFBC 86	Pr(>|t|	0.0605243
M-VLDL-P	NFBC 86	Pr(>|t|	0.0351899
S-VLDL-P	NFBC 86	Pr(>|t|	0.014838
XS-VLDL-P	NFBC 86	Pr(>|t|	0.000464462
IDL-P	NFBC 86	Pr(>|t|	0.000635576
L-LDL-P	NFBC 86	Pr(>|t|	0.00140833
M-LDL-P	NFBC 86	Pr(>|t|	0.00489731
S-LDL-P	NFBC 86	Pr(>|t|	0.00278054
XL-HDL-P	NFBC 86	Pr(>|t|	0.998148
L-HDL-P	NFBC 86	Pr(>|t|	0.0278515
M-HDL-P	NFBC 86	Pr(>|t|	0.175415
S-HDL-P	NFBC 86	Pr(>|t|	0.434443
Total Lipids	NFBC 86	Pr(>|t|	#N/A
XXL-VLDL-L	NFBC 86	Pr(>|t|	0.00344778
XL-VLDL-L	NFBC 86	Pr(>|t|	0.0334659
L-VLDL-L	NFBC 86	Pr(>|t|	0.0558933
M-VLDL-L	NFBC 86	Pr(>|t|	0.0302022
S-VLDL-L	NFBC 86	Pr(>|t|	0.0115527
XS-VLDL-L	NFBC 86	Pr(>|t|	0.000614157
IDL-L	NFBC 86	Pr(>|t|	0.000784225
L-LDL-L	NFBC 86	Pr(>|t|	0.00165878
M-LDL-L	NFBC 86	Pr(>|t|	0.00566371
S-LDL-L	NFBC 86	Pr(>|t|	0.00340502
XL-HDL-L	NFBC 86	Pr(>|t|	0.987397
L-HDL-L	NFBC 86	Pr(>|t|	0.0251477
M-HDL-L	NFBC 86	Pr(>|t|	0.146473
S-HDL-L	NFBC 86	Pr(>|t|	0.382496
Phospholipids	NFBC 86	Pr(>|t|	#N/A
XXL-VLDL-PL	NFBC 86	Pr(>|t|	0.0152063
XL-VLDL-PL	NFBC 86	Pr(>|t|	0.0205459
L-VLDL-PL	NFBC 86	Pr(>|t|	0.042122
M-VLDL-PL	NFBC 86	Pr(>|t|	0.0221491
S-VLDL-PL	NFBC 86	Pr(>|t|	0.0157889
XS-VLDL-PL	NFBC 86	Pr(>|t|	0.000707384
IDL-PL	NFBC 86	Pr(>|t|	0.001716
L-LDL-PL	NFBC 86	Pr(>|t|	0.00236591
M-LDL-PL	NFBC 86	Pr(>|t|	0.00364181
S-LDL-PL	NFBC 86	Pr(>|t|	0.00506379
XL-HDL-PL	NFBC 86	Pr(>|t|	0.561953
L-HDL-PL	NFBC 86	Pr(>|t|	0.0410649
M-HDL-PL	NFBC 86	Pr(>|t|	0.207053
S-HDL-PL	NFBC 86	Pr(>|t|	0.0807525
Total Cholesterol	NFBC 86	Pr(>|t|	#N/A
XXL-VLDL-C	NFBC 86	Pr(>|t|	0.00447695
XL-VLDL-C	NFBC 86	Pr(>|t|	0.0119052
L-VLDL-C	NFBC 86	Pr(>|t|	0.0260768
M-VLDL-C	NFBC 86	Pr(>|t|	0.00648162
S-VLDL-C	NFBC 86	Pr(>|t|	0.0033706
XS-VLDL-C	NFBC 86	Pr(>|t|	0.0015129
IDL-C	NFBC 86	Pr(>|t|	0.000599801
L-LDL-C	NFBC 86	Pr(>|t|	0.00175886
M-LDL-C	NFBC 86	Pr(>|t|	0.00881608
S-LDL-C	NFBC 86	Pr(>|t|	0.00528564
XL-HDL-C	NFBC 86	Pr(>|t|	0.524564
L-HDL-C	NFBC 86	Pr(>|t|	0.0173804
M-HDL-C	NFBC 86	Pr(>|t|	0.0574347
S-HDL-C	NFBC 86	Pr(>|t|	0.609099
Cholesteryl Esters	NFBC 86	Pr(>|t|	#N/A
XXL-VLDL-CE	NFBC 86	Pr(>|t|	0.0011784
XL-VLDL-CE	NFBC 86	Pr(>|t|	0.0092023
L-VLDL-CE	NFBC 86	Pr(>|t|	0.014341
M-VLDL-CE	NFBC 86	Pr(>|t|	0.00177543
S-VLDL-CE	NFBC 86	Pr(>|t|	0.00183884
XS-VLDL-CE	NFBC 86	Pr(>|t|	0.000950882
IDL-CE	NFBC 86	Pr(>|t|	0.000358973
L-LDL-CE	NFBC 86	Pr(>|t|	0.00144056
M-LDL-CE	NFBC 86	Pr(>|t|	0.00882268
S-LDL-CE	NFBC 86	Pr(>|t|	0.00581829
XL-HDL-CE	NFBC 86	Pr(>|t|	0.425991
L-HDL-CE	NFBC 86	Pr(>|t|	0.0168012
M-HDL-CE	NFBC 86	Pr(>|t|	0.0462304
S-HDL-CE	NFBC 86	Pr(>|t|	0.924123
Free Cholesterol	NFBC 86	Pr(>|t|	#N/A
XXL-VLDL-FC	NFBC 86	Pr(>|t|	0.0358381
XL-VLDL-FC	NFBC 86	Pr(>|t|	0.013619
L-VLDL-FC	NFBC 86	Pr(>|t|	0.0573293
M-VLDL-FC	NFBC 86	Pr(>|t|	0.040415
S-VLDL-FC	NFBC 86	Pr(>|t|	0.0188139
XS-VLDL-FC	NFBC 86	Pr(>|t|	0.0100774
IDL-FC	NFBC 86	Pr(>|t|	0.00355082
L-LDL-FC	NFBC 86	Pr(>|t|	0.00376261
M-LDL-FC	NFBC 86	Pr(>|t|	0.0113066
S-LDL-FC	NFBC 86	Pr(>|t|	0.00841329
XL-HDL-FC	NFBC 86	Pr(>|t|	0.942349
L-HDL-FC	NFBC 86	Pr(>|t|	0.0186118
M-HDL-FC	NFBC 86	Pr(>|t|	0.0969851
S-HDL-FC	NFBC 86	Pr(>|t|	0.0314765
Triglycerides	NFBC 86	Pr(>|t|	#N/A
XXL-VLDL-TG	NFBC 86	Pr(>|t|	0.00241159
XL-VLDL-TG	NFBC 86	Pr(>|t|	0.0574913
L-VLDL-TG	NFBC 86	Pr(>|t|	0.0884536
M-VLDL-TG	NFBC 86	Pr(>|t|	0.0711311
S-VLDL-TG	NFBC 86	Pr(>|t|	0.0619843
XS-VLDL-TG	NFBC 86	Pr(>|t|	0.0117829
IDL-TG	NFBC 86	Pr(>|t|	0.00673541
L-LDL-TG	NFBC 86	Pr(>|t|	0.00390813
M-LDL-TG	NFBC 86	Pr(>|t|	0.00551596
S-LDL-TG	NFBC 86	Pr(>|t|	0.000958411
XL-HDL-TG	NFBC 86	Pr(>|t|	0.295927
L-HDL-TG	NFBC 86	Pr(>|t|	0.257375
M-HDL-TG	NFBC 86	Pr(>|t|	0.0690345
S-HDL-TG	NFBC 86	Pr(>|t|	0.0738563
Particle Conc.	INTERVAL	Pr(>|t|	#N/A
XXL-VLDL-P	INTERVAL	Pr(>|t|	0.0021
XL-VLDL-P	INTERVAL	Pr(>|t|	0.024
L-VLDL-P	INTERVAL	Pr(>|t|	0.015
M-VLDL-P	INTERVAL	Pr(>|t|	0.00045
S-VLDL-P	INTERVAL	Pr(>|t|	5e-06
XS-VLDL-P	INTERVAL	Pr(>|t|	6.6e-15
IDL-P	INTERVAL	Pr(>|t|	1.2e-24
L-LDL-P	INTERVAL	Pr(>|t|	1.6e-26
M-LDL-P	INTERVAL	Pr(>|t|	2.2e-26
S-LDL-P	INTERVAL	Pr(>|t|	2.6e-26
XL-HDL-P	INTERVAL	Pr(>|t|	0.032
L-HDL-P	INTERVAL	Pr(>|t|	0.5
M-HDL-P	INTERVAL	Pr(>|t|	0.55
S-HDL-P	INTERVAL	Pr(>|t|	0.45
Total Lipids	INTERVAL	Pr(>|t|	#N/A
XXL-VLDL-L	INTERVAL	Pr(>|t|	0.002
XL-VLDL-L	INTERVAL	Pr(>|t|	0.019
L-VLDL-L	INTERVAL	Pr(>|t|	0.013
M-VLDL-L	INTERVAL	Pr(>|t|	0.00023
S-VLDL-L	INTERVAL	Pr(>|t|	1.1e-06
XS-VLDL-L	INTERVAL	Pr(>|t|	1.1e-15
IDL-L	INTERVAL	Pr(>|t|	2.2e-25
L-LDL-L	INTERVAL	Pr(>|t|	3.6e-27
M-LDL-L	INTERVAL	Pr(>|t|	8.8e-27
S-LDL-L	INTERVAL	Pr(>|t|	1.2e-26
XL-HDL-L	INTERVAL	Pr(>|t|	0.034
L-HDL-L	INTERVAL	Pr(>|t|	0.47
M-HDL-L	INTERVAL	Pr(>|t|	0.5
S-HDL-L	INTERVAL	Pr(>|t|	0.51
Phospholipids	INTERVAL	Pr(>|t|	#N/A
XXL-VLDL-PL	INTERVAL	Pr(>|t|	0.0053
XL-VLDL-PL	INTERVAL	Pr(>|t|	0.0039
L-VLDL-PL	INTERVAL	Pr(>|t|	0.0044
M-VLDL-PL	INTERVAL	Pr(>|t|	6.1e-05
S-VLDL-PL	INTERVAL	Pr(>|t|	1.2e-05
XS-VLDL-PL	INTERVAL	Pr(>|t|	4.7e-22
IDL-PL	INTERVAL	Pr(>|t|	1e-26
L-LDL-PL	INTERVAL	Pr(>|t|	3.1e-27
M-LDL-PL	INTERVAL	Pr(>|t|	5.3e-23
S-LDL-PL	INTERVAL	Pr(>|t|	2.9e-21
XL-HDL-PL	INTERVAL	Pr(>|t|	0.096
L-HDL-PL	INTERVAL	Pr(>|t|	0.7
M-HDL-PL	INTERVAL	Pr(>|t|	0.58
S-HDL-PL	INTERVAL	Pr(>|t|	1.8e-05
Total Cholesterol	INTERVAL	Pr(>|t|	#N/A
XXL-VLDL-C	INTERVAL	Pr(>|t|	0.00026
XL-VLDL-C	INTERVAL	Pr(>|t|	0.0039
L-VLDL-C	INTERVAL	Pr(>|t|	0.0036
M-VLDL-C	INTERVAL	Pr(>|t|	1.8e-07
S-VLDL-C	INTERVAL	Pr(>|t|	1.4e-11
XS-VLDL-C	INTERVAL	Pr(>|t|	2.6e-15
IDL-C	INTERVAL	Pr(>|t|	1.8e-26
L-LDL-C	INTERVAL	Pr(>|t|	9.8e-29
M-LDL-C	INTERVAL	Pr(>|t|	1.4e-28
S-LDL-C	INTERVAL	Pr(>|t|	1.1e-28
XL-HDL-C	INTERVAL	Pr(>|t|	0.033
L-HDL-C	INTERVAL	Pr(>|t|	0.23
M-HDL-C	INTERVAL	Pr(>|t|	0.26
S-HDL-C	INTERVAL	Pr(>|t|	0.00019
Cholesteryl Esters	INTERVAL	Pr(>|t|	#N/A
XXL-VLDL-CE	INTERVAL	Pr(>|t|	3.6e-06
XL-VLDL-CE	INTERVAL	Pr(>|t|	0.0047
L-VLDL-CE	INTERVAL	Pr(>|t|	0.00097
M-VLDL-CE	INTERVAL	Pr(>|t|	1.2e-10
S-VLDL-CE	INTERVAL	Pr(>|t|	8.3e-14
XS-VLDL-CE	INTERVAL	Pr(>|t|	7.5e-14
IDL-CE	INTERVAL	Pr(>|t|	8.1e-26
L-LDL-CE	INTERVAL	Pr(>|t|	7.9e-29
M-LDL-CE	INTERVAL	Pr(>|t|	2.4e-29
S-LDL-CE	INTERVAL	Pr(>|t|	1e-29
XL-HDL-CE	INTERVAL	Pr(>|t|	0.034
L-HDL-CE	INTERVAL	Pr(>|t|	0.18
M-HDL-CE	INTERVAL	Pr(>|t|	0.2
S-HDL-CE	INTERVAL	Pr(>|t|	1.5e-07
Free Cholesterol	INTERVAL	Pr(>|t|	#N/A
XXL-VLDL-FC	INTERVAL	Pr(>|t|	0.043
XL-VLDL-FC	INTERVAL	Pr(>|t|	0.0031
L-VLDL-FC	INTERVAL	Pr(>|t|	0.016
M-VLDL-FC	INTERVAL	Pr(>|t|	0.00067
S-VLDL-FC	INTERVAL	Pr(>|t|	2.2e-06
XS-VLDL-FC	INTERVAL	Pr(>|t|	4.9e-16
IDL-FC	INTERVAL	Pr(>|t|	5.3e-27
L-LDL-FC	INTERVAL	Pr(>|t|	2.1e-28
M-LDL-FC	INTERVAL	Pr(>|t|	2.2e-24
S-LDL-FC	INTERVAL	Pr(>|t|	2.3e-22
XL-HDL-FC	INTERVAL	Pr(>|t|	0.034
L-HDL-FC	INTERVAL	Pr(>|t|	0.43
M-HDL-FC	INTERVAL	Pr(>|t|	0.62
S-HDL-FC	INTERVAL	Pr(>|t|	0.00014
Triglycerides	INTERVAL	Pr(>|t|	#N/A
XXL-VLDL-TG	INTERVAL	Pr(>|t|	0.0029
XL-VLDL-TG	INTERVAL	Pr(>|t|	0.052
L-VLDL-TG	INTERVAL	Pr(>|t|	0.035
M-VLDL-TG	INTERVAL	Pr(>|t|	0.013
S-VLDL-TG	INTERVAL	Pr(>|t|	0.009
XS-VLDL-TG	INTERVAL	Pr(>|t|	0.00029
IDL-TG	INTERVAL	Pr(>|t|	1.3e-05
L-LDL-TG	INTERVAL	Pr(>|t|	1.4e-06
M-LDL-TG	INTERVAL	Pr(>|t|	1.1e-06
S-LDL-TG	INTERVAL	Pr(>|t|	2.6e-07
XL-HDL-TG	INTERVAL	Pr(>|t|	2.6e-05
L-HDL-TG	INTERVAL	Pr(>|t|	0.15
M-HDL-TG	INTERVAL	Pr(>|t|	0.024
S-HDL-TG	INTERVAL	Pr(>|t|	0.87
Particle Conc.	FINRISK 97	2.5 %	#N/A
XXL-VLDL-P	FINRISK 97	2.5 %	-0.211463
XL-VLDL-P	FINRISK 97	2.5 %	-0.179898
L-VLDL-P	FINRISK 97	2.5 %	-0.186044
M-VLDL-P	FINRISK 97	2.5 %	-0.209285
S-VLDL-P	FINRISK 97	2.5 %	-0.264919
XS-VLDL-P	FINRISK 97	2.5 %	-0.273565
IDL-P	FINRISK 97	2.5 %	-0.311177
L-LDL-P	FINRISK 97	2.5 %	-0.317809
M-LDL-P	FINRISK 97	2.5 %	-0.323417
S-LDL-P	FINRISK 97	2.5 %	-0.321445
XL-HDL-P	FINRISK 97	2.5 %	-0.0285356
L-HDL-P	FINRISK 97	2.5 %	-0.00620024
M-HDL-P	FINRISK 97	2.5 %	-0.0978182
S-HDL-P	FINRISK 97	2.5 %	-0.161629
Total Lipids	FINRISK 97	2.5 %	#N/A
XXL-VLDL-L	FINRISK 97	2.5 %	-0.212588
XL-VLDL-L	FINRISK 97	2.5 %	-0.184968
L-VLDL-L	FINRISK 97	2.5 %	-0.183834
M-VLDL-L	FINRISK 97	2.5 %	-0.214683
S-VLDL-L	FINRISK 97	2.5 %	-0.269651
XS-VLDL-L	FINRISK 97	2.5 %	-0.276244
IDL-L	FINRISK 97	2.5 %	-0.313317
L-LDL-L	FINRISK 97	2.5 %	-0.327276
M-LDL-L	FINRISK 97	2.5 %	-0.3324
S-LDL-L	FINRISK 97	2.5 %	-0.329451
XL-HDL-L	FINRISK 97	2.5 %	-0.0291677
L-HDL-L	FINRISK 97	2.5 %	-0.00294111
M-HDL-L	FINRISK 97	2.5 %	-0.0937748
S-HDL-L	FINRISK 97	2.5 %	-0.160593
Phospholipids	FINRISK 97	2.5 %	#N/A
XXL-VLDL-PL	FINRISK 97	2.5 %	-0.214859
XL-VLDL-PL	FINRISK 97	2.5 %	-0.194493
L-VLDL-PL	FINRISK 97	2.5 %	-0.192324
M-VLDL-PL	FINRISK 97	2.5 %	-0.224239
S-VLDL-PL	FINRISK 97	2.5 %	-0.246612
XS-VLDL-PL	FINRISK 97	2.5 %	-0.292193
IDL-PL	FINRISK 97	2.5 %	-0.321767
L-LDL-PL	FINRISK 97	2.5 %	-0.334605
M-LDL-PL	FINRISK 97	2.5 %	-0.334017
S-LDL-PL	FINRISK 97	2.5 %	-0.30966
XL-HDL-PL	FINRISK 97	2.5 %	-0.0113733
L-HDL-PL	FINRISK 97	2.5 %	-0.0219653
M-HDL-PL	FINRISK 97	2.5 %	-0.0994795
S-HDL-PL	FINRISK 97	2.5 %	-0.0742622
Total Cholesterol	FINRISK 97	2.5 %	#N/A
XXL-VLDL-C	FINRISK 97	2.5 %	-0.224188
XL-VLDL-C	FINRISK 97	2.5 %	-0.207954
L-VLDL-C	FINRISK 97	2.5 %	-0.204293
M-VLDL-C	FINRISK 97	2.5 %	-0.253296
S-VLDL-C	FINRISK 97	2.5 %	-0.299517
XS-VLDL-C	FINRISK 97	2.5 %	-0.276721
IDL-C	FINRISK 97	2.5 %	-0.318901
L-LDL-C	FINRISK 97	2.5 %	-0.329097
M-LDL-C	FINRISK 97	2.5 %	-0.331827
S-LDL-C	FINRISK 97	2.5 %	-0.332037
XL-HDL-C	FINRISK 97	2.5 %	-0.046347
L-HDL-C	FINRISK 97	2.5 %	0.0164725
M-HDL-C	FINRISK 97	2.5 %	-0.0688197
S-HDL-C	FINRISK 97	2.5 %	-0.230517
Cholesteryl Esters	FINRISK 97	2.5 %	#N/A
XXL-VLDL-CE	FINRISK 97	2.5 %	-0.241456
XL-VLDL-CE	FINRISK 97	2.5 %	-0.210204
L-VLDL-CE	FINRISK 97	2.5 %	-0.222892
M-VLDL-CE	FINRISK 97	2.5 %	-0.273821
S-VLDL-CE	FINRISK 97	2.5 %	-0.309383
XS-VLDL-CE	FINRISK 97	2.5 %	-0.279832
IDL-CE	FINRISK 97	2.5 %	-0.318386
L-LDL-CE	FINRISK 97	2.5 %	-0.328704
M-LDL-CE	FINRISK 97	2.5 %	-0.331234
S-LDL-CE	FINRISK 97	2.5 %	-0.332018
XL-HDL-CE	FINRISK 97	2.5 %	-0.0510497
L-HDL-CE	FINRISK 97	2.5 %	0.0184316
M-HDL-CE	FINRISK 97	2.5 %	-0.0591814
S-HDL-CE	FINRISK 97	2.5 %	-0.249055
Free Cholesterol	FINRISK 97	2.5 %	#N/A
XXL-VLDL-FC	FINRISK 97	2.5 %	-0.197627
XL-VLDL-FC	FINRISK 97	2.5 %	-0.212392
L-VLDL-FC	FINRISK 97	2.5 %	-0.192456
M-VLDL-FC	FINRISK 97	2.5 %	-0.215584
S-VLDL-FC	FINRISK 97	2.5 %	-0.270699
XS-VLDL-FC	FINRISK 97	2.5 %	-0.274978
IDL-FC	FINRISK 97	2.5 %	-0.309867
L-LDL-FC	FINRISK 97	2.5 %	-0.327371
M-LDL-FC	FINRISK 97	2.5 %	-0.325531
S-LDL-FC	FINRISK 97	2.5 %	-0.313183
XL-HDL-FC	FINRISK 97	2.5 %	-0.0362816
L-HDL-FC	FINRISK 97	2.5 %	0.00985809
M-HDL-FC	FINRISK 97	2.5 %	-0.110351
S-HDL-FC	FINRISK 97	2.5 %	-0.0956311
Triglycerides	FINRISK 97	2.5 %	#N/A
XXL-VLDL-TG	FINRISK 97	2.5 %	-0.211253
XL-VLDL-TG	FINRISK 97	2.5 %	-0.16405
L-VLDL-TG	FINRISK 97	2.5 %	-0.155059
M-VLDL-TG	FINRISK 97	2.5 %	-0.179548
S-VLDL-TG	FINRISK 97	2.5 %	-0.231336
XS-VLDL-TG	FINRISK 97	2.5 %	-0.238538
IDL-TG	FINRISK 97	2.5 %	-0.223614
L-LDL-TG	FINRISK 97	2.5 %	-0.221646
M-LDL-TG	FINRISK 97	2.5 %	-0.222467
S-LDL-TG	FINRISK 97	2.5 %	-0.224824
XL-HDL-TG	FINRISK 97	2.5 %	-0.146861
L-HDL-TG	FINRISK 97	2.5 %	-0.115488
M-HDL-TG	FINRISK 97	2.5 %	-0.226041
S-HDL-TG	FINRISK 97	2.5 %	-0.18285
Particle Conc.	FINRISK 07	2.5 %	#N/A
XXL-VLDL-P	FINRISK 07	2.5 %	-0.220845
XL-VLDL-P	FINRISK 07	2.5 %	-0.172704
L-VLDL-P	FINRISK 07	2.5 %	-0.17978
[truncated: 1,151 more rows]

## Sheet: S8 Fig
metabolite	cohort	variable	value
Phospholipids	FINRISK 97	Estimate	#N/A
XXL-VLDL-PL%	FINRISK 97	Estimate	-0.0956383
XL-VLDL-PL%	FINRISK 97	Estimate	-0.153237
L-VLDL-PL%	FINRISK 97	Estimate	-0.112724
M-VLDL-PL%	FINRISK 97	Estimate	0.0276442
S-VLDL-PL%	FINRISK 97	Estimate	0.165289
XS-VLDL-PL%	FINRISK 97	Estimate	-0.0991372
IDL-PL%	FINRISK 97	Estimate	0.0300443
L-LDL-PL%	FINRISK 97	Estimate	0.200591
M-LDL-PL%	FINRISK 97	Estimate	0.212102
S-LDL-PL%	FINRISK 97	Estimate	0.231583
XL-HDL-PL%	FINRISK 97	Estimate	0.0722261
L-HDL-PL%	FINRISK 97	Estimate	-0.168578
M-HDL-PL%	FINRISK 97	Estimate	-0.0313064
S-HDL-PL%	FINRISK 97	Estimate	0.165624
Total Cholesterol	FINRISK 97	Estimate	#N/A
XXL-VLDL-C%	FINRISK 97	Estimate	-0.133941
XL-VLDL-C%	FINRISK 97	Estimate	0.0755276
L-VLDL-C%	FINRISK 97	Estimate	-0.0124991
M-VLDL-C%	FINRISK 97	Estimate	-0.0907753
S-VLDL-C%	FINRISK 97	Estimate	-0.0465402
XS-VLDL-C%	FINRISK 97	Estimate	0.100151
IDL-C%	FINRISK 97	Estimate	-0.00847269
L-LDL-C%	FINRISK 97	Estimate	-0.126595
M-LDL-C%	FINRISK 97	Estimate	-0.143317
S-LDL-C%	FINRISK 97	Estimate	-0.165808
XL-HDL-C%	FINRISK 97	Estimate	-0.0586708
L-HDL-C%	FINRISK 97	Estimate	0.19777
M-HDL-C%	FINRISK 97	Estimate	0.0683854
S-HDL-C%	FINRISK 97	Estimate	-0.129259
Cholesteryl Esters	FINRISK 97	Estimate	#N/A
XXL-VLDL-CE%	FINRISK 97	Estimate	-0.120058
XL-VLDL-CE%	FINRISK 97	Estimate	0.110219
L-VLDL-CE%	FINRISK 97	Estimate	0.0565405
M-VLDL-CE%	FINRISK 97	Estimate	-0.0454996
S-VLDL-CE%	FINRISK 97	Estimate	-0.0412523
XS-VLDL-CE%	FINRISK 97	Estimate	0.108608
IDL-CE%	FINRISK 97	Estimate	0.0128754
L-LDL-CE%	FINRISK 97	Estimate	-0.179515
M-LDL-CE%	FINRISK 97	Estimate	-0.200925
S-LDL-CE%	FINRISK 97	Estimate	-0.204231
XL-HDL-CE%	FINRISK 97	Estimate	-0.0617127
L-HDL-CE%	FINRISK 97	Estimate	0.204018
M-HDL-CE%	FINRISK 97	Estimate	0.0797373
S-HDL-CE%	FINRISK 97	Estimate	-0.133478
Free Cholesterol	FINRISK 97	Estimate	#N/A
XXL-VLDL-FC%	FINRISK 97	Estimate	-0.0584273
XL-VLDL-FC%	FINRISK 97	Estimate	0.0147824
L-VLDL-FC%	FINRISK 97	Estimate	-0.169979
M-VLDL-FC%	FINRISK 97	Estimate	-0.154716
S-VLDL-FC%	FINRISK 97	Estimate	-0.0458307
XS-VLDL-FC%	FINRISK 97	Estimate	-0.00367433
IDL-FC%	FINRISK 97	Estimate	-0.0681031
L-LDL-FC%	FINRISK 97	Estimate	0.149303
M-LDL-FC%	FINRISK 97	Estimate	0.242494
S-LDL-FC%	FINRISK 97	Estimate	0.237154
XL-HDL-FC%	FINRISK 97	Estimate	-0.0119772
L-HDL-FC%	FINRISK 97	Estimate	0.127045
M-HDL-FC%	FINRISK 97	Estimate	-0.0430241
S-HDL-FC%	FINRISK 97	Estimate	0.119072
Triglycerides	FINRISK 97	Estimate	#N/A
XXL-VLDL-TG%	FINRISK 97	Estimate	0.15192
XL-VLDL-TG%	FINRISK 97	Estimate	-0.011907
L-VLDL-TG%	FINRISK 97	Estimate	0.0355952
M-VLDL-TG%	FINRISK 97	Estimate	0.0823657
S-VLDL-TG%	FINRISK 97	Estimate	0.00283564
XS-VLDL-TG%	FINRISK 97	Estimate	-0.0399631
IDL-TG%	FINRISK 97	Estimate	0.00316504
L-LDL-TG%	FINRISK 97	Estimate	0.0114451
M-LDL-TG%	FINRISK 97	Estimate	-0.00543567
S-LDL-TG%	FINRISK 97	Estimate	-0.0257333
XL-HDL-TG%	FINRISK 97	Estimate	-0.102252
L-HDL-TG%	FINRISK 97	Estimate	-0.109568
M-HDL-TG%	FINRISK 97	Estimate	-0.095929
S-HDL-TG%	FINRISK 97	Estimate	-0.0613534
Phospholipids	DILGOM	Estimate	#N/A
XXL-VLDL-PL%	DILGOM	Estimate	0.10725
XL-VLDL-PL%	DILGOM	Estimate	-0.197464
L-VLDL-PL%	DILGOM	Estimate	-0.138349
M-VLDL-PL%	DILGOM	Estimate	-0.0463016
S-VLDL-PL%	DILGOM	Estimate	0.159873
XS-VLDL-PL%	DILGOM	Estimate	-0.103254
IDL-PL%	DILGOM	Estimate	0.102735
L-LDL-PL%	DILGOM	Estimate	0.258679
M-LDL-PL%	DILGOM	Estimate	0.2365
S-LDL-PL%	DILGOM	Estimate	0.268559
XL-HDL-PL%	DILGOM	Estimate	0.0972548
L-HDL-PL%	DILGOM	Estimate	-0.0946245
M-HDL-PL%	DILGOM	Estimate	-0.101229
S-HDL-PL%	DILGOM	Estimate	0.250878
Total Cholesterol	DILGOM	Estimate	#N/A
XXL-VLDL-C%	DILGOM	Estimate	-0.0548784
XL-VLDL-C%	DILGOM	Estimate	-0.266755
L-VLDL-C%	DILGOM	Estimate	-0.118848
M-VLDL-C%	DILGOM	Estimate	-0.187499
S-VLDL-C%	DILGOM	Estimate	-0.23477
XS-VLDL-C%	DILGOM	Estimate	-0.169534
IDL-C%	DILGOM	Estimate	-0.236519
L-LDL-C%	DILGOM	Estimate	-0.279551
M-LDL-C%	DILGOM	Estimate	-0.247842
S-LDL-C%	DILGOM	Estimate	-0.260212
XL-HDL-C%	DILGOM	Estimate	-0.11625
L-HDL-C%	DILGOM	Estimate	0.123188
M-HDL-C%	DILGOM	Estimate	0.144562
S-HDL-C%	DILGOM	Estimate	-0.212837
Cholesteryl Esters	DILGOM	Estimate	#N/A
XXL-VLDL-CE%	DILGOM	Estimate	-0.22414
XL-VLDL-CE%	DILGOM	Estimate	-0.220812
L-VLDL-CE%	DILGOM	Estimate	-0.154468
M-VLDL-CE%	DILGOM	Estimate	-0.174189
S-VLDL-CE%	DILGOM	Estimate	-0.25003
XS-VLDL-CE%	DILGOM	Estimate	-0.165852
IDL-CE%	DILGOM	Estimate	-0.199315
L-LDL-CE%	DILGOM	Estimate	-0.270403
M-LDL-CE%	DILGOM	Estimate	-0.261078
S-LDL-CE%	DILGOM	Estimate	-0.274666
XL-HDL-CE%	DILGOM	Estimate	-0.0839708
L-HDL-CE%	DILGOM	Estimate	0.146252
M-HDL-CE%	DILGOM	Estimate	0.141743
S-HDL-CE%	DILGOM	Estimate	-0.237693
Free Cholesterol	DILGOM	Estimate	#N/A
XXL-VLDL-FC%	DILGOM	Estimate	0.232253
XL-VLDL-FC%	DILGOM	Estimate	-0.23993
L-VLDL-FC%	DILGOM	Estimate	0.0439352
M-VLDL-FC%	DILGOM	Estimate	0.00502137
S-VLDL-FC%	DILGOM	Estimate	0.0263623
XS-VLDL-FC%	DILGOM	Estimate	-0.0153416
IDL-FC%	DILGOM	Estimate	-0.101343
L-LDL-FC%	DILGOM	Estimate	0.076062
M-LDL-FC%	DILGOM	Estimate	0.265857
S-LDL-FC%	DILGOM	Estimate	0.262687
XL-HDL-FC%	DILGOM	Estimate	-0.11216
L-HDL-FC%	DILGOM	Estimate	0.074229
M-HDL-FC%	DILGOM	Estimate	0.0824459
S-HDL-FC%	DILGOM	Estimate	0.313004
Triglycerides	DILGOM	Estimate	#N/A
XXL-VLDL-TG%	DILGOM	Estimate	0.00151648
XL-VLDL-TG%	DILGOM	Estimate	0.298417
L-VLDL-TG%	DILGOM	Estimate	0.163655
M-VLDL-TG%	DILGOM	Estimate	0.177623
S-VLDL-TG%	DILGOM	Estimate	0.186659
XS-VLDL-TG%	DILGOM	Estimate	0.173307
IDL-TG%	DILGOM	Estimate	0.188282
L-LDL-TG%	DILGOM	Estimate	0.204386
M-LDL-TG%	DILGOM	Estimate	0.201879
S-LDL-TG%	DILGOM	Estimate	0.147158
XL-HDL-TG%	DILGOM	Estimate	-0.0401245
L-HDL-TG%	DILGOM	Estimate	-0.142401
M-HDL-TG%	DILGOM	Estimate	-0.140738
S-HDL-TG%	DILGOM	Estimate	-0.0779658
Phospholipids	YFS	Estimate	#N/A
XXL-VLDL-PL%	YFS	Estimate	-0.122008
XL-VLDL-PL%	YFS	Estimate	-0.156118
L-VLDL-PL%	YFS	Estimate	-0.24251
M-VLDL-PL%	YFS	Estimate	-0.0788948
S-VLDL-PL%	YFS	Estimate	0.0702256
XS-VLDL-PL%	YFS	Estimate	-0.20514
IDL-PL%	YFS	Estimate	0.0584465
L-LDL-PL%	YFS	Estimate	0.316914
M-LDL-PL%	YFS	Estimate	0.347093
S-LDL-PL%	YFS	Estimate	0.32382
XL-HDL-PL%	YFS	Estimate	0.00794026
L-HDL-PL%	YFS	Estimate	-0.116373
M-HDL-PL%	YFS	Estimate	0.0203489
S-HDL-PL%	YFS	Estimate	0.316981
Total Cholesterol	YFS	Estimate	#N/A
XXL-VLDL-C%	YFS	Estimate	-0.241492
XL-VLDL-C%	YFS	Estimate	-0.0365292
L-VLDL-C%	YFS	Estimate	-0.0699328
M-VLDL-C%	YFS	Estimate	-0.0749106
S-VLDL-C%	YFS	Estimate	-0.140596
XS-VLDL-C%	YFS	Estimate	-0.022311
IDL-C%	YFS	Estimate	-0.171778
L-LDL-C%	YFS	Estimate	-0.296152
M-LDL-C%	YFS	Estimate	-0.318819
S-LDL-C%	YFS	Estimate	-0.308888
XL-HDL-C%	YFS	Estimate	-0.0475298
L-HDL-C%	YFS	Estimate	0.0759784
M-HDL-C%	YFS	Estimate	-0.0403023
S-HDL-C%	YFS	Estimate	-0.325875
Cholesteryl Esters	YFS	Estimate	#N/A
XXL-VLDL-CE%	YFS	Estimate	-0.199893
XL-VLDL-CE%	YFS	Estimate	0.0205205
L-VLDL-CE%	YFS	Estimate	-0.00905785
M-VLDL-CE%	YFS	Estimate	-0.0399439
S-VLDL-CE%	YFS	Estimate	-0.12301
XS-VLDL-CE%	YFS	Estimate	0.0249041
IDL-CE%	YFS	Estimate	-0.110096
L-LDL-CE%	YFS	Estimate	-0.309073
M-LDL-CE%	YFS	Estimate	-0.350749
S-LDL-CE%	YFS	Estimate	-0.330055
XL-HDL-CE%	YFS	Estimate	-0.00695788
L-HDL-CE%	YFS	Estimate	0.143622
M-HDL-CE%	YFS	Estimate	0.0283211
S-HDL-CE%	YFS	Estimate	-0.326603
Free Cholesterol	YFS	Estimate	#N/A
XXL-VLDL-FC%	YFS	Estimate	-0.0592294
XL-VLDL-FC%	YFS	Estimate	-0.0797499
L-VLDL-FC%	YFS	Estimate	-0.107163
M-VLDL-FC%	YFS	Estimate	-0.149682
S-VLDL-FC%	YFS	Estimate	-0.173232
XS-VLDL-FC%	YFS	Estimate	-0.197644
IDL-FC%	YFS	Estimate	-0.219417
L-LDL-FC%	YFS	Estimate	0.0368836
M-LDL-FC%	YFS	Estimate	0.29879
S-LDL-FC%	YFS	Estimate	0.309896
XL-HDL-FC%	YFS	Estimate	-0.152504
L-HDL-FC%	YFS	Estimate	-0.0481114
M-HDL-FC%	YFS	Estimate	-0.247444
S-HDL-FC%	YFS	Estimate	0.253058
Triglycerides	YFS	Estimate	#N/A
XXL-VLDL-TG%	YFS	Estimate	0.205835
XL-VLDL-TG%	YFS	Estimate	0.0988693
L-VLDL-TG%	YFS	Estimate	0.167671
M-VLDL-TG%	YFS	Estimate	0.0793818
S-VLDL-TG%	YFS	Estimate	0.122047
XS-VLDL-TG%	YFS	Estimate	0.128909
IDL-TG%	YFS	Estimate	0.15007
L-LDL-TG%	YFS	Estimate	0.152526
M-LDL-TG%	YFS	Estimate	0.11287
S-LDL-TG%	YFS	Estimate	0.126197
XL-HDL-TG%	YFS	Estimate	0.0644297
L-HDL-TG%	YFS	Estimate	0.0764979
M-HDL-TG%	YFS	Estimate	0.0489178
S-HDL-TG%	YFS	Estimate	0.087164
Phospholipids	NFBC 66	Estimate	#N/A
XXL-VLDL-PL%	NFBC 66	Estimate	-0.07858
XL-VLDL-PL%	NFBC 66	Estimate	-0.137318
L-VLDL-PL%	NFBC 66	Estimate	-0.0390565
M-VLDL-PL%	NFBC 66	Estimate	0.094154
S-VLDL-PL%	NFBC 66	Estimate	0.208612
XS-VLDL-PL%	NFBC 66	Estimate	-0.071842
IDL-PL%	NFBC 66	Estimate	0.0571934
L-LDL-PL%	NFBC 66	Estimate	0.128018
M-LDL-PL%	NFBC 66	Estimate	0.112302
S-LDL-PL%	NFBC 66	Estimate	0.128713
XL-HDL-PL%	NFBC 66	Estimate	0.0621897
L-HDL-PL%	NFBC 66	Estimate	-0.108722
M-HDL-PL%	NFBC 66	Estimate	0.105698
S-HDL-PL%	NFBC 66	Estimate	0.0489069
Total Cholesterol	NFBC 66	Estimate	#N/A
XXL-VLDL-C%	NFBC 66	Estimate	-0.0500771
XL-VLDL-C%	NFBC 66	Estimate	0.0425244
L-VLDL-C%	NFBC 66	Estimate	0.0415518
M-VLDL-C%	NFBC 66	Estimate	-0.00795603
S-VLDL-C%	NFBC 66	Estimate	-0.106571
XS-VLDL-C%	NFBC 66	Estimate	-0.0475224
IDL-C%	NFBC 66	Estimate	-0.184713
L-LDL-C%	NFBC 66	Estimate	-0.188697
M-LDL-C%	NFBC 66	Estimate	-0.141277
S-LDL-C%	NFBC 66	Estimate	-0.146556
XL-HDL-C%	NFBC 66	Estimate	-0.0416548
L-HDL-C%	NFBC 66	Estimate	0.0987175
M-HDL-C%	NFBC 66	Estimate	0.00971595
S-HDL-C%	NFBC 66	Estimate	-0.0416767
Cholesteryl Esters	NFBC 66	Estimate	#N/A
XXL-VLDL-CE%	NFBC 66	Estimate	-0.0908252
XL-VLDL-CE%	NFBC 66	Estimate	0.0620731
L-VLDL-CE%	NFBC 66	Estimate	0.0483077
M-VLDL-CE%	NFBC 66	Estimate	-0.00964349
S-VLDL-CE%	NFBC 66	Estimate	-0.116859
XS-VLDL-CE%	NFBC 66	Estimate	-0.0536069
IDL-CE%	NFBC 66	Estimate	-0.192091
L-LDL-CE%	NFBC 66	Estimate	-0.234934
M-LDL-CE%	NFBC 66	Estimate	-0.152992
S-LDL-CE%	NFBC 66	Estimate	-0.157774
XL-HDL-CE%	NFBC 66	Estimate	-0.0177387
L-HDL-CE%	NFBC 66	Estimate	0.0978288
M-HDL-CE%	NFBC 66	Estimate	-0.0109086
S-HDL-CE%	NFBC 66	Estimate	-0.053363
Free Cholesterol	NFBC 66	Estimate	#N/A
XXL-VLDL-FC%	NFBC 66	Estimate	0.0653428
XL-VLDL-FC%	NFBC 66	Estimate	-0.0119549
L-VLDL-FC%	NFBC 66	Estimate	-0.0166238
M-VLDL-FC%	NFBC 66	Estimate	0.0072676
S-VLDL-FC%	NFBC 66	Estimate	0.0380984
XS-VLDL-FC%	NFBC 66	Estimate	-0.0096637
IDL-FC%	NFBC 66	Estimate	-0.0739165
L-LDL-FC%	NFBC 66	Estimate	0.13463
M-LDL-FC%	NFBC 66	Estimate	0.186285
S-LDL-FC%	NFBC 66	Estimate	0.191941
XL-HDL-FC%	NFBC 66	Estimate	-0.0980881
L-HDL-FC%	NFBC 66	Estimate	0.0709658
M-HDL-FC%	NFBC 66	Estimate	-0.02716
S-HDL-FC%	NFBC 66	Estimate	0.0553999
Triglycerides	NFBC 66	Estimate	#N/A
XXL-VLDL-TG%	NFBC 66	Estimate	0.0617147
XL-VLDL-TG%	NFBC 66	Estimate	0.0149273
L-VLDL-TG%	NFBC 66	Estimate	-0.033716
M-VLDL-TG%	NFBC 66	Estimate	-0.0129027
S-VLDL-TG%	NFBC 66	Estimate	0.0570493
XS-VLDL-TG%	NFBC 66	Estimate	0.0836983
IDL-TG%	NFBC 66	Estimate	0.167425
L-LDL-TG%	NFBC 66	Estimate	0.137299
M-LDL-TG%	NFBC 66	Estimate	0.105891
S-LDL-TG%	NFBC 66	Estimate	0.0581343
XL-HDL-TG%	NFBC 66	Estimate	-0.0700981
L-HDL-TG%	NFBC 66	Estimate	-0.0496765
M-HDL-TG%	NFBC 66	Estimate	-0.0600528
S-HDL-TG%	NFBC 66	Estimate	-0.00302038
Phospholipids	NFBC 86	Estimate	#N/A
XXL-VLDL-PL%	NFBC 86	Estimate	0.111891
XL-VLDL-PL%	NFBC 86	Estimate	-0.0368761
L-VLDL-PL%	NFBC 86	Estimate	-0.116402
M-VLDL-PL%	NFBC 86	Estimate	0.00562957
S-VLDL-PL%	NFBC 86	Estimate	0.110321
XS-VLDL-PL%	NFBC 86	Estimate	-0.0464029
IDL-PL%	NFBC 86	Estimate	0.189236
L-LDL-PL%	NFBC 86	Estimate	0.238893
M-LDL-PL%	NFBC 86	Estimate	0.160961
S-LDL-PL%	NFBC 86	Estimate	0.199835
XL-HDL-PL%	NFBC 86	Estimate	0.151617
L-HDL-PL%	NFBC 86	Estimate	-0.149761
M-HDL-PL%	NFBC 86	Estimate	-0.163597
S-HDL-PL%	NFBC 86	Estimate	0.108716
Total Cholesterol	NFBC 86	Estimate	#N/A
XXL-VLDL-C%	NFBC 86	Estimate	0.0638884
XL-VLDL-C%	NFBC 86	Estimate	0.0414931
L-VLDL-C%	NFBC 86	Estimate	-0.00516463
M-VLDL-C%	NFBC 86	Estimate	-0.0422757
S-VLDL-C%	NFBC 86	Estimate	-0.044214
XS-VLDL-C%	NFBC 86	Estimate	0.0326391
IDL-C%	NFBC 86	Estimate	-0.0886794
L-LDL-C%	NFBC 86	Estimate	-0.151672
M-LDL-C%	NFBC 86	Estimate	-0.128346
S-LDL-C%	NFBC 86	Estimate	-0.137399
XL-HDL-C%	NFBC 86	Estimate	-0.123561
L-HDL-C%	NFBC 86	Estimate	0.104502
M-HDL-C%	NFBC 86	Estimate	0.216183
S-HDL-C%	NFBC 86	Estimate	-0.0413659
Cholesteryl Esters	NFBC 86	Estimate	#N/A
XXL-VLDL-CE%	NFBC 86	Estimate	0.00416255
XL-VLDL-CE%	NFBC 86	Estimate	0.0071669
L-VLDL-CE%	NFBC 86	Estimate	0.0136967
M-VLDL-CE%	NFBC 86	Estimate	-0.0444891
S-VLDL-CE%	NFBC 86	Estimate	-0.0528168
XS-VLDL-CE%	NFBC 86	Estimate	-0.0107232
IDL-CE%	NFBC 86	Estimate	-0.0949266
L-LDL-CE%	NFBC 86	Estimate	-0.198426
M-LDL-CE%	NFBC 86	Estimate	-0.170013
S-LDL-CE%	NFBC 86	Estimate	-0.13458
XL-HDL-CE%	NFBC 86	Estimate	-0.114077
L-HDL-CE%	NFBC 86	Estimate	0.0923174
M-HDL-CE%	NFBC 86	Estimate	0.216002
S-HDL-CE%	NFBC 86	Estimate	-0.0539461
Free Cholesterol	NFBC 86	Estimate	#N/A
XXL-VLDL-FC%	NFBC 86	Estimate	0.0511504
XL-VLDL-FC%	NFBC 86	Estimate	0.087569
L-VLDL-FC%	NFBC 86	Estimate	0.0811221
M-VLDL-FC%	NFBC 86	Estimate	0.0122318
S-VLDL-FC%	NFBC 86	Estimate	0.0533447
XS-VLDL-FC%	NFBC 86	Estimate	0.191415
IDL-FC%	NFBC 86	Estimate	0.0485881
L-LDL-FC%	NFBC 86	Estimate	0.219112
M-LDL-FC%	NFBC 86	Estimate	0.19186
S-LDL-FC%	NFBC 86	Estimate	0.195222
XL-HDL-FC%	NFBC 86	Estimate	-0.0247856
L-HDL-FC%	NFBC 86	Estimate	-0.0888717
M-HDL-FC%	NFBC 86	Estimate	0.0133565
S-HDL-FC%	NFBC 86	Estimate	0.0529805
Triglycerides	NFBC 86	Estimate	#N/A
XXL-VLDL-TG%	NFBC 86	Estimate	0.0410123
XL-VLDL-TG%	NFBC 86	Estimate	0.131062
L-VLDL-TG%	NFBC 86	Estimate	0.0766025
M-VLDL-TG%	NFBC 86	Estimate	0.0652455
S-VLDL-TG%	NFBC 86	Estimate	0.0320206
XS-VLDL-TG%	NFBC 86	Estimate	0.0476966
IDL-TG%	NFBC 86	Estimate	0.0691893
L-LDL-TG%	NFBC 86	Estimate	-0.0380602
M-LDL-TG%	NFBC 86	Estimate	-0.0948077
S-LDL-TG%	NFBC 86	Estimate	-0.129099
XL-HDL-TG%	NFBC 86	Estimate	-0.0891684
L-HDL-TG%	NFBC 86	Estimate	-0.0568331
M-HDL-TG%	NFBC 86	Estimate	-0.166459
S-HDL-TG%	NFBC 86	Estimate	-0.11074
Phospholipids	INTERVAL	Estimate	#N/A
XXL-VLDL-PL%	INTERVAL	Estimate	0.0021805
XL-VLDL-PL%	INTERVAL	Estimate	-0.102099
L-VLDL-PL%	INTERVAL	Estimate	-0.10055
M-VLDL-PL%	INTERVAL	Estimate	-0.0520619
S-VLDL-PL%	INTERVAL	Estimate	0.117447
XS-VLDL-PL%	INTERVAL	Estimate	-0.135754
IDL-PL%	INTERVAL	Estimate	0.0502635
L-LDL-PL%	INTERVAL	Estimate	0.184187
M-LDL-PL%	INTERVAL	Estimate	0.196096
S-LDL-PL%	INTERVAL	Estimate	0.200659
XL-HDL-PL%	INTERVAL	Estimate	0.00968928
L-HDL-PL%	INTERVAL	Estimate	-0.0540677
M-HDL-PL%	INTERVAL	Estimate	-0.0238274
S-HDL-PL%	INTERVAL	Estimate	0.158026
Total Cholesterol	INTERVAL	Estimate	#N/A
XXL-VLDL-C%	INTERVAL	Estimate	-0.0724359
XL-VLDL-C%	INTERVAL	Estimate	-0.0383164
L-VLDL-C%	INTERVAL	Estimate	-0.0260297
M-VLDL-C%	INTERVAL	Estimate	-0.0988678
S-VLDL-C%	INTERVAL	Estimate	-0.107028
XS-VLDL-C%	INTERVAL	Estimate	-0.0185359
IDL-C%	INTERVAL	Estimate	-0.1335
L-LDL-C%	INTERVAL	Estimate	-0.200727
M-LDL-C%	INTERVAL	Estimate	-0.192083
S-LDL-C%	INTERVAL	Estimate	-0.192488
XL-HDL-C%	INTERVAL	Estimate	0.00643872
L-HDL-C%	INTERVAL	Estimate	0.0639587
M-HDL-C%	INTERVAL	Estimate	0.0408772
S-HDL-C%	INTERVAL	Estimate	-0.139112
Cholesteryl Esters	INTERVAL	Estimate	#N/A
XXL-VLDL-CE%	INTERVAL	Estimate	-0.107738
XL-VLDL-CE%	INTERVAL	Estimate	-0.0108474
L-VLDL-CE%	INTERVAL	Estimate	-0.0203035
M-VLDL-CE%	INTERVAL	Estimate	-0.0952415
S-VLDL-CE%	INTERVAL	Estimate	-0.116684
XS-VLDL-CE%	INTERVAL	Estimate	-0.0143481
IDL-CE%	INTERVAL	Estimate	-0.107954
L-LDL-CE%	INTERVAL	Estimate	-0.211825
M-LDL-CE%	INTERVAL	Estimate	-0.206846
S-LDL-CE%	INTERVAL	Estimate	-0.205677
XL-HDL-CE%	INTERVAL	Estimate	0.00967231
L-HDL-CE%	INTERVAL	Estimate	0.091485
M-HDL-CE%	INTERVAL	Estimate	0.0516548
S-HDL-CE%	INTERVAL	Estimate	-0.145043
Free Cholesterol	INTERVAL	Estimate	#N/A
XXL-VLDL-FC%	INTERVAL	Estimate	0.0615705
XL-VLDL-FC%	INTERVAL	Estimate	-0.0712787
L-VLDL-FC%	INTERVAL	Estimate	-0.0187419
M-VLDL-FC%	INTERVAL	Estimate	-0.0232842
S-VLDL-FC%	INTERVAL	Estimate	0.0167871
XS-VLDL-FC%	INTERVAL	Estimate	-0.0149491
IDL-FC%	INTERVAL	Estimate	-0.093539
L-LDL-FC%	INTERVAL	Estimate	0.0842631
M-LDL-FC%	INTERVAL	Estimate	0.199823
S-LDL-FC%	INTERVAL	Estimate	0.19874
XL-HDL-FC%	INTERVAL	Estimate	-0.029073
L-HDL-FC%	INTERVAL	Estimate	0.0118241
M-HDL-FC%	INTERVAL	Estimate	-0.00180985
S-HDL-FC%	INTERVAL	Estimate	0.132517
Triglycerides	INTERVAL	Estimate	#N/A
XXL-VLDL-TG%	INTERVAL	Estimate	0.0520166
XL-VLDL-TG%	INTERVAL	Estimate	0.0904881
L-VLDL-TG%	INTERVAL	Estimate	0.0543032
M-VLDL-TG%	INTERVAL	Estimate	0.100702
S-VLDL-TG%	INTERVAL	Estimate	0.0816395
XS-VLDL-TG%	INTERVAL	Estimate	0.0937558
IDL-TG%	INTERVAL	Estimate	0.125114
L-LDL-TG%	INTERVAL	Estimate	0.126022
M-LDL-TG%	INTERVAL	Estimate	0.108833
S-LDL-TG%	INTERVAL	Estimate	0.0812463
XL-HDL-TG%	INTERVAL	Estimate	-0.0496559
L-HDL-TG%	INTERVAL	Estimate	-0.0510438
M-HDL-TG%	INTERVAL	Estimate	-0.0502475
S-HDL-TG%	INTERVAL	Estimate	-0.00980553
Phospholipids	FINRISK 97	Std. Error	#N/A
XXL-VLDL-PL%	FINRISK 97	Std. Error	0.0504318
XL-VLDL-PL%	FINRISK 97	Std. Error	0.0515176
L-VLDL-PL%	FINRISK 97	Std. Error	0.0514267
M-VLDL-PL%	FINRISK 97	Std. Error	0.0491466
S-VLDL-PL%	FINRISK 97	Std. Error	0.0473434
XS-VLDL-PL%	FINRISK 97	Std. Error	0.049435
IDL-PL%	FINRISK 97	Std. Error	0.0479901
L-LDL-PL%	FINRISK 97	Std. Error	0.0455007
M-LDL-PL%	FINRISK 97	Std. Error	0.0468367
S-LDL-PL%	FINRISK 97	Std. Error	0.0467109
XL-HDL-PL%	FINRISK 97	Std. Error	0.0468459
L-HDL-PL%	FINRISK 97	Std. Error	0.0500133
M-HDL-PL%	FINRISK 97	Std. Error	0.0485006
S-HDL-PL%	FINRISK 97	Std. Error	0.0470579
Total Cholesterol	FINRISK 97	Std. Error	#N/A
XXL-VLDL-C%	FINRISK 97	Std. Error	0.0476635
XL-VLDL-C%	FINRISK 97	Std. Error	0.0524866
L-VLDL-C%	FINRISK 97	Std. Error	0.0523555
M-VLDL-C%	FINRISK 97	Std. Error	0.0479
S-VLDL-C%	FINRISK 97	Std. Error	0.0492377
XS-VLDL-C%	FINRISK 97	Std. Error	0.0493924
IDL-C%	FINRISK 97	Std. Error	0.0498563
L-LDL-C%	FINRISK 97	Std. Error	0.0501432
M-LDL-C%	FINRISK 97	Std. Error	0.0499102
S-LDL-C%	FINRISK 97	Std. Error	0.049728
XL-HDL-C%	FINRISK 97	Std. Error	0.0473239
L-HDL-C%	FINRISK 97	Std. Error	0.0486424
M-HDL-C%	FINRISK 97	Std. Error	0.0479919
S-HDL-C%	FINRISK 97	Std. Error	0.0493264
Cholesteryl Esters	FINRISK 97	Std. Error	#N/A
XXL-VLDL-CE%	FINRISK 97	Std. Error	0.0484639
XL-VLDL-CE%	FINRISK 97	Std. Error	0.0530625
L-VLDL-CE%	FINRISK 97	Std. Error	0.0527377
M-VLDL-CE%	FINRISK 97	Std. Error	0.0483811
S-VLDL-CE%	FINRISK 97	Std. Error	0.0494927
XS-VLDL-CE%	FINRISK 97	Std. Error	0.0492456
IDL-CE%	FINRISK 97	Std. Error	0.0495796
L-LDL-CE%	FINRISK 97	Std. Error	0.0493381
M-LDL-CE%	FINRISK 97	Std. Error	0.0488452
S-LDL-CE%	FINRISK 97	Std. Error	0.0488923
XL-HDL-CE%	FINRISK 97	Std. Error	0.0477396
L-HDL-CE%	FINRISK 97	Std. Error	0.0491013
M-HDL-CE%	FINRISK 97	Std. Error	0.0477879
S-HDL-CE%	FINRISK 97	Std. Error	0.0493519
Free Cholesterol	FINRISK 97	Std. Error	#N/A
XXL-VLDL-FC%	FINRISK 97	Std. Error	0.0500348
XL-VLDL-FC%	FINRISK 97	Std. Error	0.0520264
L-VLDL-FC%	FINRISK 97	Std. Error	0.0513191
M-VLDL-FC%	FINRISK 97	Std. Error	0.0478106
S-VLDL-FC%	FINRISK 97	Std. Error	0.0489043
XS-VLDL-FC%	FINRISK 97	Std. Error	0.0502468
IDL-FC%	FINRISK 97	Std. Error	0.0495706
L-LDL-FC%	FINRISK 97	Std. Error	0.0467061
M-LDL-FC%	FINRISK 97	Std. Error	0.0460545
S-LDL-FC%	FINRISK 97	Std. Error	0.0463518
XL-HDL-FC%	FINRISK 97	Std. Error	0.0494635
L-HDL-FC%	FINRISK 97	Std. Error	0.0475041
M-HDL-FC%	FINRISK 97	Std. Error	0.0492734
S-HDL-FC%	FINRISK 97	Std. Error	0.0499384
Triglycerides	FINRISK 97	Std. Error	#N/A
XXL-VLDL-TG%	FINRISK 97	Std. Error	0.047636
XL-VLDL-TG%	FINRISK 97	Std. Error	0.0519158
L-VLDL-TG%	FINRISK 97	Std. Error	0.051769
M-VLDL-TG%	FINRISK 97	Std. Error	0.0479611
S-VLDL-TG%	FINRISK 97	Std. Error	0.0487437
XS-VLDL-TG%	FINRISK 97	Std. Error	0.0494196
IDL-TG%	FINRISK 97	Std. Error	0.0494956
L-LDL-TG%	FINRISK 97	Std. Error	0.049448
M-LDL-TG%	FINRISK 97	Std. Error	0.0491991
S-LDL-TG%	FINRISK 97	Std. Error	0.0489072
XL-HDL-TG%	FINRISK 97	Std. Error	0.0479085
L-HDL-TG%	FINRISK 97	Std. Error	0.0479817
M-HDL-TG%	FINRISK 97	Std. Error	0.0477909
S-HDL-TG%	FINRISK 97	Std. Error	0.0475267
Phospholipids	DILGOM	Std. Error	#N/A
XXL-VLDL-PL%	DILGOM	Std. Error	0.0711742
XL-VLDL-PL%	DILGOM	Std. Error	0.0726552
L-VLDL-PL%	DILGOM	Std. Error	0.0686628
M-VLDL-PL%	DILGOM	Std. Error	0.0644704
S-VLDL-PL%	DILGOM	Std. Error	0.0629166
XS-VLDL-PL%	DILGOM	Std. Error	0.0649492
IDL-PL%	DILGOM	Std. Error	0.0634778
L-LDL-PL%	DILGOM	Std. Error	0.0614697
M-LDL-PL%	DILGOM	Std. Error	0.0627891
S-LDL-PL%	DILGOM	Std. Error	0.0623488
XL-HDL-PL%	DILGOM	Std. Error	0.0629271
L-HDL-PL%	DILGOM	Std. Error	0.0616072
M-HDL-PL%	DILGOM	Std. Error	0.0625024
S-HDL-PL%	DILGOM	Std. Error	0.0624798
Total Cholesterol	DILGOM	Std. Error	#N/A
XXL-VLDL-C%	DILGOM	Std. Error	0.0710132
XL-VLDL-C%	DILGOM	Std. Error	0.0738709
L-VLDL-C%	DILGOM	Std. Error	0.0697397
M-VLDL-C%	DILGOM	Std. Error	0.0630338
S-VLDL-C%	DILGOM	Std. Error	0.0635968
XS-VLDL-C%	DILGOM	Std. Error	0.064319
IDL-C%	DILGOM	Std. Error	0.0651187
L-LDL-C%	DILGOM	Std. Error	0.0639359
M-LDL-C%	DILGOM	Std. Error	0.0637186
S-LDL-C%	DILGOM	Std. Error	0.0638337
XL-HDL-C%	DILGOM	Std. Error	0.063772
L-HDL-C%	DILGOM	Std. Error	0.061989
M-HDL-C%	DILGOM	Std. Error	0.0636238
S-HDL-C%	DILGOM	Std. Error	0.063968
Cholesteryl Esters	DILGOM	Std. Error	#N/A
XXL-VLDL-CE%	DILGOM	Std. Error	0.0705508
XL-VLDL-CE%	DILGOM	Std. Error	0.073989
L-VLDL-CE%	DILGOM	Std. Error	0.0700866
M-VLDL-CE%	DILGOM	Std. Error	0.0633508
S-VLDL-CE%	DILGOM	Std. Error	0.0640033
XS-VLDL-CE%	DILGOM	Std. Error	0.0639932
IDL-CE%	DILGOM	Std. Error	0.0644205
L-LDL-CE%	DILGOM	Std. Error	0.0625306
M-LDL-CE%	DILGOM	Std. Error	0.0629585
S-LDL-CE%	DILGOM	Std. Error	0.0631608
XL-HDL-CE%	DILGOM	Std. Error	0.0619409
L-HDL-CE%	DILGOM	Std. Error	0.0619632
M-HDL-CE%	DILGOM	Std. Error	0.0631064
S-HDL-CE%	DILGOM	Std. Error	0.0637972
Free Cholesterol	DILGOM	Std. Error	#N/A
XXL-VLDL-FC%	DILGOM	Std. Error	0.0713987
XL-VLDL-FC%	DILGOM	Std. Error	0.0729304
L-VLDL-FC%	DILGOM	Std. Error	0.069639
M-VLDL-FC%	DILGOM	Std. Error	0.0643939
S-VLDL-FC%	DILGOM	Std. Error	0.063635
XS-VLDL-FC%	DILGOM	Std. Error	0.0650603
IDL-FC%	DILGOM	Std. Error	0.0647131
L-LDL-FC%	DILGOM	Std. Error	0.062915
M-LDL-FC%	DILGOM	Std. Error	0.0614725
S-LDL-FC%	DILGOM	Std. Error	0.0615127
XL-HDL-FC%	DILGOM	Std. Error	0.0637021
L-HDL-FC%	DILGOM	Std. Error	0.0625102
M-HDL-FC%	DILGOM	Std. Error	0.0634667
S-HDL-FC%	DILGOM	Std. Error	0.0632334
Triglycerides	DILGOM	Std. Error	#N/A
XXL-VLDL-TG%	DILGOM	Std. Error	0.0709391
XL-VLDL-TG%	DILGOM	Std. Error	0.0733432
L-VLDL-TG%	DILGOM	Std. Error	0.0691893
M-VLDL-TG%	DILGOM	Std. Error	0.0628972
S-VLDL-TG%	DILGOM	Std. Error	0.063426
XS-VLDL-TG%	DILGOM	Std. Error	0.0642949
IDL-TG%	DILGOM	Std. Error	0.0652818
L-LDL-TG%	DILGOM	Std. Error	0.0644396
M-LDL-TG%	DILGOM	Std. Error	0.0637603
S-LDL-TG%	DILGOM	Std. Error	0.0653342
XL-HDL-TG%	DILGOM	Std. Error	0.0641615
L-HDL-TG%	DILGOM	Std. Error	0.0646197
M-HDL-TG%	DILGOM	Std. Error	0.0637765
S-HDL-TG%	DILGOM	Std. Error	0.0639612
Phospholipids	YFS	Std. Error	#N/A
XXL-VLDL-PL%	YFS	Std. Error	0.104596
XL-VLDL-PL%	YFS	Std. Error	0.105466
L-VLDL-PL%	YFS	Std. Error	0.100143
M-VLDL-PL%	YFS	Std. Error	0.095224
S-VLDL-PL%	YFS	Std. Error	0.0949079
XS-VLDL-PL%	YFS	Std. Error	0.096779
IDL-PL%	YFS	Std. Error	0.0949233
L-LDL-PL%	YFS	Std. Error	0.0941257
M-LDL-PL%	YFS	Std. Error	0.0954883
S-LDL-PL%	YFS	Std. Error	0.0947735
XL-HDL-PL%	YFS	Std. Error	0.0954671
L-HDL-PL%	YFS	Std. Error	0.0920822
M-HDL-PL%	YFS	Std. Error	0.0979411
S-HDL-PL%	YFS	Std. Error	0.0958083
Total Cholesterol	YFS	Std. Error	#N/A
XXL-VLDL-C%	YFS	Std. Error	0.104176
XL-VLDL-C%	YFS	Std. Error	0.106834
L-VLDL-C%	YFS	Std. Error	0.102972
M-VLDL-C%	YFS	Std. Error	0.0943968
S-VLDL-C%	YFS	Std. Error	0.0965467
XS-VLDL-C%	YFS	Std. Error	0.0973146
IDL-C%	YFS	Std. Error	0.0982188
L-LDL-C%	YFS	Std. Error	0.096084
M-LDL-C%	YFS	Std. Error	0.095977
S-LDL-C%	YFS	Std. Error	0.0962392
XL-HDL-C%	YFS	Std. Error	0.096842
L-HDL-C%	YFS	Std. Error	0.0932935
M-HDL-C%	YFS	Std. Error	0.0973625
S-HDL-C%	YFS	Std. Error	0.0969139
Cholesteryl Esters	YFS	Std. Error	#N/A
XXL-VLDL-CE%	YFS	Std. Error	0.104393
XL-VLDL-CE%	YFS	Std. Error	0.107007
L-VLDL-CE%	YFS	Std. Error	0.103184
M-VLDL-CE%	YFS	Std. Error	0.0942273
S-VLDL-CE%	YFS	Std. Error	0.0968057
XS-VLDL-CE%	YFS	Std. Error	0.0972615
IDL-CE%	YFS	Std. Error	0.0977874
L-LDL-CE%	YFS	Std. Error	0.0930104
M-LDL-CE%	YFS	Std. Error	0.0950935
S-LDL-CE%	YFS	Std. Error	0.0958949
XL-HDL-CE%	YFS	Std. Error	0.0968173
L-HDL-CE%	YFS	Std. Error	0.094288
M-HDL-CE%	YFS	Std. Error	0.0976827
S-HDL-CE%	YFS	Std. Error	0.0968887
Free Cholesterol	YFS	Std. Error	#N/A
XXL-VLDL-FC%	YFS	Std. Error	0.10477
XL-VLDL-FC%	YFS	Std. Error	0.106003
L-VLDL-FC%	YFS	Std. Error	0.102047
M-VLDL-FC%	YFS	Std. Error	0.0975991
S-VLDL-FC%	YFS	Std. Error	0.0968625
XS-VLDL-FC%	YFS	Std. Error	0.0978362
IDL-FC%	YFS	Std. Error	0.0967583
L-LDL-FC%	YFS	Std. Error	0.0935834
M-LDL-FC%	YFS	Std. Error	0.0948055
S-LDL-FC%	YFS	Std. Error	0.0960547
XL-HDL-FC%	YFS	Std. Error	0.0999174
L-HDL-FC%	YFS	Std. Error	0.0935158
M-HDL-FC%	YFS	Std. Error	0.0949369
S-HDL-FC%	YFS	Std. Error	0.0972706
Triglycerides	YFS	Std. Error	#N/A
XXL-VLDL-TG%	YFS	Std. Error	0.104398
XL-VLDL-TG%	YFS	Std. Error	0.106129
L-VLDL-TG%	YFS	Std. Error	0.102532
M-VLDL-TG%	YFS	Std. Error	0.094241
S-VLDL-TG%	YFS	Std. Error	0.0955179
XS-VLDL-TG%	YFS	Std. Error	0.0959446
IDL-TG%	YFS	Std. Error	0.0982929
L-LDL-TG%	YFS	Std. Error	0.0980057
M-LDL-TG%	YFS	Std. Error	0.0976449
S-LDL-TG%	YFS	Std. Error	0.0982239
XL-HDL-TG%	YFS	Std. Error	0.097996
L-HDL-TG%	YFS	Std. Error	0.0998251
M-HDL-TG%	YFS	Std. Error	0.0956338
S-HDL-TG%	YFS	Std. Error	0.0962598
Phospholipids	NFBC 66	Std. Error	#N/A
XXL-VLDL-PL%	NFBC 66	Std. Error	0.0631327
XL-VLDL-PL%	NFBC 66	Std. Error	0.0644628
L-VLDL-PL%	NFBC 66	Std. Error	0.0635976
M-VLDL-PL%	NFBC 66	Std. Error	0.0593839
S-VLDL-PL%	NFBC 66	Std. Error	0.0585227
XS-VLDL-PL%	NFBC 66	Std. Error	0.0609487
IDL-PL%	NFBC 66	Std. Error	0.0586521
L-LDL-PL%	NFBC 66	Std. Error	0.0606512
M-LDL-PL%	NFBC 66	Std. Error	0.060813
S-LDL-PL%	NFBC 66	Std. Error	0.0603597
XL-HDL-PL%	NFBC 66	Std. Error	0.055147
L-HDL-PL%	NFBC 66	Std. Error	0.0588462
M-HDL-PL%	NFBC 66	Std. Error	0.0613018
S-HDL-PL%	NFBC 66	Std. Error	0.0605187
Total Cholesterol	NFBC 66	Std. Error	#N/A
XXL-VLDL-C%	NFBC 66	Std. Error	0.0631725
XL-VLDL-C%	NFBC 66	Std. Error	0.0648011
L-VLDL-C%	NFBC 66	Std. Error	0.0640342
M-VLDL-C%	NFBC 66	Std. Error	0.0591947
S-VLDL-C%	NFBC 66	Std. Error	0.0608939
XS-VLDL-C%	NFBC 66	Std. Error	0.0614528
IDL-C%	NFBC 66	Std. Error	0.060247
L-LDL-C%	NFBC 66	Std. Error	0.0592956
M-LDL-C%	NFBC 66	Std. Error	0.059799
S-LDL-C%	NFBC 66	Std. Error	0.0602292
XL-HDL-C%	NFBC 66	Std. Error	0.0563258
L-HDL-C%	NFBC 66	Std. Error	0.058982
M-HDL-C%	NFBC 66	Std. Error	0.0613713
S-HDL-C%	NFBC 66	Std. Error	0.060998
Cholesteryl Esters	NFBC 66	Std. Error	#N/A
XXL-VLDL-CE%	NFBC 66	Std. Error	0.0631588
XL-VLDL-CE%	NFBC 66	Std. Error	0.0650399
L-VLDL-CE%	NFBC 66	Std. Error	0.0639639
M-VLDL-CE%	NFBC 66	Std. Error	0.0591337
S-VLDL-CE%	NFBC 66	Std. Error	0.0610387
XS-VLDL-CE%	NFBC 66	Std. Error	0.0614426
IDL-CE%	NFBC 66	Std. Error	0.0592184
L-LDL-CE%	NFBC 66	Std. Error	0.0576696
M-LDL-CE%	NFBC 66	Std. Error	0.0598507
S-LDL-CE%	NFBC 66	Std. Error	0.0603636
XL-HDL-CE%	NFBC 66	Std. Error	0.0561281
L-HDL-CE%	NFBC 66	Std. Error	0.0601897
M-HDL-CE%	NFBC 66	Std. Error	0.0615722
S-HDL-CE%	NFBC 66	Std. Error	0.0608528
Free Cholesterol	NFBC 66	Std. Error	#N/A
XXL-VLDL-FC%	NFBC 66	Std. Error	0.0630274
XL-VLDL-FC%	NFBC 66	Std. Error	0.0644241
L-VLDL-FC%	NFBC 66	Std. Error	0.0642936
M-VLDL-FC%	NFBC 66	Std. Error	0.0614513
S-VLDL-FC%	NFBC 66	Std. Error	0.0606039
XS-VLDL-FC%	NFBC 66	Std. Error	0.0614935
IDL-FC%	NFBC 66	Std. Error	0.0610603
L-LDL-FC%	NFBC 66	Std. Error	0.0595072
M-LDL-FC%	NFBC 66	Std. Error	0.0604665
S-LDL-FC%	NFBC 66	Std. Error	0.0610769
XL-HDL-FC%	NFBC 66	Std. Error	0.0614969
L-HDL-FC%	NFBC 66	Std. Error	0.0580478
M-HDL-FC%	NFBC 66	Std. Error	0.0598541
S-HDL-FC%	NFBC 66	Std. Error	0.0604879
Triglycerides	NFBC 66	Std. Error	#N/A
XXL-VLDL-TG%	NFBC 66	Std. Error	0.0631452
XL-VLDL-TG%	NFBC 66	Std. Error	0.0645498
L-VLDL-TG%	NFBC 66	Std. Error	0.0636628
M-VLDL-TG%	NFBC 66	Std. Error	0.0589588
S-VLDL-TG%	NFBC 66	Std. Error	0.0601592
XS-VLDL-TG%	NFBC 66	Std. Error	0.0611201
IDL-TG%	NFBC 66	Std. Error	0.0611078
L-LDL-TG%	NFBC 66	Std. Error	0.0603121
M-LDL-TG%	NFBC 66	Std. Error	0.0600952
S-LDL-TG%	NFBC 66	Std. Error	0.0612925
XL-HDL-TG%	NFBC 66	Std. Error	0.0607737
L-HDL-TG%	NFBC 66	Std. Error	0.0612311
M-HDL-TG%	NFBC 66	Std. Error	0.0606393
S-HDL-TG%	NFBC 66	Std. Error	0.0609761
Phospholipids	NFBC 86	Std. Error	#N/A
XXL-VLDL-PL%	NFBC 86	Std. Error	0.0659092
XL-VLDL-PL%	NFBC 86	Std. Error	0.0659092
L-VLDL-PL%	NFBC 86	Std. Error	0.0659092
M-VLDL-PL%	NFBC 86	Std. Error	0.0659092
S-VLDL-PL%	NFBC 86	Std. Error	0.0659092
XS-VLDL-PL%	NFBC 86	Std. Error	0.0659092
IDL-PL%	NFBC 86	Std. Error	0.0659092
L-LDL-PL%	NFBC 86	Std. Error	0.0659092
M-LDL-PL%	NFBC 86	Std. Error	0.0659092
S-LDL-PL%	NFBC 86	Std. Error	0.0659092
XL-HDL-PL%	NFBC 86	Std. Error	0.0659092
L-HDL-PL%	NFBC 86	Std. Error	0.0659092
M-HDL-PL%	NFBC 86	Std. Error	0.0659092
S-HDL-PL%	NFBC 86	Std. Error	0.0659092
Total Cholesterol	NFBC 86	Std. Error	#N/A
XXL-VLDL-C%	NFBC 86	Std. Error	0.0659092
XL-VLDL-C%	NFBC 86	Std. Error	0.0659092
L-VLDL-C%	NFBC 86	Std. Error	0.0659092
M-VLDL-C%	NFBC 86	Std. Error	0.0659092
S-VLDL-C%	NFBC 86	Std. Error	0.0659092
XS-VLDL-C%	NFBC 86	Std. Error	0.0659092
IDL-C%	NFBC 86	Std. Error	0.0659092
L-LDL-C%	NFBC 86	Std. Error	0.0659092
M-LDL-C%	NFBC 86	Std. Error	0.0659092
S-LDL-C%	NFBC 86	Std. Error	0.0659092
XL-HDL-C%	NFBC 86	Std. Error	0.0659092
L-HDL-C%	NFBC 86	Std. Error	0.0659092
M-HDL-C%	NFBC 86	Std. Error	0.0659092
S-HDL-C%	NFBC 86	Std. Error	0.0659092
Cholesteryl Esters	NFBC 86	Std. Error	#N/A
XXL-VLDL-CE%	NFBC 86	Std. Error	0.0659092
XL-VLDL-CE%	NFBC 86	Std. Error	0.0659092
L-VLDL-CE%	NFBC 86	Std. Error	0.0659092
M-VLDL-CE%	NFBC 86	Std. Error	0.0659092
S-VLDL-CE%	NFBC 86	Std. Error	0.0659092
XS-VLDL-CE%	NFBC 86	Std. Error	0.0659092
IDL-CE%	NFBC 86	Std. Error	0.0659092
L-LDL-CE%	NFBC 86	Std. Error	0.0659092
M-LDL-CE%	NFBC 86	Std. Error	0.0659092
S-LDL-CE%	NFBC 86	Std. Error	0.0659092
XL-HDL-CE%	NFBC 86	Std. Error	0.0659092
L-HDL-CE%	NFBC 86	Std. Error	0.0659092
M-HDL-CE%	NFBC 86	Std. Error	0.0659092
S-HDL-CE%	NFBC 86	Std. Error	0.0659092
Free Cholesterol	NFBC 86	Std. Error	#N/A
XXL-VLDL-FC%	NFBC 86	Std. Error	0.0659092
XL-VLDL-FC%	NFBC 86	Std. Error	0.0659092
L-VLDL-FC%	NFBC 86	Std. Error	0.0659092
M-VLDL-FC%	NFBC 86	Std. Error	0.0659092
S-VLDL-FC%	NFBC 86	Std. Error	0.0659092
XS-VLDL-FC%	NFBC 86	Std. Error	0.0659092
IDL-FC%	NFBC 86	Std. Error	0.0659092
L-LDL-FC%	NFBC 86	Std. Error	0.0659092
M-LDL-FC%	NFBC 86	Std. Error	0.0659092
S-LDL-FC%	NFBC 86	Std. Error	0.0659092
XL-HDL-FC%	NFBC 86	Std. Error	0.0659092
L-HDL-FC%	NFBC 86	Std. Error	0.0659092
M-HDL-FC%	NFBC 86	Std. Error	0.0659092
S-HDL-FC%	NFBC 86	Std. Error	0.0659092
Triglycerides	NFBC 86	Std. Error	#N/A
XXL-VLDL-TG%	NFBC 86	Std. Error	0.0659092
XL-VLDL-TG%	NFBC 86	Std. Error	0.0659092
L-VLDL-TG%	NFBC 86	Std. Error	0.0659092
M-VLDL-TG%	NFBC 86	Std. Error	0.0659092
S-VLDL-TG%	NFBC 86	Std. Error	0.0659092
XS-VLDL-TG%	NFBC 86	Std. Error	0.0659092
IDL-TG%	NFBC 86	Std. Error	0.0659092
L-LDL-TG%	NFBC 86	Std. Error	0.0659092
M-LDL-TG%	NFBC 86	Std. Error	0.0659092
S-LDL-TG%	NFBC 86	Std. Error	0.0659092
XL-HDL-TG%	NFBC 86	Std. Error	0.0659092
L-HDL-TG%	NFBC 86	Std. Error	0.0659092
M-HDL-TG%	NFBC 86	Std. Error	0.0659092
S-HDL-TG%	NFBC 86	Std. Error	0.0659092
Phospholipids	INTERVAL	Std. Error	#N/A
XXL-VLDL-PL%	INTERVAL	Std. Error	0.0199463
XL-VLDL-PL%	INTERVAL	Std. Error	0.0207425
L-VLDL-PL%	INTERVAL	Std. Error	0.0202318
M-VLDL-PL%	INTERVAL	Std. Error	0.0190742
S-VLDL-PL%	INTERVAL	Std. Error	0.0190444
XS-VLDL-PL%	INTERVAL	Std. Error	0.0190582
IDL-PL%	INTERVAL	Std. Error	0.0190573
L-LDL-PL%	INTERVAL	Std. Error	0.019013
M-LDL-PL%	INTERVAL	Std. Error	0.0190856
S-LDL-PL%	INTERVAL	Std. Error	0.0190832
XL-HDL-PL%	INTERVAL	Std. Error	0.0191098
L-HDL-PL%	INTERVAL	Std. Error	0.0192183
M-HDL-PL%	INTERVAL	Std. Error	0.0190886
S-HDL-PL%	INTERVAL	Std. Error	0.0190519
Total Cholesterol	INTERVAL	Std. Error	#N/A
XXL-VLDL-C%	INTERVAL	Std. Error	0.0199391
XL-VLDL-C%	INTERVAL	Std. Error	0.0207535
L-VLDL-C%	INTERVAL	Std. Error	0.020238
M-VLDL-C%	INTERVAL	Std. Error	0.0190722
S-VLDL-C%	INTERVAL	Std. Error	0.0190576
XS-VLDL-C%	INTERVAL	Std. Error	0.0190758
IDL-C%	INTERVAL	Std. Error	0.0190665
L-LDL-C%	INTERVAL	Std. Error	0.0190495
M-LDL-C%	INTERVAL	Std. Error	0.019098
S-LDL-C%	INTERVAL	Std. Error	0.0191018
XL-HDL-C%	INTERVAL	Std. Error	0.019107
L-HDL-C%	INTERVAL	Std. Error	0.0191978
M-HDL-C%	INTERVAL	Std. Error	0.0190774
S-HDL-C%	INTERVAL	Std. Error	0.0190607
Cholesteryl Esters	INTERVAL	Std. Error	#N/A
XXL-VLDL-CE%	INTERVAL	Std. Error	0.0199319
XL-VLDL-CE%	INTERVAL	Std. Error	0.0207541
L-VLDL-CE%	INTERVAL	Std. Error	0.0202363
M-VLDL-CE%	INTERVAL	Std. Error	0.0190644
S-VLDL-CE%	INTERVAL	Std. Error	0.0190666
XS-VLDL-CE%	INTERVAL	Std. Error	0.0190781
IDL-CE%	INTERVAL	Std. Error	0.0190716
L-LDL-CE%	INTERVAL	Std. Error	0.0190357
M-LDL-CE%	INTERVAL	Std. Error	0.0191071
S-LDL-CE%	INTERVAL	Std. Error	0.0191059
XL-HDL-CE%	INTERVAL	Std. Error	0.0191011
L-HDL-CE%	INTERVAL	Std. Error	0.0192241
M-HDL-CE%	INTERVAL	Std. Error	0.0190739
S-HDL-CE%	INTERVAL	Std. Error	0.0190636
Free Cholesterol	INTERVAL	Std. Error	#N/A
XXL-VLDL-FC%	INTERVAL	Std. Error	0.0199349
XL-VLDL-FC%	INTERVAL	Std. Error	0.020754
L-VLDL-FC%	INTERVAL	Std. Error	0.0202293
M-VLDL-FC%	INTERVAL	Std. Error	0.019081
S-VLDL-FC%	INTERVAL	Std. Error	0.0190734
XS-VLDL-FC%	INTERVAL	Std. Error	0.0190679
IDL-FC%	INTERVAL	Std. Error	0.0190548
L-LDL-FC%	INTERVAL	Std. Error	0.0190315
M-LDL-FC%	INTERVAL	Std. Error	0.0190754
S-LDL-FC%	INTERVAL	Std. Error	0.0190942
XL-HDL-FC%	INTERVAL	Std. Error	0.0191149
L-HDL-FC%	INTERVAL	Std. Error	0.0191872
M-HDL-FC%	INTERVAL	Std. Error	0.0190918
S-HDL-FC%	INTERVAL	Std. Error	0.0190638
Triglycerides	INTERVAL	Std. Error	#N/A
XXL-VLDL-TG%	INTERVAL	Std. Error	0.019939
XL-VLDL-TG%	INTERVAL	Std. Error	0.0207598
L-VLDL-TG%	INTERVAL	Std. Error	0.0202389
M-VLDL-TG%	INTERVAL	Std. Error	0.0190765
S-VLDL-TG%	INTERVAL	Std. Error	0.0190592
XS-VLDL-TG%	INTERVAL	Std. Error	0.0190481
IDL-TG%	INTERVAL	Std. Error	0.0190552
L-LDL-TG%	INTERVAL	Std. Error	0.0190591
M-LDL-TG%	INTERVAL	Std. Error	0.0191194
S-LDL-TG%	INTERVAL	Std. Error	0.019117
XL-HDL-TG%	INTERVAL	Std. Error	0.0190955
L-HDL-TG%	INTERVAL	Std. Error	0.0192154
M-HDL-TG%	INTERVAL	Std. Error	0.0190533
S-HDL-TG%	INTERVAL	Std. Error	0.0190553
Phospholipids	FINRISK 97	Pr(>|t|	#N/A
XXL-VLDL-PL%	FINRISK 97	Pr(>|t|	0.0579514
XL-VLDL-PL%	FINRISK 97	Pr(>|t|	0.00294646
L-VLDL-PL%	FINRISK 97	Pr(>|t|	0.0284209
M-VLDL-PL%	FINRISK 97	Pr(>|t|	0.573804
S-VLDL-PL%	FINRISK 97	Pr(>|t|	0.000483698
XS-VLDL-PL%	FINRISK 97	Pr(>|t|	0.0449586
IDL-PL%	FINRISK 97	Pr(>|t|	0.5313
L-LDL-PL%	FINRISK 97	Pr(>|t|	1.05647e-05
M-LDL-PL%	FINRISK 97	Pr(>|t|	6.03882e-06
S-LDL-PL%	FINRISK 97	Pr(>|t|	7.29933e-07
XL-HDL-PL%	FINRISK 97	Pr(>|t|	0.123173
L-HDL-PL%	FINRISK 97	Pr(>|t|	0.000754015
M-HDL-PL%	FINRISK 97	Pr(>|t|	0.518635
S-HDL-PL%	FINRISK 97	Pr(>|t|	0.000435003
Total Cholesterol	FINRISK 97	Pr(>|t|	#N/A
XXL-VLDL-C%	FINRISK 97	Pr(>|t|	0.00496617
XL-VLDL-C%	FINRISK 97	Pr(>|t|	0.150205
L-VLDL-C%	FINRISK 97	Pr(>|t|	0.811319
M-VLDL-C%	FINRISK 97	Pr(>|t|	0.058121
S-VLDL-C%	FINRISK 97	Pr(>|t|	0.344583
XS-VLDL-C%	FINRISK 97	Pr(>|t|	0.042632
IDL-C%	FINRISK 97	Pr(>|t|	0.865061
L-LDL-C%	FINRISK 97	Pr(>|t|	0.0116029
M-LDL-C%	FINRISK 97	Pr(>|t|	0.00409766
S-LDL-C%	FINRISK 97	Pr(>|t|	0.000859631
XL-HDL-C%	FINRISK 97	Pr(>|t|	0.215102
L-HDL-C%	FINRISK 97	Pr(>|t|	4.84028e-05
M-HDL-C%	FINRISK 97	Pr(>|t|	0.154221
S-HDL-C%	FINRISK 97	Pr(>|t|	0.00879944
Cholesteryl Esters	FINRISK 97	Pr(>|t|	#N/A
XXL-VLDL-CE%	FINRISK 97	Pr(>|t|	0.013264
XL-VLDL-CE%	FINRISK 97	Pr(>|t|	0.037829
L-VLDL-CE%	FINRISK 97	Pr(>|t|	0.283714
M-VLDL-CE%	FINRISK 97	Pr(>|t|	0.347024
S-VLDL-CE%	FINRISK 97	Pr(>|t|	0.40459
XS-VLDL-CE%	FINRISK 97	Pr(>|t|	0.0274565
IDL-CE%	FINRISK 97	Pr(>|t|	0.795109
L-LDL-CE%	FINRISK 97	Pr(>|t|	0.000276268
M-LDL-CE%	FINRISK 97	Pr(>|t|	3.94219e-05
S-LDL-CE%	FINRISK 97	Pr(>|t|	2.98792e-05
XL-HDL-CE%	FINRISK 97	Pr(>|t|	0.19616
L-HDL-CE%	FINRISK 97	Pr(>|t|	3.2919e-05
M-HDL-CE%	FINRISK 97	Pr(>|t|	0.0952489
S-HDL-CE%	FINRISK 97	Pr(>|t|	0.00685498
Free Cholesterol	FINRISK 97	Pr(>|t|	#N/A
XXL-VLDL-FC%	FINRISK 97	Pr(>|t|	0.242955
XL-VLDL-FC%	FINRISK 97	Pr(>|t|	0.776318
L-VLDL-FC%	FINRISK 97	Pr(>|t|	0.000930992
M-VLDL-FC%	FINRISK 97	Pr(>|t|	0.00121784
S-VLDL-FC%	FINRISK 97	Pr(>|t|	0.348714
XS-VLDL-FC%	FINRISK 97	Pr(>|t|	0.941708
IDL-FC%	FINRISK 97	Pr(>|t|	0.169529
L-LDL-FC%	FINRISK 97	Pr(>|t|	0.00139661
M-LDL-FC%	FINRISK 97	Pr(>|t|	1.44113e-07
S-LDL-FC%	FINRISK 97	Pr(>|t|	3.19814e-07
XL-HDL-FC%	FINRISK 97	Pr(>|t|	0.808677
L-HDL-FC%	FINRISK 97	Pr(>|t|	0.00750395
M-HDL-FC%	FINRISK 97	Pr(>|t|	0.3826
S-HDL-FC%	FINRISK 97	Pr(>|t|	0.0171346
Triglycerides	FINRISK 97	Pr(>|t|	#N/A
XXL-VLDL-TG%	FINRISK 97	Pr(>|t|	0.00143325
XL-VLDL-TG%	FINRISK 97	Pr(>|t|	0.818603
L-VLDL-TG%	FINRISK 97	Pr(>|t|	0.491744
M-VLDL-TG%	FINRISK 97	Pr(>|t|	0.0859614
S-VLDL-TG%	FINRISK 97	Pr(>|t|	0.953611
XS-VLDL-TG%	FINRISK 97	Pr(>|t|	0.418746
IDL-TG%	FINRISK 97	Pr(>|t|	0.949015
L-LDL-TG%	FINRISK 97	Pr(>|t|	0.816966
M-LDL-TG%	FINRISK 97	Pr(>|t|	0.912029
S-LDL-TG%	FINRISK 97	Pr(>|t|	0.59879
XL-HDL-TG%	FINRISK 97	Pr(>|t|	0.0328517
L-HDL-TG%	FINRISK 97	Pr(>|t|	0.0224288
M-HDL-TG%	FINRISK 97	Pr(>|t|	0.044761
S-HDL-TG%	FINRISK 97	Pr(>|t|	0.196773
Phospholipids	DILGOM	Pr(>|t|	#N/A
XXL-VLDL-PL%	DILGOM	Pr(>|t|	0.131939
XL-VLDL-PL%	DILGOM	Pr(>|t|	0.00660718
L-VLDL-PL%	DILGOM	Pr(>|t|	0.0439906
M-VLDL-PL%	DILGOM	Pr(>|t|	0.472685
S-VLDL-PL%	DILGOM	Pr(>|t|	0.0110895
XS-VLDL-PL%	DILGOM	Pr(>|t|	0.111965
IDL-PL%	DILGOM	Pr(>|t|	0.105645
L-LDL-PL%	DILGOM	Pr(>|t|	2.62892e-05
M-LDL-PL%	DILGOM	Pr(>|t|	0.000167826
S-LDL-PL%	DILGOM	Pr(>|t|	1.69087e-05
XL-HDL-PL%	DILGOM	Pr(>|t|	0.1223
L-HDL-PL%	DILGOM	Pr(>|t|	0.124634
M-HDL-PL%	DILGOM	Pr(>|t|	0.105395
S-HDL-PL%	DILGOM	Pr(>|t|	6.04216e-05
Total Cholesterol	DILGOM	Pr(>|t|	#N/A
XXL-VLDL-C%	DILGOM	Pr(>|t|	0.439699
XL-VLDL-C%	DILGOM	Pr(>|t|	0.000309669
L-VLDL-C%	DILGOM	Pr(>|t|	0.0884393
M-VLDL-C%	DILGOM	Pr(>|t|	0.00295103
S-VLDL-C%	DILGOM	Pr(>|t|	0.000225807
XS-VLDL-C%	DILGOM	Pr(>|t|	0.00842497
IDL-C%	DILGOM	Pr(>|t|	0.000284546
L-LDL-C%	DILGOM	Pr(>|t|	1.25969e-05
M-LDL-C%	DILGOM	Pr(>|t|	0.00010199
S-LDL-C%	DILGOM	Pr(>|t|	4.66054e-05
XL-HDL-C%	DILGOM	Pr(>|t|	0.0683928
L-HDL-C%	DILGOM	Pr(>|t|	0.0469611
M-HDL-C%	DILGOM	Pr(>|t|	0.0231303
S-HDL-C%	DILGOM	Pr(>|t|	0.000884818
Cholesteryl Esters	DILGOM	Pr(>|t|	#N/A
XXL-VLDL-CE%	DILGOM	Pr(>|t|	0.00150142
XL-VLDL-CE%	DILGOM	Pr(>|t|	0.00286338
L-VLDL-CE%	DILGOM	Pr(>|t|	0.0275914
M-VLDL-CE%	DILGOM	Pr(>|t|	0.00599313
S-VLDL-CE%	DILGOM	Pr(>|t|	9.51472e-05
XS-VLDL-CE%	DILGOM	Pr(>|t|	0.00958388
IDL-CE%	DILGOM	Pr(>|t|	0.00198832
L-LDL-CE%	DILGOM	Pr(>|t|	1.56637e-05
M-LDL-CE%	DILGOM	Pr(>|t|	3.43962e-05
S-LDL-CE%	DILGOM	Pr(>|t|	1.40295e-05
XL-HDL-CE%	DILGOM	Pr(>|t|	0.175283
L-HDL-CE%	DILGOM	Pr(>|t|	0.0183074
M-HDL-CE%	DILGOM	Pr(>|t|	0.0247508
S-HDL-CE%	DILGOM	Pr(>|t|	0.000197351
Free Cholesterol	DILGOM	Pr(>|t|	#N/A
XXL-VLDL-FC%	DILGOM	Pr(>|t|	0.00115356
XL-VLDL-FC%	DILGOM	Pr(>|t|	0.00101345
L-VLDL-FC%	DILGOM	Pr(>|t|	0.528148
M-VLDL-FC%	DILGOM	Pr(>|t|	0.937849
S-VLDL-FC%	DILGOM	Pr(>|t|	0.678695
XS-VLDL-FC%	DILGOM	Pr(>|t|	0.813595
IDL-FC%	DILGOM	Pr(>|t|	0.117418
L-LDL-FC%	DILGOM	Pr(>|t|	0.226746
M-LDL-FC%	DILGOM	Pr(>|t|	1.56299e-05
S-LDL-FC%	DILGOM	Pr(>|t|	1.99507e-05
XL-HDL-FC%	DILGOM	Pr(>|t|	0.0783661
L-HDL-FC%	DILGOM	Pr(>|t|	0.235112
M-HDL-FC%	DILGOM	Pr(>|t|	0.194003
S-HDL-FC%	DILGOM	Pr(>|t|	7.72118e-07
Triglycerides	DILGOM	Pr(>|t|	#N/A
XXL-VLDL-TG%	DILGOM	Pr(>|t|	0.982946
XL-VLDL-TG%	DILGOM	Pr(>|t|	4.84207e-05
L-VLDL-TG%	DILGOM	Pr(>|t|	0.0180683
M-VLDL-TG%	DILGOM	Pr(>|t|	0.00476542
S-VLDL-TG%	DILGOM	Pr(>|t|	0.00326936
XS-VLDL-TG%	DILGOM	Pr(>|t|	0.00705707
IDL-TG%	DILGOM	Pr(>|t|	0.00394525
L-LDL-TG%	DILGOM	Pr(>|t|	0.00152648
M-LDL-TG%	DILGOM	Pr(>|t|	0.00155573
S-LDL-TG%	DILGOM	Pr(>|t|	0.0243505
XL-HDL-TG%	DILGOM	Pr(>|t|	0.531765
L-HDL-TG%	DILGOM	Pr(>|t|	0.0276037
M-HDL-TG%	DILGOM	Pr(>|t|	0.0273875
S-HDL-TG%	DILGOM	Pr(>|t|	0.222931
Phospholipids	YFS	Pr(>|t|	#N/A
XXL-VLDL-PL%	YFS	Pr(>|t|	0.243589
XL-VLDL-PL%	YFS	Pr(>|t|	0.138996
L-VLDL-PL%	YFS	Pr(>|t|	0.0155528
M-VLDL-PL%	YFS	Pr(>|t|	0.407481
S-VLDL-PL%	YFS	Pr(>|t|	0.459432
XS-VLDL-PL%	YFS	Pr(>|t|	0.0341633
IDL-PL%	YFS	Pr(>|t|	0.538151
L-LDL-PL%	YFS	Pr(>|t|	0.000775309
M-LDL-PL%	YFS	Pr(>|t|	0.000285476
S-LDL-PL%	YFS	Pr(>|t|	0.000647044
XL-HDL-PL%	YFS	Pr(>|t|	0.933723
L-HDL-PL%	YFS	Pr(>|t|	0.206463
M-HDL-PL%	YFS	Pr(>|t|	0.835433
S-HDL-PL%	YFS	Pr(>|t|	0.000955531
Total Cholesterol	YFS	Pr(>|t|	#N/A
XXL-VLDL-C%	YFS	Pr(>|t|	0.0205622
XL-VLDL-C%	YFS	Pr(>|t|	0.732452
L-VLDL-C%	YFS	Pr(>|t|	0.497136
M-VLDL-C%	YFS	Pr(>|t|	0.427544
S-VLDL-C%	YFS	Pr(>|t|	0.14549
XS-VLDL-C%	YFS	Pr(>|t|	0.818686
IDL-C%	YFS	Pr(>|t|	0.0804652
L-LDL-C%	YFS	Pr(>|t|	0.00208421
M-LDL-C%	YFS	Pr(>|t|	0.000911299
S-LDL-C%	YFS	Pr(>|t|	0.00135148
XL-HDL-C%	YFS	Pr(>|t|	0.623629
L-HDL-C%	YFS	Pr(>|t|	0.41552
M-HDL-C%	YFS	Pr(>|t|	0.678964
S-HDL-C%	YFS	Pr(>|t|	0.000787705
Cholesteryl Esters	YFS	Pr(>|t|	#N/A
XXL-VLDL-CE%	YFS	Pr(>|t|	0.0556847
XL-VLDL-CE%	YFS	Pr(>|t|	0.847948
L-VLDL-CE%	YFS	Pr(>|t|	0.930059
M-VLDL-CE%	YFS	Pr(>|t|	0.67168
S-VLDL-CE%	YFS	Pr(>|t|	0.203996
XS-VLDL-CE%	YFS	Pr(>|t|	0.797937
IDL-CE%	YFS	Pr(>|t|	0.260361
L-LDL-CE%	YFS	Pr(>|t|	0.000907485
M-LDL-CE%	YFS	Pr(>|t|	0.000231964
S-LDL-CE%	YFS	Pr(>|t|	0.000590306
XL-HDL-CE%	YFS	Pr(>|t|	0.942716
L-HDL-CE%	YFS	Pr(>|t|	0.127876
M-HDL-CE%	YFS	Pr(>|t|	0.771901
S-HDL-CE%	YFS	Pr(>|t|	0.000764239
Free Cholesterol	YFS	Pr(>|t|	#N/A
XXL-VLDL-FC%	YFS	Pr(>|t|	0.571925
XL-VLDL-FC%	YFS	Pr(>|t|	0.451958
L-VLDL-FC%	YFS	Pr(>|t|	0.293801
M-VLDL-FC%	YFS	Pr(>|t|	0.125284
S-VLDL-FC%	YFS	Pr(>|t|	0.0738651
XS-VLDL-FC%	YFS	Pr(>|t|	0.0435075
IDL-FC%	YFS	Pr(>|t|	0.0234608
L-LDL-FC%	YFS	Pr(>|t|	0.693533
M-LDL-FC%	YFS	Pr(>|t|	0.00164907
S-LDL-FC%	YFS	Pr(>|t|	0.00127564
XL-HDL-FC%	YFS	Pr(>|t|	0.127109
L-HDL-FC%	YFS	Pr(>|t|	0.606983
M-HDL-FC%	YFS	Pr(>|t|	0.00922149
S-HDL-FC%	YFS	Pr(>|t|	0.00935157
Triglycerides	YFS	Pr(>|t|	#N/A
XXL-VLDL-TG%	YFS	Pr(>|t|	0.0488149
XL-VLDL-TG%	YFS	Pr(>|t|	0.351686
L-VLDL-TG%	YFS	Pr(>|t|	0.102167
M-VLDL-TG%	YFS	Pr(>|t|	0.39971
S-VLDL-TG%	YFS	Pr(>|t|	0.201499
XS-VLDL-TG%	YFS	Pr(>|t|	0.179245
IDL-TG%	YFS	Pr(>|t|	0.126986
L-LDL-TG%	YFS	Pr(>|t|	0.119804
M-LDL-TG%	YFS	Pr(>|t|	0.24786
S-LDL-TG%	YFS	Pr(>|t|	0.199023
XL-HDL-TG%	YFS	Pr(>|t|	0.510961
L-HDL-TG%	YFS	Pr(>|t|	0.443585
M-HDL-TG%	YFS	Pr(>|t|	0.609052
S-HDL-TG%	YFS	Pr(>|t|	0.365312
Phospholipids	NFBC 66	Pr(>|t|	#N/A
XXL-VLDL-PL%	NFBC 66	Pr(>|t|	0.213316
XL-VLDL-PL%	NFBC 66	Pr(>|t|	0.0332143
L-VLDL-PL%	NFBC 66	Pr(>|t|	0.53917
M-VLDL-PL%	NFBC 66	Pr(>|t|	0.112917
S-VLDL-PL%	NFBC 66	Pr(>|t|	0.000367986
XS-VLDL-PL%	NFBC 66	Pr(>|t|	0.238566
IDL-PL%	NFBC 66	Pr(>|t|	0.329546
L-LDL-PL%	NFBC 66	Pr(>|t|	0.0348495
M-LDL-PL%	NFBC 66	Pr(>|t|	0.0648561
S-LDL-PL%	NFBC 66	Pr(>|t|	0.0330229
XL-HDL-PL%	NFBC 66	Pr(>|t|	0.259502
L-HDL-PL%	NFBC 66	Pr(>|t|	0.0647307
M-HDL-PL%	NFBC 66	Pr(>|t|	0.0847344
S-HDL-PL%	NFBC 66	Pr(>|t|	0.419058
Total Cholesterol	NFBC 66	Pr(>|t|	#N/A
XXL-VLDL-C%	NFBC 66	Pr(>|t|	0.427993
XL-VLDL-C%	NFBC 66	Pr(>|t|	0.511712
L-VLDL-C%	NFBC 66	Pr(>|t|	0.516438
M-VLDL-C%	NFBC 66	Pr(>|t|	0.893089
S-VLDL-C%	NFBC 66	Pr(>|t|	0.0801658
XS-VLDL-C%	NFBC 66	Pr(>|t|	0.439374
IDL-C%	NFBC 66	Pr(>|t|	0.00218225
L-LDL-C%	NFBC 66	Pr(>|t|	0.00147053
M-LDL-C%	NFBC 66	Pr(>|t|	0.0181909
S-LDL-C%	NFBC 66	Pr(>|t|	0.0149988
XL-HDL-C%	NFBC 66	Pr(>|t|	0.459621
L-HDL-C%	NFBC 66	Pr(>|t|	0.0942601
M-HDL-C%	NFBC 66	Pr(>|t|	0.874216
S-HDL-C%	NFBC 66	Pr(>|t|	0.494484
Cholesteryl Esters	NFBC 66	Pr(>|t|	#N/A
XXL-VLDL-CE%	NFBC 66	Pr(>|t|	0.150492
XL-VLDL-CE%	NFBC 66	Pr(>|t|	0.339944
L-VLDL-CE%	NFBC 66	Pr(>|t|	0.45015
M-VLDL-CE%	NFBC 66	Pr(>|t|	0.870463
S-VLDL-CE%	NFBC 66	Pr(>|t|	0.0556151
XS-VLDL-CE%	NFBC 66	Pr(>|t|	0.382995
IDL-CE%	NFBC 66	Pr(>|t|	0.00118786
L-LDL-CE%	NFBC 66	Pr(>|t|	4.70157e-05
M-LDL-CE%	NFBC 66	Pr(>|t|	0.0106123
S-LDL-CE%	NFBC 66	Pr(>|t|	0.00898449
XL-HDL-CE%	NFBC 66	Pr(>|t|	0.751987
L-HDL-CE%	NFBC 66	Pr(>|t|	0.104159
M-HDL-CE%	NFBC 66	Pr(>|t|	0.859385
S-HDL-CE%	NFBC 66	Pr(>|t|	0.380576
Free Cholesterol	NFBC 66	Pr(>|t|	#N/A
XXL-VLDL-FC%	NFBC 66	Pr(>|t|	0.299915
XL-VLDL-FC%	NFBC 66	Pr(>|t|	0.852795
L-VLDL-FC%	NFBC 66	Pr(>|t|	0.795986
M-VLDL-FC%	NFBC 66	Pr(>|t|	0.905862
S-VLDL-FC%	NFBC 66	Pr(>|t|	0.529611
XS-VLDL-FC%	NFBC 66	Pr(>|t|	0.875133
IDL-FC%	NFBC 66	Pr(>|t|	0.226129
L-LDL-FC%	NFBC 66	Pr(>|t|	0.0237168
M-LDL-FC%	NFBC 66	Pr(>|t|	0.00207644
S-LDL-FC%	NFBC 66	Pr(>|t|	0.00168492
XL-HDL-FC%	NFBC 66	Pr(>|t|	0.110779
L-HDL-FC%	NFBC 66	Pr(>|t|	0.221567
M-HDL-FC%	NFBC 66	Pr(>|t|	0.650016
S-HDL-FC%	NFBC 66	Pr(>|t|	0.359775
Triglycerides	NFBC 66	Pr(>|t|	#N/A
XXL-VLDL-TG%	NFBC 66	Pr(>|t|	0.328451
XL-VLDL-TG%	NFBC 66	Pr(>|t|	0.817129
L-VLDL-TG%	NFBC 66	Pr(>|t|	0.596415
M-VLDL-TG%	NFBC 66	Pr(>|t|	0.826782
S-VLDL-TG%	NFBC 66	Pr(>|t|	0.343023
XS-VLDL-TG%	NFBC 66	Pr(>|t|	0.170938
IDL-TG%	NFBC 66	Pr(>|t|	0.00617045
L-LDL-TG%	NFBC 66	Pr(>|t|	0.022862
M-LDL-TG%	NFBC 66	Pr(>|t|	0.0781247
S-LDL-TG%	NFBC 66	Pr(>|t|	0.342938
XL-HDL-TG%	NFBC 66	Pr(>|t|	0.248795
L-HDL-TG%	NFBC 66	Pr(>|t|	0.417239
M-HDL-TG%	NFBC 66	Pr(>|t|	0.322065
S-HDL-TG%	NFBC 66	Pr(>|t|	0.960496
Phospholipids	NFBC 86	Pr(>|t|	#N/A
XXL-VLDL-PL%	NFBC 86	Pr(>|t|	0.0895724
XL-VLDL-PL%	NFBC 86	Pr(>|t|	0.57582
L-VLDL-PL%	NFBC 86	Pr(>|t|	0.0773786
M-VLDL-PL%	NFBC 86	Pr(>|t|	0.931932
S-VLDL-PL%	NFBC 86	Pr(>|t|	0.0941621
XS-VLDL-PL%	NFBC 86	Pr(>|t|	0.481405
IDL-PL%	NFBC 86	Pr(>|t|	0.00408963
L-LDL-PL%	NFBC 86	Pr(>|t|	0.000289432
M-LDL-PL%	NFBC 86	Pr(>|t|	0.0145994
S-LDL-PL%	NFBC 86	Pr(>|t|	0.00242951
XL-HDL-PL%	NFBC 86	Pr(>|t|	0.0214259
L-HDL-PL%	NFBC 86	Pr(>|t|	0.0230721
M-HDL-PL%	NFBC 86	Pr(>|t|	0.0130589
S-HDL-PL%	NFBC 86	Pr(>|t|	0.0990467
Total Cholesterol	NFBC 86	Pr(>|t|	#N/A
XXL-VLDL-C%	NFBC 86	Pr(>|t|	0.332375
XL-VLDL-C%	NFBC 86	Pr(>|t|	0.528989
L-VLDL-C%	NFBC 86	Pr(>|t|	0.937542
M-VLDL-C%	NFBC 86	Pr(>|t|	0.521246
S-VLDL-C%	NFBC 86	Pr(>|t|	0.502326
XS-VLDL-C%	NFBC 86	Pr(>|t|	0.620449
IDL-C%	NFBC 86	Pr(>|t|	0.17847
L-LDL-C%	NFBC 86	Pr(>|t|	0.0213785
M-LDL-C%	NFBC 86	Pr(>|t|	0.0514974
S-LDL-C%	NFBC 86	Pr(>|t|	0.0370993
XL-HDL-C%	NFBC 86	Pr(>|t|	0.0608316
L-HDL-C%	NFBC 86	Pr(>|t|	0.112842
M-HDL-C%	NFBC 86	Pr(>|t|	0.00103803
S-HDL-C%	NFBC 86	Pr(>|t|	0.530252
Cholesteryl Esters	NFBC 86	Pr(>|t|	#N/A
XXL-VLDL-CE%	NFBC 86	Pr(>|t|	0.949642
XL-VLDL-CE%	NFBC 86	Pr(>|t|	0.913409
L-VLDL-CE%	NFBC 86	Pr(>|t|	0.835375
M-VLDL-CE%	NFBC 86	Pr(>|t|	0.499671
S-VLDL-CE%	NFBC 86	Pr(>|t|	0.422923
XS-VLDL-CE%	NFBC 86	Pr(>|t|	0.870757
IDL-CE%	NFBC 86	Pr(>|t|	0.149793
L-LDL-CE%	NFBC 86	Pr(>|t|	0.00260729
M-LDL-CE%	NFBC 86	Pr(>|t|	0.00989405
S-LDL-CE%	NFBC 86	Pr(>|t|	0.0411617
XL-HDL-CE%	NFBC 86	Pr(>|t|	0.0834818
L-HDL-CE%	NFBC 86	Pr(>|t|	0.161311
M-HDL-CE%	NFBC 86	Pr(>|t|	0.00104814
S-HDL-CE%	NFBC 86	Pr(>|t|	0.413076
Free Cholesterol	NFBC 86	Pr(>|t|	#N/A
XXL-VLDL-FC%	NFBC 86	Pr(>|t|	0.437704
XL-VLDL-FC%	NFBC 86	Pr(>|t|	0.183969
L-VLDL-FC%	NFBC 86	Pr(>|t|	0.218391
M-VLDL-FC%	NFBC 86	Pr(>|t|	0.852769
S-VLDL-FC%	NFBC 86	Pr(>|t|	0.418305
XS-VLDL-FC%	NFBC 86	Pr(>|t|	0.00368164
IDL-FC%	NFBC 86	Pr(>|t|	0.461003
L-LDL-FC%	NFBC 86	Pr(>|t|	0.000885924
M-LDL-FC%	NFBC 86	Pr(>|t|	0.00360294
S-LDL-FC%	NFBC 86	Pr(>|t|	0.00305659
XL-HDL-FC%	NFBC 86	Pr(>|t|	0.706875
L-HDL-FC%	NFBC 86	Pr(>|t|	0.177531
M-HDL-FC%	NFBC 86	Pr(>|t|	0.839408
S-HDL-FC%	NFBC 86	Pr(>|t|	0.421489
Triglycerides	NFBC 86	Pr(>|t|	#N/A
XXL-VLDL-TG%	NFBC 86	Pr(>|t|	0.533773
XL-VLDL-TG%	NFBC 86	Pr(>|t|	0.0467538
L-VLDL-TG%	NFBC 86	Pr(>|t|	0.245136
M-VLDL-TG%	NFBC 86	Pr(>|t|	0.322207
S-VLDL-TG%	NFBC 86	Pr(>|t|	0.627087
XS-VLDL-TG%	NFBC 86	Pr(>|t|	0.469267
IDL-TG%	NFBC 86	Pr(>|t|	0.293825
L-LDL-TG%	NFBC 86	Pr(>|t|	0.563625
M-LDL-TG%	NFBC 86	Pr(>|t|	0.150303
S-LDL-TG%	NFBC 86	Pr(>|t|	0.0501427
XL-HDL-TG%	NFBC 86	Pr(>|t|	0.176087
L-HDL-TG%	NFBC 86	Pr(>|t|	0.388525
M-HDL-TG%	NFBC 86	Pr(>|t|	0.0115507
S-HDL-TG%	NFBC 86	Pr(>|t|	0.0929191
Phospholipids	INTERVAL	Pr(>|t|	#N/A
XXL-VLDL-PL%	INTERVAL	Pr(>|t|	0.91
XL-VLDL-PL%	INTERVAL	Pr(>|t|	8.6e-07
L-VLDL-PL%	INTERVAL	Pr(>|t|	6.7e-07
M-VLDL-PL%	INTERVAL	Pr(>|t|	0.0063
S-VLDL-PL%	INTERVAL	Pr(>|t|	7e-10
XS-VLDL-PL%	INTERVAL	Pr(>|t|	1.1e-12
IDL-PL%	INTERVAL	Pr(>|t|	0.0084
L-LDL-PL%	INTERVAL	Pr(>|t|	3.4e-22
M-LDL-PL%	INTERVAL	Pr(>|t|	9.2e-25
S-LDL-PL%	INTERVAL	Pr(>|t|	7.4e-26
XL-HDL-PL%	INTERVAL	Pr(>|t|	0.61
L-HDL-PL%	INTERVAL	Pr(>|t|	0.0049
M-HDL-PL%	INTERVAL	Pr(>|t|	0.21
S-HDL-PL%	INTERVAL	Pr(>|t|	1.1e-16
Total Cholesterol	INTERVAL	Pr(>|t|	#N/A
XXL-VLDL-C%	INTERVAL	Pr(>|t|	0.00028
XL-VLDL-C%	INTERVAL	Pr(>|t|	0.065
L-VLDL-C%	INTERVAL	Pr(>|t|	0.2
M-VLDL-C%	INTERVAL	Pr(>|t|	2.2e-07
S-VLDL-C%	INTERVAL	Pr(>|t|	2e-08
XS-VLDL-C%	INTERVAL	Pr(>|t|	0.33
IDL-C%	INTERVAL	Pr(>|t|	2.5e-12
L-LDL-C%	INTERVAL	Pr(>|t|	5.8e-26
M-LDL-C%	INTERVAL	Pr(>|t|	8.5e-24
S-LDL-C%	INTERVAL	Pr(>|t|	7e-24
XL-HDL-C%	INTERVAL	Pr(>|t|	0.74
L-HDL-C%	INTERVAL	Pr(>|t|	0.00086
M-HDL-C%	INTERVAL	Pr(>|t|	0.032
S-HDL-C%	INTERVAL	Pr(>|t|	2.9e-13
Cholesteryl Esters	INTERVAL	Pr(>|t|	#N/A
XXL-VLDL-CE%	INTERVAL	Pr(>|t|	6.5e-08
XL-VLDL-CE%	INTERVAL	Pr(>|t|	0.6
L-VLDL-CE%	INTERVAL	Pr(>|t|	0.32
M-VLDL-CE%	INTERVAL	Pr(>|t|	5.9e-07
S-VLDL-CE%	INTERVAL	Pr(>|t|	9.4e-10
XS-VLDL-CE%	INTERVAL	Pr(>|t|	0.45
IDL-CE%	INTERVAL	Pr(>|t|	1.5e-08
L-LDL-CE%	INTERVAL	Pr(>|t|	9.2e-29
M-LDL-CE%	INTERVAL	Pr(>|t|	2.6e-27
S-LDL-CE%	INTERVAL	Pr(>|t|	5e-27
XL-HDL-CE%	INTERVAL	Pr(>|t|	0.61
L-HDL-CE%	INTERVAL	Pr(>|t|	1.9e-06
M-HDL-CE%	INTERVAL	Pr(>|t|	0.0068
S-HDL-CE%	INTERVAL	Pr(>|t|	2.8e-14
Free Cholesterol	INTERVAL	Pr(>|t|	#N/A
XXL-VLDL-FC%	INTERVAL	Pr(>|t|	0.002
XL-VLDL-FC%	INTERVAL	Pr(>|t|	0.00059
L-VLDL-FC%	INTERVAL	Pr(>|t|	0.35
M-VLDL-FC%	INTERVAL	Pr(>|t|	0.22
S-VLDL-FC%	INTERVAL	Pr(>|t|	0.38
XS-VLDL-FC%	INTERVAL	Pr(>|t|	0.43
IDL-FC%	INTERVAL	Pr(>|t|	9.2e-07
L-LDL-FC%	INTERVAL	Pr(>|t|	9.5e-06
M-LDL-FC%	INTERVAL	Pr(>|t|	1.1e-25
S-LDL-FC%	INTERVAL	Pr(>|t|	2.3e-25
XL-HDL-FC%	INTERVAL	Pr(>|t|	0.13
L-HDL-FC%	INTERVAL	Pr(>|t|	0.54
M-HDL-FC%	INTERVAL	Pr(>|t|	0.92
S-HDL-FC%	INTERVAL	Pr(>|t|	3.6e-12
Triglycerides	INTERVAL	Pr(>|t|	#N/A
XXL-VLDL-TG%	INTERVAL	Pr(>|t|	0.0091
XL-VLDL-TG%	INTERVAL	Pr(>|t|	1.3e-05
L-VLDL-TG%	INTERVAL	Pr(>|t|	0.0073
M-VLDL-TG%	INTERVAL	Pr(>|t|	1.3e-07
S-VLDL-TG%	INTERVAL	Pr(>|t|	1.8e-05
XS-VLDL-TG%	INTERVAL	Pr(>|t|	8.6e-07
IDL-TG%	INTERVAL	Pr(>|t|	5.2e-11
L-LDL-TG%	INTERVAL	Pr(>|t|	3.8e-11
M-LDL-TG%	INTERVAL	Pr(>|t|	1.3e-08
S-LDL-TG%	INTERVAL	Pr(>|t|	2.1e-05
XL-HDL-TG%	INTERVAL	Pr(>|t|	0.0093
L-HDL-TG%	INTERVAL	Pr(>|t|	0.0079
M-HDL-TG%	INTERVAL	Pr(>|t|	0.0084
S-HDL-TG%	INTERVAL	Pr(>|t|	0.61
Phospholipids	FINRISK 97	2.5 %	#N/A
XXL-VLDL-PL%	FINRISK 97	2.5 %	-0.194485
XL-VLDL-PL%	FINRISK 97	2.5 %	-0.254211
L-VLDL-PL%	FINRISK 97	2.5 %	-0.213521
M-VLDL-PL%	FINRISK 97	2.5 %	-0.0686831
S-VLDL-PL%	FINRISK 97	2.5 %	0.0724963
XS-VLDL-PL%	FINRISK 97	2.5 %	-0.19603
IDL-PL%	FINRISK 97	2.5 %	-0.0640162
L-LDL-PL%	FINRISK 97	2.5 %	0.11141
M-LDL-PL%	FINRISK 97	2.5 %	0.120302
S-LDL-PL%	FINRISK 97	2.5 %	0.14003
XL-HDL-PL%	FINRISK 97	2.5 %	-0.019592
L-HDL-PL%	FINRISK 97	2.5 %	-0.266604
M-HDL-PL%	FINRISK 97	2.5 %	-0.126368
S-HDL-PL%	FINRISK 97	2.5 %	0.0733906
Total Cholesterol	FINRISK 97	2.5 %	#N/A
XXL-VLDL-C%	FINRISK 97	2.5 %	-0.227362
XL-VLDL-C%	FINRISK 97	2.5 %	-0.0273462
L-VLDL-C%	FINRISK 97	2.5 %	-0.115116
M-VLDL-C%	FINRISK 97	2.5 %	-0.184659
S-VLDL-C%	FINRISK 97	2.5 %	-0.143046
XS-VLDL-C%	FINRISK 97	2.5 %	0.00334243
IDL-C%	FINRISK 97	2.5 %	-0.106191
L-LDL-C%	FINRISK 97	2.5 %	-0.224876
M-LDL-C%	FINRISK 97	2.5 %	-0.241141
S-LDL-C%	FINRISK 97	2.5 %	-0.263275
XL-HDL-C%	FINRISK 97	2.5 %	-0.151426
L-HDL-C%	FINRISK 97	2.5 %	0.102431
M-HDL-C%	FINRISK 97	2.5 %	-0.0256788
S-HDL-C%	FINRISK 97	2.5 %	-0.225939
Cholesteryl Esters	FINRISK 97	2.5 %	#N/A
XXL-VLDL-CE%	FINRISK 97	2.5 %	-0.215047
XL-VLDL-CE%	FINRISK 97	2.5 %	0.00621626
L-VLDL-CE%	FINRISK 97	2.5 %	-0.0468254
M-VLDL-CE%	FINRISK 97	2.5 %	-0.140327
S-VLDL-CE%	FINRISK 97	2.5 %	-0.138258
XS-VLDL-CE%	FINRISK 97	2.5 %	0.0120864
IDL-CE%	FINRISK 97	2.5 %	-0.0843005
L-LDL-CE%	FINRISK 97	2.5 %	-0.276217
M-LDL-CE%	FINRISK 97	2.5 %	-0.296661
S-LDL-CE%	FINRISK 97	2.5 %	-0.30006
XL-HDL-CE%	FINRISK 97	2.5 %	-0.155282
L-HDL-CE%	FINRISK 97	2.5 %	0.107779
M-HDL-CE%	FINRISK 97	2.5 %	-0.0139269
S-HDL-CE%	FINRISK 97	2.5 %	-0.230208
Free Cholesterol	FINRISK 97	2.5 %	#N/A
XXL-VLDL-FC%	FINRISK 97	2.5 %	-0.156495
XL-VLDL-FC%	FINRISK 97	2.5 %	-0.0871894
L-VLDL-FC%	FINRISK 97	2.5 %	-0.270564
M-VLDL-FC%	FINRISK 97	2.5 %	-0.248424
S-VLDL-FC%	FINRISK 97	2.5 %	-0.141683
XS-VLDL-FC%	FINRISK 97	2.5 %	-0.102158
IDL-FC%	FINRISK 97	2.5 %	-0.165262
L-LDL-FC%	FINRISK 97	2.5 %	0.0577588
M-LDL-FC%	FINRISK 97	2.5 %	0.152227
S-LDL-FC%	FINRISK 97	2.5 %	0.146304
XL-HDL-FC%	FINRISK 97	2.5 %	-0.108926
L-HDL-FC%	FINRISK 97	2.5 %	0.0339371
M-HDL-FC%	FINRISK 97	2.5 %	-0.1396
S-HDL-FC%	FINRISK 97	2.5 %	0.0211929
Triglycerides	FINRISK 97	2.5 %	#N/A
XXL-VLDL-TG%	FINRISK 97	2.5 %	0.0585535
XL-VLDL-TG%	FINRISK 97	2.5 %	-0.113662
L-VLDL-TG%	FINRISK 97	2.5 %	-0.065872
M-VLDL-TG%	FINRISK 97	2.5 %	-0.0116381
S-VLDL-TG%	FINRISK 97	2.5 %	-0.092702
XS-VLDL-TG%	FINRISK 97	2.5 %	-0.136826
IDL-TG%	FINRISK 97	2.5 %	-0.0938464
L-LDL-TG%	FINRISK 97	2.5 %	-0.085473
M-LDL-TG%	FINRISK 97	2.5 %	-0.101866
S-LDL-TG%	FINRISK 97	2.5 %	-0.121591
XL-HDL-TG%	FINRISK 97	2.5 %	-0.196153
L-HDL-TG%	FINRISK 97	2.5 %	-0.203612
M-HDL-TG%	FINRISK 97	2.5 %	-0.189599
S-HDL-TG%	FINRISK 97	2.5 %	-0.154506
Phospholipids	DILGOM	2.5 %	#N/A
XXL-VLDL-PL%	DILGOM	2.5 %	-0.0322516
XL-VLDL-PL%	DILGOM	2.5 %	-0.339868
L-VLDL-PL%	DILGOM	2.5 %	-0.272928
M-VLDL-PL%	DILGOM	2.5 %	-0.172664
S-VLDL-PL%	DILGOM	2.5 %	0.0365561
XS-VLDL-PL%	DILGOM	2.5 %	-0.230554
IDL-PL%	DILGOM	2.5 %	-0.0216816
L-LDL-PL%	DILGOM	2.5 %	0.138199
M-LDL-PL%	DILGOM	2.5 %	0.113434
S-LDL-PL%	DILGOM	2.5 %	0.146355
XL-HDL-PL%	DILGOM	2.5 %	-0.0260823
L-HDL-PL%	DILGOM	2.5 %	-0.215375
M-HDL-PL%	DILGOM	2.5 %	-0.223734
S-HDL-PL%	DILGOM	2.5 %	0.128418
Total Cholesterol	DILGOM	2.5 %	#N/A
XXL-VLDL-C%	DILGOM	2.5 %	-0.194064
XL-VLDL-C%	DILGOM	2.5 %	-0.411542
L-VLDL-C%	DILGOM	2.5 %	-0.255537
M-VLDL-C%	DILGOM	2.5 %	-0.311046
S-VLDL-C%	DILGOM	2.5 %	-0.35942
XS-VLDL-C%	DILGOM	2.5 %	-0.295599
IDL-C%	DILGOM	2.5 %	-0.364152
L-LDL-C%	DILGOM	2.5 %	-0.404865
M-LDL-C%	DILGOM	2.5 %	-0.37273
S-LDL-C%	DILGOM	2.5 %	-0.385326
XL-HDL-C%	DILGOM	2.5 %	-0.241243
L-HDL-C%	DILGOM	2.5 %	0.00169
M-HDL-C%	DILGOM	2.5 %	0.019859
S-HDL-C%	DILGOM	2.5 %	-0.338215
Cholesteryl Esters	DILGOM	2.5 %	#N/A
XXL-VLDL-CE%	DILGOM	2.5 %	-0.36242
XL-VLDL-CE%	DILGOM	2.5 %	-0.36583
L-VLDL-CE%	DILGOM	2.5 %	-0.291838
M-VLDL-CE%	DILGOM	2.5 %	-0.298357
S-VLDL-CE%	DILGOM	2.5 %	-0.375477
XS-VLDL-CE%	DILGOM	2.5 %	-0.291279
IDL-CE%	DILGOM	2.5 %	-0.325579
L-LDL-CE%	DILGOM	2.5 %	-0.392963
M-LDL-CE%	DILGOM	2.5 %	-0.384476
S-LDL-CE%	DILGOM	2.5 %	-0.398461
XL-HDL-CE%	DILGOM	2.5 %	-0.205375
L-HDL-CE%	DILGOM	2.5 %	0.0248043
M-HDL-CE%	DILGOM	2.5 %	0.0180547
S-HDL-CE%	DILGOM	2.5 %	-0.362736
Free Cholesterol	DILGOM	2.5 %	#N/A
XXL-VLDL-FC%	DILGOM	2.5 %	0.0923112
XL-VLDL-FC%	DILGOM	2.5 %	-0.382874
L-VLDL-FC%	DILGOM	2.5 %	-0.0925573
M-VLDL-FC%	DILGOM	2.5 %	-0.121191
S-VLDL-FC%	DILGOM	2.5 %	-0.0983622
XS-VLDL-FC%	DILGOM	2.5 %	-0.14286
IDL-FC%	DILGOM	2.5 %	-0.228181
L-LDL-FC%	DILGOM	2.5 %	-0.0472514
M-LDL-FC%	DILGOM	2.5 %	0.145371
S-LDL-FC%	DILGOM	2.5 %	0.142122
XL-HDL-FC%	DILGOM	2.5 %	-0.237016
L-HDL-FC%	DILGOM	2.5 %	-0.048291
M-HDL-FC%	DILGOM	2.5 %	-0.0419489
S-HDL-FC%	DILGOM	2.5 %	0.189066
Triglycerides	DILGOM	2.5 %	#N/A
XXL-VLDL-TG%	DILGOM	2.5 %	-0.137524
XL-VLDL-TG%	DILGOM	2.5 %	0.154664
L-VLDL-TG%	DILGOM	2.5 %	0.028044
M-VLDL-TG%	DILGOM	2.5 %	0.054345
S-VLDL-TG%	DILGOM	2.5 %	0.0623442
XS-VLDL-TG%	DILGOM	2.5 %	0.0472888
IDL-TG%	DILGOM	2.5 %	0.06033
L-LDL-TG%	DILGOM	2.5 %	0.0780842
M-LDL-TG%	DILGOM	2.5 %	0.0769085
S-LDL-TG%	DILGOM	2.5 %	0.019103
XL-HDL-TG%	DILGOM	2.5 %	-0.165881
L-HDL-TG%	DILGOM	2.5 %	-0.269055
M-HDL-TG%	DILGOM	2.5 %	-0.26574
S-HDL-TG%	DILGOM	2.5 %	-0.20333
Phospholipids	YFS	2.5 %	#N/A
XXL-VLDL-PL%	YFS	2.5 %	-0.327016
XL-VLDL-PL%	YFS	2.5 %	-0.362831
L-VLDL-PL%	YFS	2.5 %	-0.43879
M-VLDL-PL%	YFS	2.5 %	-0.265534
S-VLDL-PL%	YFS	2.5 %	-0.115794
XS-VLDL-PL%	YFS	2.5 %	-0.394826
IDL-PL%	YFS	2.5 %	-0.127603
L-LDL-PL%	YFS	2.5 %	0.132427
M-LDL-PL%	YFS	2.5 %	0.159935
S-LDL-PL%	YFS	2.5 %	0.138064
XL-HDL-PL%	YFS	2.5 %	-0.179175
L-HDL-PL%	YFS	2.5 %	-0.296855
M-HDL-PL%	YFS	2.5 %	-0.171616
S-HDL-PL%	YFS	2.5 %	0.129197
Total Cholesterol	YFS	2.5 %	#N/A
XXL-VLDL-C%	YFS	2.5 %	-0.445677
XL-VLDL-C%	YFS	2.5 %	-0.245924
L-VLDL-C%	YFS	2.5 %	-0.271757
M-VLDL-C%	YFS	2.5 %	-0.259928
S-VLDL-C%	YFS	2.5 %	-0.329827
XS-VLDL-C%	YFS	2.5 %	-0.213048
IDL-C%	YFS	2.5 %	-0.364286
L-LDL-C%	YFS	2.5 %	-0.484477
M-LDL-C%	YFS	2.5 %	-0.506934
S-LDL-C%	YFS	2.5 %	-0.497517
XL-HDL-C%	YFS	2.5 %	-0.23734
L-HDL-C%	YFS	2.5 %	-0.106877
M-HDL-C%	YFS	2.5 %	-0.231133
S-HDL-C%	YFS	2.5 %	-0.515826
Cholesteryl Esters	YFS	2.5 %	#N/A
XXL-VLDL-CE%	YFS	2.5 %	-0.404503
XL-VLDL-CE%	YFS	2.5 %	-0.189213
L-VLDL-CE%	YFS	2.5 %	-0.211299
M-VLDL-CE%	YFS	2.5 %	-0.224629
S-VLDL-CE%	YFS	2.5 %	-0.312749
XS-VLDL-CE%	YFS	2.5 %	-0.165728
IDL-CE%	YFS	2.5 %	-0.30176
L-LDL-CE%	YFS	2.5 %	-0.491374
M-LDL-CE%	YFS	2.5 %	-0.537133
S-LDL-CE%	YFS	2.5 %	-0.518008
XL-HDL-CE%	YFS	2.5 %	-0.19672
L-HDL-CE%	YFS	2.5 %	-0.041183
M-HDL-CE%	YFS	2.5 %	-0.163137
S-HDL-CE%	YFS	2.5 %	-0.516505
Free Cholesterol	YFS	2.5 %	#N/A
XXL-VLDL-FC%	YFS	2.5 %	-0.264578
XL-VLDL-FC%	YFS	2.5 %	-0.287515
L-VLDL-FC%	YFS	2.5 %	-0.307175
M-VLDL-FC%	YFS	2.5 %	-0.340977
S-VLDL-FC%	YFS	2.5 %	-0.363083
XS-VLDL-FC%	YFS	2.5 %	-0.389403
IDL-FC%	YFS	2.5 %	-0.409063
L-LDL-FC%	YFS	2.5 %	-0.14654
M-LDL-FC%	YFS	2.5 %	0.112971
S-LDL-FC%	YFS	2.5 %	0.121629
XL-HDL-FC%	YFS	2.5 %	-0.348342
L-HDL-FC%	YFS	2.5 %	-0.231402
M-HDL-FC%	YFS	2.5 %	-0.43352
S-HDL-FC%	YFS	2.5 %	0.0624074
Triglycerides	YFS	2.5 %	#N/A
XXL-VLDL-TG%	YFS	2.5 %	0.0012141
XL-VLDL-TG%	YFS	2.5 %	-0.109144
L-VLDL-TG%	YFS	2.5 %	-0.0332917
M-VLDL-TG%	YFS	2.5 %	-0.10533
S-VLDL-TG%	YFS	2.5 %	-0.0651685
XS-VLDL-TG%	YFS	2.5 %	-0.0591421
IDL-TG%	YFS	2.5 %	-0.042584
L-LDL-TG%	YFS	2.5 %	-0.039565
M-LDL-TG%	YFS	2.5 %	-0.0785144
S-LDL-TG%	YFS	2.5 %	-0.0663219
XL-HDL-TG%	YFS	2.5 %	-0.127642
L-HDL-TG%	YFS	2.5 %	-0.119159
M-HDL-TG%	YFS	2.5 %	-0.138524
S-HDL-TG%	YFS	2.5 %	-0.101505
Phospholipids	NFBC 66	2.5 %	#N/A
XXL-VLDL-PL%	NFBC 66	2.5 %	-0.20232
XL-VLDL-PL%	NFBC 66	2.5 %	-0.263665
L-VLDL-PL%	NFBC 66	2.5 %	-0.163708
M-VLDL-PL%	NFBC 66	2.5 %	-0.0222384
S-VLDL-PL%	NFBC 66	2.5 %	0.0939077
XS-VLDL-PL%	NFBC 66	2.5 %	-0.191301
IDL-PL%	NFBC 66	2.5 %	-0.0577648
L-LDL-PL%	NFBC 66	2.5 %	0.00914108
M-LDL-PL%	NFBC 66	2.5 %	-0.00689116
S-LDL-PL%	NFBC 66	2.5 %	0.0104081
XL-HDL-PL%	NFBC 66	2.5 %	-0.0458984
L-HDL-PL%	NFBC 66	2.5 %	-0.22406
M-HDL-PL%	NFBC 66	2.5 %	-0.0144539
S-HDL-PL%	NFBC 66	2.5 %	-0.0697098
Total Cholesterol	NFBC 66	2.5 %	#N/A
XXL-VLDL-C%	NFBC 66	2.5 %	-0.173895
XL-VLDL-C%	NFBC 66	2.5 %	-0.0844857
L-VLDL-C%	NFBC 66	2.5 %	-0.0839552
M-VLDL-C%	NFBC 66	2.5 %	-0.123978
S-VLDL-C%	NFBC 66	2.5 %	-0.225923
XS-VLDL-C%	NFBC 66	2.5 %	-0.16797
IDL-C%	NFBC 66	2.5 %	-0.302797
L-LDL-C%	NFBC 66	2.5 %	-0.304917
M-LDL-C%	NFBC 66	2.5 %	-0.258484
S-LDL-C%	NFBC 66	2.5 %	-0.264605
XL-HDL-C%	NFBC 66	2.5 %	-0.152053
L-HDL-C%	NFBC 66	2.5 %	-0.0168872
M-HDL-C%	NFBC 66	2.5 %	-0.110572
S-HDL-C%	NFBC 66	2.5 %	-0.161233
Cholesteryl Esters	NFBC 66	2.5 %	#N/A
XXL-VLDL-CE%	NFBC 66	2.5 %	-0.214617
XL-VLDL-CE%	NFBC 66	2.5 %	-0.0654051
L-VLDL-CE%	NFBC 66	2.5 %	-0.0770616
M-VLDL-CE%	NFBC 66	2.5 %	-0.125546
S-VLDL-CE%	NFBC 66	2.5 %	-0.236495
XS-VLDL-CE%	NFBC 66	2.5 %	-0.174034
IDL-CE%	NFBC 66	2.5 %	-0.308159
L-LDL-CE%	NFBC 66	2.5 %	-0.347966
M-LDL-CE%	NFBC 66	2.5 %	-0.2703
S-LDL-CE%	NFBC 66	2.5 %	-0.276087
XL-HDL-CE%	NFBC 66	2.5 %	-0.12775
L-HDL-CE%	NFBC 66	2.5 %	-0.020143
M-HDL-CE%	NFBC 66	2.5 %	-0.13159
S-HDL-CE%	NFBC 66	2.5 %	-0.172635
Free Cholesterol	NFBC 66	2.5 %	#N/A
XXL-VLDL-FC%	NFBC 66	2.5 %	-0.0581908
XL-VLDL-FC%	NFBC 66	2.5 %	-0.138226
L-VLDL-FC%	NFBC 66	2.5 %	-0.142639
M-VLDL-FC%	NFBC 66	2.5 %	-0.113177
S-VLDL-FC%	NFBC 66	2.5 %	-0.0806852
XS-VLDL-FC%	NFBC 66	2.5 %	-0.130191
IDL-FC%	NFBC 66	2.5 %	-0.193595
L-LDL-FC%	NFBC 66	2.5 %	0.0179963
M-LDL-FC%	NFBC 66	2.5 %	0.0677706
S-LDL-FC%	NFBC 66	2.5 %	0.0722302
XL-HDL-FC%	NFBC 66	2.5 %	-0.218622
L-HDL-FC%	NFBC 66	2.5 %	-0.042808
M-HDL-FC%	NFBC 66	2.5 %	-0.144474
S-HDL-FC%	NFBC 66	2.5 %	-0.0631563
Triglycerides	NFBC 66	2.5 %	#N/A
XXL-VLDL-TG%	NFBC 66	2.5 %	-0.0620498
XL-VLDL-TG%	NFBC 66	2.5 %	-0.11159
L-VLDL-TG%	NFBC 66	2.5 %	-0.158495
M-VLDL-TG%	NFBC 66	2.5 %	-0.128462
S-VLDL-TG%	NFBC 66	2.5 %	-0.0608627
XS-VLDL-TG%	NFBC 66	2.5 %	-0.0360971
IDL-TG%	NFBC 66	2.5 %	0.0476533
L-LDL-TG%	NFBC 66	2.5 %	0.0190877
M-LDL-TG%	NFBC 66	2.5 %	-0.0118954
S-LDL-TG%	NFBC 66	2.5 %	-0.0619991
XL-HDL-TG%	NFBC 66	2.5 %	-0.189215
L-HDL-TG%	NFBC 66	2.5 %	-0.169689
M-HDL-TG%	NFBC 66	2.5 %	-0.178906
S-HDL-TG%	NFBC 66	2.5 %	-0.122534
Phospholipids	NFBC 86	2.5 %	#N/A
XXL-VLDL-PL%	NFBC 86	2.5 %	-0.0172911
XL-VLDL-PL%	NFBC 86	2.5 %	-0.166058
L-VLDL-PL%	NFBC 86	2.5 %	-0.245584
M-VLDL-PL%	NFBC 86	2.5 %	-0.123552
S-VLDL-PL%	NFBC 86	2.5 %	-0.0188609
XS-VLDL-PL%	NFBC 86	2.5 %	-0.175585
IDL-PL%	NFBC 86	2.5 %	0.0600537
L-LDL-PL%	NFBC 86	2.5 %	0.109711
M-LDL-PL%	NFBC 86	2.5 %	0.031779
S-LDL-PL%	NFBC 86	2.5 %	0.0706533
XL-HDL-PL%	NFBC 86	2.5 %	0.0224348
L-HDL-PL%	NFBC 86	2.5 %	-0.278943
M-HDL-PL%	NFBC 86	2.5 %	-0.292779
S-HDL-PL%	NFBC 86	2.5 %	-0.0204656
Total Cholesterol	NFBC 86	2.5 %	#N/A
XXL-VLDL-C%	NFBC 86	2.5 %	-0.0652936
XL-VLDL-C%	NFBC 86	2.5 %	-0.087689
L-VLDL-C%	NFBC 86	2.5 %	-0.134347
M-VLDL-C%	NFBC 86	2.5 %	-0.171458
S-VLDL-C%	NFBC 86	2.5 %	-0.173396
XS-VLDL-C%	NFBC 86	2.5 %	-0.0965429
IDL-C%	NFBC 86	2.5 %	-0.217861
L-LDL-C%	NFBC 86	2.5 %	-0.280854
M-LDL-C%	NFBC 86	2.5 %	-0.257528
S-LDL-C%	NFBC 86	2.5 %	-0.266581
XL-HDL-C%	NFBC 86	2.5 %	-0.252743
L-HDL-C%	NFBC 86	2.5 %	-0.02468
M-HDL-C%	NFBC 86	2.5 %	0.0870005
S-HDL-C%	NFBC 86	2.5 %	-0.170548
Cholesteryl Esters	NFBC 86	2.5 %	#N/A
XXL-VLDL-CE%	NFBC 86	2.5 %	-0.125019
XL-VLDL-CE%	NFBC 86	2.5 %	-0.122015
L-VLDL-CE%	NFBC 86	2.5 %	-0.115485
M-VLDL-CE%	NFBC 86	2.5 %	-0.173671
S-VLDL-CE%	NFBC 86	2.5 %	-0.181999
XS-VLDL-CE%	NFBC 86	2.5 %	-0.139905
IDL-CE%	NFBC 86	2.5 %	-0.224109
L-LDL-CE%	NFBC 86	2.5 %	-0.327608
M-LDL-CE%	NFBC 86	2.5 %	-0.299195
S-LDL-CE%	NFBC 86	2.5 %	-0.263762
XL-HDL-CE%	NFBC 86	2.5 %	-0.243259
L-HDL-CE%	NFBC 86	2.5 %	-0.0368647
M-HDL-CE%	NFBC 86	2.5 %	0.0868204
S-HDL-CE%	NFBC 86	2.5 %	-0.183128
Free Cholesterol	NFBC 86	2.5 %	#N/A
XXL-VLDL-FC%	NFBC 86	2.5 %	-0.0780316
XL-VLDL-FC%	NFBC 86	2.5 %	-0.041613
L-VLDL-FC%	NFBC 86	2.5 %	-0.04806
M-VLDL-FC%	NFBC 86	2.5 %	-0.11695
S-VLDL-FC%	NFBC 86	2.5 %	-0.0758374
XS-VLDL-FC%	NFBC 86	2.5 %	0.0622327
IDL-FC%	NFBC 86	2.5 %	-0.080594
L-LDL-FC%	NFBC 86	2.5 %	0.0899295
M-LDL-FC%	NFBC 86	2.5 %	0.0626783
S-LDL-FC%	NFBC 86	2.5 %	0.0660398
XL-HDL-FC%	NFBC 86	2.5 %	-0.153968
L-HDL-FC%	NFBC 86	2.5 %	-0.218054
M-HDL-FC%	NFBC 86	2.5 %	-0.115826
S-HDL-FC%	NFBC 86	2.5 %	-0.0762016
Triglycerides	NFBC 86	2.5 %	#N/A
XXL-VLDL-TG%	NFBC 86	2.5 %	-0.0881697
XL-VLDL-TG%	NFBC 86	2.5 %	0.00187978
L-VLDL-TG%	NFBC 86	2.5 %	-0.0525795
M-VLDL-TG%	NFBC 86	2.5 %	-0.0639366
S-VLDL-TG%	NFBC 86	2.5 %	-0.0971615
XS-VLDL-TG%	NFBC 86	2.5 %	-0.0814854
IDL-TG%	NFBC 86	2.5 %	-0.0599927
L-LDL-TG%	NFBC 86	2.5 %	-0.167242
M-LDL-TG%	NFBC 86	2.5 %	-0.22399
S-LDL-TG%	NFBC 86	2.5 %	-0.258281
XL-HDL-TG%	NFBC 86	2.5 %	-0.21835
L-HDL-TG%	NFBC 86	2.5 %	-0.186015
M-HDL-TG%	NFBC 86	2.5 %	-0.295641
S-HDL-TG%	NFBC 86	2.5 %	-0.239922
Phospholipids	INTERVAL	2.5 %	#N/A
XXL-VLDL-PL%	INTERVAL	2.5 %	-0.0369143
XL-VLDL-PL%	INTERVAL	2.5 %	-0.142754
L-VLDL-PL%	INTERVAL	2.5 %	-0.140205
M-VLDL-PL%	INTERVAL	2.5 %	-0.0894473
S-VLDL-PL%	INTERVAL	2.5 %	0.0801202
XS-VLDL-PL%	INTERVAL	2.5 %	-0.173108
IDL-PL%	INTERVAL	2.5 %	0.0129112
L-LDL-PL%	INTERVAL	2.5 %	0.146922
M-LDL-PL%	INTERVAL	2.5 %	0.158688
S-LDL-PL%	INTERVAL	2.5 %	0.163256
XL-HDL-PL%	INTERVAL	2.5 %	-0.0277659
L-HDL-PL%	INTERVAL	2.5 %	-0.0917356
M-HDL-PL%	INTERVAL	2.5 %	-0.061241
S-HDL-PL%	INTERVAL	2.5 %	0.120685
Total Cholesterol	INTERVAL	2.5 %	#N/A
XXL-VLDL-C%	INTERVAL	2.5 %	-0.111517
XL-VLDL-C%	INTERVAL	2.5 %	-0.0789933
L-VLDL-C%	INTERVAL	2.5 %	-0.0656963
M-VLDL-C%	INTERVAL	2.5 %	-0.136249
S-VLDL-C%	INTERVAL	2.5 %	-0.144381
XS-VLDL-C%	INTERVAL	2.5 %	-0.0559244
IDL-C%	INTERVAL	2.5 %	-0.17087
L-LDL-C%	INTERVAL	2.5 %	-0.238064
M-LDL-C%	INTERVAL	2.5 %	-0.229515
S-LDL-C%	INTERVAL	2.5 %	-0.229928
XL-HDL-C%	INTERVAL	2.5 %	-0.0310111
L-HDL-C%	INTERVAL	2.5 %	0.0263309
M-HDL-C%	INTERVAL	2.5 %	0.00348553
S-HDL-C%	INTERVAL	2.5 %	-0.176471
Cholesteryl Esters	INTERVAL	2.5 %	#N/A
XXL-VLDL-CE%	INTERVAL	2.5 %	-0.146805
XL-VLDL-CE%	INTERVAL	2.5 %	-0.0515254
L-VLDL-CE%	INTERVAL	2.5 %	-0.0599666
M-VLDL-CE%	INTERVAL	2.5 %	-0.132608
S-VLDL-CE%	INTERVAL	2.5 %	-0.154055
XS-VLDL-CE%	INTERVAL	2.5 %	-0.0517412
IDL-CE%	INTERVAL	2.5 %	-0.145334
L-LDL-CE%	INTERVAL	2.5 %	-0.249135
M-LDL-CE%	INTERVAL	2.5 %	-0.244296
S-LDL-CE%	INTERVAL	2.5 %	-0.243125
XL-HDL-CE%	INTERVAL	2.5 %	-0.0277658
L-HDL-CE%	INTERVAL	2.5 %	0.0538057
M-HDL-CE%	INTERVAL	2.5 %	0.0142699
S-HDL-CE%	INTERVAL	2.5 %	-0.182408
Free Cholesterol	INTERVAL	2.5 %	#N/A
XXL-VLDL-FC%	INTERVAL	2.5 %	0.0224982
XL-VLDL-FC%	INTERVAL	2.5 %	-0.111957
L-VLDL-FC%	INTERVAL	2.5 %	-0.0583913
M-VLDL-FC%	INTERVAL	2.5 %	-0.060683
S-VLDL-FC%	INTERVAL	2.5 %	-0.0205967
XS-VLDL-FC%	INTERVAL	2.5 %	-0.0523222
IDL-FC%	INTERVAL	2.5 %	-0.130886
L-LDL-FC%	INTERVAL	2.5 %	0.0469612
M-LDL-FC%	INTERVAL	2.5 %	0.162435
S-LDL-FC%	INTERVAL	2.5 %	0.161316
XL-HDL-FC%	INTERVAL	2.5 %	-0.0665382
L-HDL-FC%	INTERVAL	2.5 %	-0.0257828
M-HDL-FC%	INTERVAL	2.5 %	-0.0392298
S-HDL-FC%	INTERVAL	2.5 %	0.0951517
Triglycerides	INTERVAL	2.5 %	#N/A
XXL-VLDL-TG%	INTERVAL	2.5 %	0.0129361
XL-VLDL-TG%	INTERVAL	2.5 %	0.0497989
L-VLDL-TG%	INTERVAL	2.5 %	0.0146349
M-VLDL-TG%	INTERVAL	2.5 %	0.0633125
S-VLDL-TG%	INTERVAL	2.5 %	0.0442834
XS-VLDL-TG%	INTERVAL	2.5 %	0.0564214
IDL-TG%	INTERVAL	2.5 %	0.0877655
L-LDL-TG%	INTERVAL	2.5 %	0.0886657
M-LDL-TG%	INTERVAL	2.5 %	0.0713595
S-LDL-TG%	INTERVAL	2.5 %	0.0437769
XL-HDL-TG%	INTERVAL	2.5 %	-0.0870831
L-HDL-TG%	INTERVAL	2.5 %	-0.088706
M-HDL-TG%	INTERVAL	2.5 %	-0.087592
S-HDL-TG%	INTERVAL	2.5 %	-0.0471538
Phospholipids	FINRISK 97	97.5 %	#N/A
XXL-VLDL-PL%	FINRISK 97	97.5 %	0.00320807
XL-VLDL-PL%	FINRISK 97	97.5 %	-0.0522623
L-VLDL-PL%	FINRISK 97	97.5 %	-0.011928
M-VLDL-PL%	FINRISK 97	97.5 %	0.123972
S-VLDL-PL%	FINRISK 97	97.5 %	0.258083
XS-VLDL-PL%	FINRISK 97	97.5 %	-0.00224459
IDL-PL%	FINRISK 97	97.5 %	0.124105
L-LDL-PL%	FINRISK 97	97.5 %	0.289772
M-LDL-PL%	FINRISK 97	97.5 %	0.303902
S-LDL-PL%	FINRISK 97	97.5 %	0.323136
XL-HDL-PL%	FINRISK 97	97.5 %	0.164044
L-HDL-PL%	FINRISK 97	97.5 %	-0.0705518
M-HDL-PL%	FINRISK 97	97.5 %	0.0637548
S-HDL-PL%	FINRISK 97	97.5 %	0.257858
Total Cholesterol	FINRISK 97	97.5 %	#N/A
XXL-VLDL-C%	FINRISK 97	97.5 %	-0.0405209
XL-VLDL-C%	FINRISK 97	97.5 %	0.178401
L-VLDL-C%	FINRISK 97	97.5 %	0.0901176
M-VLDL-C%	FINRISK 97	97.5 %	0.00310878
S-VLDL-C%	FINRISK 97	97.5 %	0.0499658
XS-VLDL-C%	FINRISK 97	97.5 %	0.196961
IDL-C%	FINRISK 97	97.5 %	0.0892457
L-LDL-C%	FINRISK 97	97.5 %	-0.0283143
M-LDL-C%	FINRISK 97	97.5 %	-0.0454933
S-LDL-C%	FINRISK 97	97.5 %	-0.0683413
XL-HDL-C%	FINRISK 97	97.5 %	0.034084
L-HDL-C%	FINRISK 97	97.5 %	0.293109
M-HDL-C%	FINRISK 97	97.5 %	0.162449
S-HDL-C%	FINRISK 97	97.5 %	-0.0325797
Cholesteryl Esters	FINRISK 97	97.5 %	#N/A
XXL-VLDL-CE%	FINRISK 97	97.5 %	-0.0250683
XL-VLDL-CE%	FINRISK 97	97.5 %	0.214221
L-VLDL-CE%	FINRISK 97	97.5 %	0.159906
M-VLDL-CE%	FINRISK 97	97.5 %	0.0493274
S-VLDL-CE%	FINRISK 97	97.5 %	0.0557534
XS-VLDL-CE%	FINRISK 97	97.5 %	0.205129
IDL-CE%	FINRISK 97	97.5 %	0.110051
L-LDL-CE%	FINRISK 97	97.5 %	-0.082812
M-LDL-CE%	FINRISK 97	97.5 %	-0.105188
S-LDL-CE%	FINRISK 97	97.5 %	-0.108402
XL-HDL-CE%	FINRISK 97	97.5 %	0.0318568
L-HDL-CE%	FINRISK 97	97.5 %	0.300256
M-HDL-CE%	FINRISK 97	97.5 %	0.173401
S-HDL-CE%	FINRISK 97	97.5 %	-0.0367484
Free Cholesterol	FINRISK 97	97.5 %	#N/A
XXL-VLDL-FC%	FINRISK 97	97.5 %	0.0396408
XL-VLDL-FC%	FINRISK 97	97.5 %	0.116754
L-VLDL-FC%	FINRISK 97	97.5 %	-0.0693934
M-VLDL-FC%	FINRISK 97	97.5 %	-0.0610069
S-VLDL-FC%	FINRISK 97	97.5 %	0.0500218
XS-VLDL-FC%	FINRISK 97	97.5 %	0.0948093
IDL-FC%	FINRISK 97	97.5 %	0.0290553
L-LDL-FC%	FINRISK 97	97.5 %	0.240847
M-LDL-FC%	FINRISK 97	97.5 %	0.332761
S-LDL-FC%	FINRISK 97	97.5 %	0.328004
XL-HDL-FC%	FINRISK 97	97.5 %	0.0849713
L-HDL-FC%	FINRISK 97	97.5 %	0.220153
M-HDL-FC%	FINRISK 97	97.5 %	0.0535517
S-HDL-FC%	FINRISK 97	97.5 %	0.216951
Triglycerides	FINRISK 97	97.5 %	#N/A
XXL-VLDL-TG%	FINRISK 97	97.5 %	0.245286
XL-VLDL-TG%	FINRISK 97	97.5 %	0.0898479
L-VLDL-TG%	FINRISK 97	97.5 %	0.137062
M-VLDL-TG%	FINRISK 97	97.5 %	0.176369
S-VLDL-TG%	FINRISK 97	97.5 %	0.0983733
XS-VLDL-TG%	FINRISK 97	97.5 %	0.0568994
IDL-TG%	FINRISK 97	97.5 %	0.100176
L-LDL-TG%	FINRISK 97	97.5 %	0.108363
M-LDL-TG%	FINRISK 97	97.5 %	0.0909946
S-LDL-TG%	FINRISK 97	97.5 %	0.0701249
XL-HDL-TG%	FINRISK 97	97.5 %	-0.00835143
L-HDL-TG%	FINRISK 97	97.5 %	-0.0155242
M-HDL-TG%	FINRISK 97	97.5 %	-0.00225873
S-HDL-TG%	FINRISK 97	97.5 %	0.0317989
Phospholipids	DILGOM	97.5 %	#N/A
XXL-VLDL-PL%	DILGOM	97.5 %	0.246751
XL-VLDL-PL%	DILGOM	97.5 %	-0.0550603
L-VLDL-PL%	DILGOM	97.5 %	-0.00376983
M-VLDL-PL%	DILGOM	97.5 %	0.0800604
S-VLDL-PL%	DILGOM	97.5 %	0.283189
XS-VLDL-PL%	DILGOM	97.5 %	0.0240466
IDL-PL%	DILGOM	97.5 %	0.227152
L-LDL-PL%	DILGOM	97.5 %	0.37916
M-LDL-PL%	DILGOM	97.5 %	0.359567
S-LDL-PL%	DILGOM	97.5 %	0.390763
XL-HDL-PL%	DILGOM	97.5 %	0.220592
L-HDL-PL%	DILGOM	97.5 %	0.0261256
M-HDL-PL%	DILGOM	97.5 %	0.0212757
S-HDL-PL%	DILGOM	97.5 %	0.373339
Total Cholesterol	DILGOM	97.5 %	#N/A
XXL-VLDL-C%	DILGOM	97.5 %	0.0843074
XL-VLDL-C%	DILGOM	97.5 %	-0.121968
L-VLDL-C%	DILGOM	97.5 %	0.0178422
M-VLDL-C%	DILGOM	97.5 %	-0.0639532
S-VLDL-C%	DILGOM	97.5 %	-0.110121
XS-VLDL-C%	DILGOM	97.5 %	-0.0434684
IDL-C%	DILGOM	97.5 %	-0.108886
L-LDL-C%	DILGOM	97.5 %	-0.154236
M-LDL-C%	DILGOM	97.5 %	-0.122954
S-LDL-C%	DILGOM	97.5 %	-0.135098
XL-HDL-C%	DILGOM	97.5 %	0.00874329
L-HDL-C%	DILGOM	97.5 %	0.244687
M-HDL-C%	DILGOM	97.5 %	0.269264
S-HDL-C%	DILGOM	97.5 %	-0.0874603
Cholesteryl Esters	DILGOM	97.5 %	#N/A
XXL-VLDL-CE%	DILGOM	97.5 %	-0.0858607
XL-VLDL-CE%	DILGOM	97.5 %	-0.0757931
L-VLDL-CE%	DILGOM	97.5 %	-0.0170986
M-VLDL-CE%	DILGOM	97.5 %	-0.0500217
S-VLDL-CE%	DILGOM	97.5 %	-0.124584
XS-VLDL-CE%	DILGOM	97.5 %	-0.0404253
IDL-CE%	DILGOM	97.5 %	-0.0730508
L-LDL-CE%	DILGOM	97.5 %	-0.147843
M-LDL-CE%	DILGOM	97.5 %	-0.137679
S-LDL-CE%	DILGOM	97.5 %	-0.150871
XL-HDL-CE%	DILGOM	97.5 %	0.0374333
L-HDL-CE%	DILGOM	97.5 %	0.2677
M-HDL-CE%	DILGOM	97.5 %	0.265432
S-HDL-CE%	DILGOM	97.5 %	-0.112651
Free Cholesterol	DILGOM	97.5 %	#N/A
XXL-VLDL-FC%	DILGOM	97.5 %	0.372194
XL-VLDL-FC%	DILGOM	97.5 %	-0.0969865
L-VLDL-FC%	DILGOM	97.5 %	0.180428
M-VLDL-FC%	DILGOM	97.5 %	0.131233
S-VLDL-FC%	DILGOM	97.5 %	0.151087
XS-VLDL-FC%	DILGOM	97.5 %	0.112177
IDL-FC%	DILGOM	97.5 %	0.0254946
L-LDL-FC%	DILGOM	97.5 %	0.199375
M-LDL-FC%	DILGOM	97.5 %	0.386343
S-LDL-FC%	DILGOM	97.5 %	0.383252
XL-HDL-FC%	DILGOM	97.5 %	0.0126963
L-HDL-FC%	DILGOM	97.5 %	0.196749
M-HDL-FC%	DILGOM	97.5 %	0.206841
S-HDL-FC%	DILGOM	97.5 %	0.436941
Triglycerides	DILGOM	97.5 %	#N/A
XXL-VLDL-TG%	DILGOM	97.5 %	0.140557
XL-VLDL-TG%	DILGOM	97.5 %	0.44217
L-VLDL-TG%	DILGOM	97.5 %	0.299266
M-VLDL-TG%	DILGOM	97.5 %	0.300902
S-VLDL-TG%	DILGOM	97.5 %	0.310974
XS-VLDL-TG%	DILGOM	97.5 %	0.299325
IDL-TG%	DILGOM	97.5 %	0.316235
L-LDL-TG%	DILGOM	97.5 %	0.330687
M-LDL-TG%	DILGOM	97.5 %	0.326849
S-LDL-TG%	DILGOM	97.5 %	0.275213
XL-HDL-TG%	DILGOM	97.5 %	0.085632
L-HDL-TG%	DILGOM	97.5 %	-0.0157463
M-HDL-TG%	DILGOM	97.5 %	-0.0157364
S-HDL-TG%	DILGOM	97.5 %	0.047398
Phospholipids	YFS	97.5 %	#N/A
XXL-VLDL-PL%	YFS	97.5 %	0.083
XL-VLDL-PL%	YFS	97.5 %	0.050595
L-VLDL-PL%	YFS	97.5 %	-0.0462295
M-VLDL-PL%	YFS	97.5 %	0.107744
S-VLDL-PL%	YFS	97.5 %	0.256245
XS-VLDL-PL%	YFS	97.5 %	-0.0154528
IDL-PL%	YFS	97.5 %	0.244496
L-LDL-PL%	YFS	97.5 %	0.5014
M-LDL-PL%	YFS	97.5 %	0.53425
S-LDL-PL%	YFS	97.5 %	0.509576
XL-HDL-PL%	YFS	97.5 %	0.195056
L-HDL-PL%	YFS	97.5 %	0.0641077
M-HDL-PL%	YFS	97.5 %	0.212313
S-HDL-PL%	YFS	97.5 %	0.504766
Total Cholesterol	YFS	97.5 %	#N/A
XXL-VLDL-C%	YFS	97.5 %	-0.0373067
XL-VLDL-C%	YFS	97.5 %	0.172866
L-VLDL-C%	YFS	97.5 %	0.131892
M-VLDL-C%	YFS	97.5 %	0.110107
S-VLDL-C%	YFS	97.5 %	0.0486359
XS-VLDL-C%	YFS	97.5 %	0.168426
IDL-C%	YFS	97.5 %	0.0207312
L-LDL-C%	YFS	97.5 %	-0.107827
M-LDL-C%	YFS	97.5 %	-0.130704
S-LDL-C%	YFS	97.5 %	-0.120259
XL-HDL-C%	YFS	97.5 %	0.142281
L-HDL-C%	YFS	97.5 %	0.258834
M-HDL-C%	YFS	97.5 %	0.150528
S-HDL-C%	YFS	97.5 %	-0.135923
Cholesteryl Esters	YFS	97.5 %	#N/A
XXL-VLDL-CE%	YFS	97.5 %	0.00471689
XL-VLDL-CE%	YFS	97.5 %	0.230254
L-VLDL-CE%	YFS	97.5 %	0.193183
M-VLDL-CE%	YFS	97.5 %	0.144742
S-VLDL-CE%	YFS	97.5 %	0.0667296
XS-VLDL-CE%	YFS	97.5 %	0.215537
IDL-CE%	YFS	97.5 %	0.0815668
L-LDL-CE%	YFS	97.5 %	-0.126773
M-LDL-CE%	YFS	97.5 %	-0.164366
S-LDL-CE%	YFS	97.5 %	-0.142101
XL-HDL-CE%	YFS	97.5 %	0.182804
L-HDL-CE%	YFS	97.5 %	0.328426
M-HDL-CE%	YFS	97.5 %	0.219779
S-HDL-CE%	YFS	97.5 %	-0.136701
Free Cholesterol	YFS	97.5 %	#N/A
XXL-VLDL-FC%	YFS	97.5 %	0.146119
XL-VLDL-FC%	YFS	97.5 %	0.128016
L-VLDL-FC%	YFS	97.5 %	0.0928486
[truncated: 251 more rows]

## Sheet: S9 Fig
metabolite	cohort	variable	value
Cholesterols	FINRISK 97	Estimate	#N/A
Serum-C	FINRISK 97	Estimate	-0.223538
Remnant-C	FINRISK 97	Estimate	-0.222178
VLDL-C	FINRISK 97	Estimate	-0.188244
IDL-C	FINRISK 97	Estimate	-0.226985
LDL-C	FINRISK 97	Estimate	-0.240126
HDL-C	FINRISK 97	Estimate	0.052363
HDL2-C	FINRISK 97	Estimate	0.0656933
HDL3-C	FINRISK 97	Estimate	-0.0889415
EstC	FINRISK 97	Estimate	-0.222276
FreeC	FINRISK 97	Estimate	-0.214686
Glycerides and phospholipids	FINRISK 97	Estimate	#N/A
Serum-TG	FINRISK 97	Estimate	-0.127507
VLDL-TG	FINRISK 97	Estimate	-0.0973078
IDL-TG	FINRISK 97	Estimate	-0.131762
LDL-TG	FINRISK 97	Estimate	-0.130761
HDL-TG	FINRISK 97	Estimate	-0.105407
TotPG	FINRISK 97	Estimate	-0.18054
ratio of TG to PG	FINRISK 97	Estimate	-0.0570411
PC	FINRISK 97	Estimate	-0.161049
SM	FINRISK 97	Estimate	-0.192029
Lipoprotein particle size	FINRISK 97	Estimate	#N/A
VLDL-D	FINRISK 97	Estimate	-0.0761113
LDL-D	FINRISK 97	Estimate	0.112755
HDL-D	FINRISK 97	Estimate	0.086577
Apolipoproteins	FINRISK 97	Estimate	#N/A
Apo A-I	FINRISK 97	Estimate	-0.0109164
Apo B	FINRISK 97	Estimate	-0.228205
ratio of Apo B to Apo A-I	FINRISK 97	Estimate	-0.180342
Cholesterols	FINRISK 07	Estimate	#N/A
Serum-C	FINRISK 07	Estimate	-0.280524
Remnant-C	FINRISK 07	Estimate	-0.288838
VLDL-C	FINRISK 07	Estimate	-0.198977
IDL-C	FINRISK 07	Estimate	-0.333187
LDL-C	FINRISK 07	Estimate	-0.324133
HDL-C	FINRISK 07	Estimate	0.0656405
HDL2-C	FINRISK 07	Estimate	0.0737899
HDL3-C	FINRISK 07	Estimate	-0.0293065
EstC	FINRISK 07	Estimate	-0.279764
FreeC	FINRISK 07	Estimate	-0.265163
Glycerides and phospholipids	FINRISK 07	Estimate	#N/A
Serum-TG	FINRISK 07	Estimate	-0.0616388
VLDL-TG	FINRISK 07	Estimate	-0.0449908
IDL-TG	FINRISK 07	Estimate	-0.131465
LDL-TG	FINRISK 07	Estimate	-0.142225
HDL-TG	FINRISK 07	Estimate	-0.0491911
TotPG	FINRISK 07	Estimate	-0.130488
ratio of TG to PG	FINRISK 07	Estimate	-0.0202989
PC	FINRISK 07	Estimate	-0.141397
SM	FINRISK 07	Estimate	-0.147298
Lipoprotein particle size	FINRISK 07	Estimate	#N/A
VLDL-D	FINRISK 07	Estimate	0.0164983
LDL-D	FINRISK 07	Estimate	0.00648047
HDL-D	FINRISK 07	Estimate	0.00525447
Apolipoproteins	FINRISK 07	Estimate	#N/A
Apo A-I	FINRISK 07	Estimate	0.00194825
Apo B	FINRISK 07	Estimate	-0.279683
ratio of Apo B to Apo A-I	FINRISK 07	Estimate	-0.246534
Cholesterols	YFS	Estimate	#N/A
Serum-C	YFS	Estimate	-0.370574
Remnant-C	YFS	Estimate	-0.270704
VLDL-C	YFS	Estimate	-0.12396
IDL-C	YFS	Estimate	-0.401371
LDL-C	YFS	Estimate	-0.416361
HDL-C	YFS	Estimate	-0.0843927
[truncated: 805 more rows]

## Sheet: S10 Fig
metabolite	cohort	variable	value
[truncated: 1,050 more rows]

[truncated: 5 more sheets: S11 Fig, S12 Fig, S13 Fig, S14 Fig, S15 Fig]
